# Supplementary material for: Diverse infections transcriptionally reprogram the intestinal epithelium and epithelial-immune cell interactions
Source: bioRxiv. 2025 Dec 23:2025.12.22.695505. Preprint. [Version 1] doi: 10.64898/2025.12.22.695505 (PMC12767538; doi:10.64898/2025.12.22.695505)
Supplement: Supplement 8 — Supplementary Table 1: Marker genes that define coarse and intermediate cell state annotations for MLN and ileum. Separate tabs are shown for ‘fine’ (most refined) cell state annotations separated by Epithelial, B cell, T cell, stromal, and myeloid cell populations. [file media-8.xlsx]

## Sheet: Ileum_Coarse
p_val	avg_log2FC	pct.1	pct.2	p_val_adj	cluster	gene
0	7.19833	0.959	0.041	0	Epithelial cells	Vil1
0	6.98202	0.976	0.084	0	Epithelial cells	Muc13
0	6.55213	0.954	0.063	0	Epithelial cells	Cldn7
0	7.31066	0.907	0.031	0	Epithelial cells	Cdhr5
0	7.13117	0.906	0.03	0	Epithelial cells	Myo15b
0	6.6352	0.941	0.068	0	Epithelial cells	Pls1
0	6.97089	0.895	0.024	0	Epithelial cells	Myh14
0	6.48155	0.937	0.077	0	Epithelial cells	2200002D01Rik
0	7.41134	0.916	0.061	0	Epithelial cells	Muc3
0	6.78293	0.88	0.034	0	Epithelial cells	Lmo7
0	7.47985	0.896	0.056	0	Epithelial cells	Clec2h
0	6.20479	0.901	0.062	0	Epithelial cells	Ceacam1
0	8.28102	0.885	0.048	0	Epithelial cells	Apob
0	7.62425	0.872	0.037	0	Epithelial cells	Krt20
0	6.5535	0.909	0.075	0	Epithelial cells	Phgr1
0	5.94575	0.962	0.128	0	Epithelial cells	Krt8
0	6.39732	0.866	0.034	0	Epithelial cells	Cdh17
0	6.78014	0.872	0.041	0	Epithelial cells	Dpyd
0	7.37031	0.844	0.014	0	Epithelial cells	Myo7b
0	7.47687	0.849	0.023	0	Epithelial cells	Cdhr2
0	6.67476	0.853	0.028	0	Epithelial cells	Myo1a
0	5.9318	0.969	0.145	0	Epithelial cells	Lgals4
0	4.95132	0.892	0.071	0	Epithelial cells	Atp8b1
0	6.92591	0.853	0.04	0	Epithelial cells	Mgam
0	7.17333	0.84	0.027	0	Epithelial cells	Cobl
0	8.15944	0.824	0.014	0	Epithelial cells	Ceacam20
0	6.61486	0.833	0.023	0	Epithelial cells	Misp
0	6.17737	0.836	0.028	0	Epithelial cells	Myo5b
0	6.59519	0.825	0.02	0	Epithelial cells	Dsg2
0	6.28307	0.831	0.03	0	Epithelial cells	Dsp
0	6.11758	0.989	0.188	0	Epithelial cells	Epcam
0	7.40272	0.838	0.04	0	Epithelial cells	Prap1
0	5.21583	0.85	0.053	0	Epithelial cells	Rnf128
0	7.22784	0.814	0.018	0	Epithelial cells	Hnf4g
0	7.28624	0.813	0.02	0	Epithelial cells	Malrd1
0	7.20758	0.813	0.024	0	Epithelial cells	Slc5a1
0	4.71505	0.898	0.115	0	Epithelial cells	Atp1b1
0	6.63646	0.802	0.02	0	Epithelial cells	Eps8l3
0	4.78297	0.896	0.115	0	Epithelial cells	Eps8
0	6.25926	0.816	0.036	0	Epithelial cells	Shroom3
0	7.03794	0.788	0.021	0	Epithelial cells	Aldob
0	7.67118	0.777	0.01	0	Epithelial cells	Tmc5
0	7.25104	0.846	0.084	0	Epithelial cells	Anpep
0	7.54794	0.78	0.02	0	Epithelial cells	Ace2
0	6.8191	0.774	0.015	0	Epithelial cells	Eps8l2
0	7.63294	0.879	0.124	0	Epithelial cells	Fabp2
0	4.80747	0.915	0.162	0	Epithelial cells	St3gal4
0	5.77668	0.798	0.046	0	Epithelial cells	Ptprd
0	4.37998	0.847	0.097	0	Epithelial cells	Cdh1
0	7.33847	0.767	0.019	0	Epithelial cells	Mep1b
0	3.78447	0.811	0.066	0	Epithelial cells	Pcsk5
0	4.10862	0.844	0.102	0	Epithelial cells	Ctnnd1
0	7.4851	0.756	0.014	0	Epithelial cells	Naaladl1
0	6.84472	0.775	0.035	0	Epithelial cells	Enpep
0	3.8261	0.821	0.087	0	Epithelial cells	Nr3c2
0	6.80298	0.745	0.012	0	Epithelial cells	Hnf4a
0	4.98462	0.836	0.103	0	Epithelial cells	Anxa4
0	4.94722	0.789	0.06	0	Epithelial cells	Fgd4
0	6.94563	0.754	0.026	0	Epithelial cells	Epb41l3
0	6.70884	0.76	0.034	0	Epithelial cells	Guca2b
0	6.06891	0.757	0.031	0	Epithelial cells	Naip6
0	5.2301	0.763	0.038	0	Epithelial cells	Baiap2l1
0	6.40436	0.742	0.019	0	Epithelial cells	Gipc2
0	5.43201	0.795	0.073	0	Epithelial cells	Smim24
0	5.11172	0.772	0.051	0	Epithelial cells	Fmn1
0	4.2624	0.89	0.171	0	Epithelial cells	Spint2
0	4.42833	0.961	0.243	0	Epithelial cells	Dstn
0	5.42658	0.768	0.05	0	Epithelial cells	Clic5
0	6.26966	0.754	0.037	0	Epithelial cells	Mttp
0	8.43175	0.743	0.028	0	Epithelial cells	Clca4b
0	7.27183	0.73	0.015	0	Epithelial cells	Mep1a
0	3.25719	0.828	0.117	0	Epithelial cells	Lima1
0	4.69607	0.767	0.057	0	Epithelial cells	Casz1
0	4.06159	0.811	0.102	0	Epithelial cells	Sh3d19
0	5.69547	0.778	0.07	0	Epithelial cells	Pigr
0	7.15608	0.744	0.037	0	Epithelial cells	Sis
0	5.73328	0.733	0.028	0	Epithelial cells	Klf5
0	7.42964	0.716	0.012	0	Epithelial cells	Dab1
0	6.02104	0.727	0.024	0	Epithelial cells	Cxadr
0	6.80582	0.719	0.016	0	Epithelial cells	Heph
0	3.63949	0.83	0.129	0	Epithelial cells	Tcf7l2
0	4.11653	0.792	0.092	0	Epithelial cells	Myo1d
0	8.01402	0.882	0.183	0	Epithelial cells	Apoa1
0	7.12464	0.714	0.017	0	Epithelial cells	Ifi27l2b
0	4.00116	0.797	0.102	0	Epithelial cells	Cystm1
0	7.73222	0.706	0.011	0	Epithelial cells	Cyp3a13
0	5.58436	0.726	0.031	0	Epithelial cells	Prlr
0	6.84714	0.706	0.012	0	Epithelial cells	Gpa33
0	7.18096	0.706	0.012	0	Epithelial cells	Aoc1
0	5.81031	0.725	0.031	0	Epithelial cells	Fat1
0	5.01829	0.769	0.081	0	Epithelial cells	Nckap5
0	3.90358	0.741	0.057	0	Epithelial cells	Ccser1
0	6.30538	0.721	0.038	0	Epithelial cells	Spink1
0	7.5775	0.692	0.01	0	Epithelial cells	Npc1l1
0	5.63141	0.735	0.057	0	Epithelial cells	Guca2a
0	3.76597	0.805	0.128	0	Epithelial cells	2900026A02Rik
0	5.7945	0.711	0.034	0	Epithelial cells	Cldn3
0	6.20844	0.692	0.017	0	Epithelial cells	Smim22
0	7.05456	0.683	0.01	0	Epithelial cells	Ptprh
0	2.89208	0.801	0.129	0	Epithelial cells	Rbm47
0	7.65043	0.679	0.007	0	Epithelial cells	Themis3
0	4.20246	0.786	0.116	0	Epithelial cells	Optn
0	6.39061	0.693	0.023	0	Epithelial cells	Frk
0	2.10003	0.869	0.199	0	Epithelial cells	App
0	6.87708	0.686	0.017	0	Epithelial cells	Ces2e
0	7.59811	0.679	0.01	0	Epithelial cells	Abcc2
0	7.97318	0.675	0.009	0	Epithelial cells	Slc34a2
0	7.50281	0.673	0.007	0	Epithelial cells	A1cf
0	3.62141	0.856	0.193	0	Epithelial cells	Luzp1
0	5.99927	0.686	0.024	0	Epithelial cells	Ckmt1
0	6.32948	0.675	0.013	0	Epithelial cells	Styk1
0	3.26978	0.825	0.163	0	Epithelial cells	Myo6
0	3.34219	0.867	0.209	0	Epithelial cells	Magi3
0	5.29386	0.7	0.042	0	Epithelial cells	Tspan8
0	6.42879	0.689	0.031	0	Epithelial cells	Aspa
0	4.80648	0.714	0.056	0	Epithelial cells	Hbegf
0	4.39274	0.736	0.079	0	Epithelial cells	Abcg2
0	6.86679	0.674	0.017	0	Epithelial cells	Slc51b
0	3.96972	0.743	0.087	0	Epithelial cells	Map7
0	5.47029	0.69	0.034	0	Epithelial cells	Espn
0	7.64022	0.664	0.011	0	Epithelial cells	Slc15a1
0	8.0906	0.659	0.008	0	Epithelial cells	2010106E10Rik
0	5.1445	0.682	0.032	0	Epithelial cells	Nostrin
0	5.08346	0.691	0.041	0	Epithelial cells	Nos1ap
0	6.00882	0.667	0.018	0	Epithelial cells	Erbb3
0	3.859	0.767	0.119	0	Epithelial cells	Acox1
0	6.99441	0.66	0.012	0	Epithelial cells	Cyp4f14
0	6.92613	0.655	0.008	0	Epithelial cells	Chmp4c
0	5.55582	0.672	0.026	0	Epithelial cells	Elf3
0	5.35504	0.673	0.027	0	Epithelial cells	B4galnt2
0	3.91395	0.75	0.104	0	Epithelial cells	Tjp2
0	4.15919	0.802	0.158	0	Epithelial cells	Rfk
0	7.70369	0.649	0.006	0	Epithelial cells	Pof1b
0	6.54498	0.654	0.012	0	Epithelial cells	Prr15l
0	8.08248	0.647	0.006	0	Epithelial cells	Fam83b
0	7.14502	0.653	0.012	0	Epithelial cells	Bnip5
0	6.96426	0.675	0.035	0	Epithelial cells	Rbp2
0	6.91258	0.65	0.011	0	Epithelial cells	AA986860
0	3.11112	0.839	0.2	0	Epithelial cells	Arhgap5
0	4.97228	0.671	0.033	0	Epithelial cells	Plekha7
0	6.83683	0.647	0.01	0	Epithelial cells	Tmem45b
0	4.64626	0.675	0.039	0	Epithelial cells	Spint1
0	2.3262	0.85	0.214	0	Epithelial cells	Tpm1
0	3.23255	0.78	0.144	0	Epithelial cells	Afdn
0	3.92553	0.701	0.066	0	Epithelial cells	F11r
0	5.30172	0.673	0.04	0	Epithelial cells	Dpep1
0	3.70893	0.753	0.12	0	Epithelial cells	Gda
0	6.37866	0.646	0.014	0	Epithelial cells	Cracd
0	7.07385	0.639	0.008	0	Epithelial cells	Trim31
0	5.59953	0.664	0.034	0	Epithelial cells	Agmo
0	7.05108	0.644	0.015	0	Epithelial cells	Tmem117
0	3.68088	0.777	0.149	0	Epithelial cells	Itpk1
0	7.24712	0.635	0.008	0	Epithelial cells	Tmem236
0	2.94016	0.913	0.289	0	Epithelial cells	Ctnna1
0	2.48044	0.718	0.094	0	Epithelial cells	Magi1
0	6.30446	0.647	0.023	0	Epithelial cells	Ggt1
0	3.60044	0.838	0.214	0	Epithelial cells	Plec
0	6.41609	0.645	0.023	0	Epithelial cells	Slc51a
0	6.24829	0.647	0.026	0	Epithelial cells	Slc6a8
0	7.94386	0.626	0.006	0	Epithelial cells	Nlrp9b
0	6.61967	0.628	0.01	0	Epithelial cells	Wwc1
0	6.93831	0.629	0.012	0	Epithelial cells	H2-Q2
0	3.74105	0.742	0.127	0	Epithelial cells	Raph1
0	6.95597	0.622	0.007	0	Epithelial cells	Cgn
0	5.8771	0.648	0.035	0	Epithelial cells	Slc27a4
0	6.86511	0.624	0.011	0	Epithelial cells	Sult1b1
0	5.69699	0.635	0.023	0	Epithelial cells	Ms4a8a
0	5.47667	0.644	0.033	0	Epithelial cells	Calml4
0	3.07563	0.832	0.221	0	Epithelial cells	Mcu
0	6.61281	0.623	0.013	0	Epithelial cells	Sult1d1
0	2.8953	0.835	0.228	0	Epithelial cells	Gng12
0	6.72159	0.617	0.011	0	Epithelial cells	Slc3a1
0	2.59843	0.797	0.192	0	Epithelial cells	Ipmk
0	2.71019	0.796	0.193	0	Epithelial cells	Patj
0	5.04416	0.643	0.042	0	Epithelial cells	Naip5
0	3.51564	0.805	0.207	0	Epithelial cells	Chka
0	4.71363	0.648	0.05	0	Epithelial cells	Plcb3
0	3.71287	0.835	0.239	0	Epithelial cells	Dpp4
0	6.79776	0.608	0.012	0	Epithelial cells	Tbx3
0	7.36011	0.605	0.009	0	Epithelial cells	Ces2a
0	3.75554	0.755	0.159	0	Epithelial cells	Cndp2
0	6.10113	0.607	0.012	0	Epithelial cells	Epb41l4b
0	7.54087	0.608	0.013	0	Epithelial cells	Slc13a1
0	7.35493	0.613	0.018	0	Epithelial cells	Tmigd1
0	7.93347	0.6	0.006	0	Epithelial cells	Clec2e
0	7.13207	0.601	0.009	0	Epithelial cells	Atp10b
0	4.53312	0.629	0.038	0	Epithelial cells	Slc4a4
0	4.25828	0.7	0.111	0	Epithelial cells	Lap3
0	7.01481	0.595	0.007	0	Epithelial cells	Anks4b
0	6.44482	0.599	0.011	0	Epithelial cells	Ocln
0	5.12095	0.614	0.03	0	Epithelial cells	Ptprf
0	3.92922	0.722	0.138	0	Epithelial cells	Pepd
0	3.14369	0.862	0.278	0	Epithelial cells	Iqgap2
0	7.0759	0.59	0.008	0	Epithelial cells	Amn
0	3.83104	0.686	0.105	0	Epithelial cells	Slc26a2
0	3.26778	0.932	0.353	0	Epithelial cells	Actn4
0	6.01678	0.598	0.021	0	Epithelial cells	Nr1h4
0	3.71841	0.639	0.063	0	Epithelial cells	Fnbp1l
0	2.96389	0.687	0.113	0	Epithelial cells	Nckap1
0	4.34623	0.653	0.079	0	Epithelial cells	Gna11
0	5.07311	0.606	0.032	0	Epithelial cells	Tuft1
0	6.7008	0.583	0.01	0	Epithelial cells	Slc7a9
0	2.4855	0.833	0.26	0	Epithelial cells	Pip5k1b
0	3.69483	0.66	0.088	0	Epithelial cells	Gk
0	6.57907	0.58	0.008	0	Epithelial cells	Ush1c
0	2.6786	0.895	0.325	0	Epithelial cells	Pde4d
0	6.33986	0.581	0.011	0	Epithelial cells	Ppp1r14d
0	3.95541	0.623	0.053	0	Epithelial cells	Arhgap42
0	2.41513	0.786	0.217	0	Epithelial cells	Serpinb1a
0	3.77461	0.685	0.118	0	Epithelial cells	Stk25
0	3.38947	0.678	0.111	0	Epithelial cells	Myo18a
0	7.0912	0.578	0.011	0	Epithelial cells	Slc6a19
0	4.14554	0.638	0.072	0	Epithelial cells	Dhcr24
0	3.86528	0.646	0.08	0	Epithelial cells	Asap2
0	3.24592	0.645	0.08	0	Epithelial cells	Tjp1
0	5.28971	0.588	0.023	0	Epithelial cells	Bend7
0	5.37528	0.587	0.022	0	Epithelial cells	Cds1
0	7.50218	0.571	0.006	0	Epithelial cells	Slc5a8
0	6.38091	0.576	0.012	0	Epithelial cells	Fbp2
0	2.76054	0.628	0.066	0	Epithelial cells	Etl4
0	2.4946	0.66	0.1	0	Epithelial cells	Pde5a
0	7.33986	0.583	0.023	0	Epithelial cells	Cubn
0	4.07275	0.615	0.055	0	Epithelial cells	Myzap
0	4.65222	0.601	0.042	0	Epithelial cells	Nectin3
0	7.08665	0.566	0.007	0	Epithelial cells	Ccdc68
0	5.88239	0.572	0.014	0	Epithelial cells	Gucy2c
0	2.96599	0.791	0.234	0	Epithelial cells	Serpinb6a
0	4.81225	0.603	0.046	0	Epithelial cells	Fmo5
0	4.29913	0.575	0.018	0	Epithelial cells	Sox6
0	7.28949	0.563	0.006	0	Epithelial cells	Abcg5
0	2.43129	0.78	0.224	0	Epithelial cells	Anxa2
0	3.39636	0.657	0.101	0	Epithelial cells	Net1
0	3.08787	0.809	0.254	0	Epithelial cells	Nherf1
0	7.095	0.563	0.008	0	Epithelial cells	Fam3b
0	5.77044	0.574	0.019	0	Epithelial cells	Pde9a
0	3.37022	0.628	0.074	0	Epithelial cells	Pak1
0	5.86069	0.578	0.024	0	Epithelial cells	Gsdme
0	5.71204	0.569	0.015	0	Epithelial cells	Lama3
0	2.93376	0.63	0.077	0	Epithelial cells	Igsf5
0	4.55268	0.592	0.039	0	Epithelial cells	Plekha6
0	2.85476	0.753	0.202	0	Epithelial cells	Xdh
0	4.40502	0.596	0.046	0	Epithelial cells	Npas2
0	4.60405	0.856	0.307	0	Epithelial cells	Selenop
0	6.44065	0.751	0.205	0	Epithelial cells	Reg3g
0	6.76096	0.554	0.008	0	Epithelial cells	Adgrg7
0	3.87881	0.638	0.094	0	Epithelial cells	Selenoi
0	2.75873	0.634	0.09	0	Epithelial cells	Pard3
0	5.50107	0.561	0.018	0	Epithelial cells	Tmc4
0	4.12055	0.579	0.036	0	Epithelial cells	Vdr
0	3.65315	0.61	0.069	0	Epithelial cells	Jup
0	3.27731	0.667	0.127	0	Epithelial cells	Arfgap3
0	4.6946	0.568	0.028	0	Epithelial cells	Tcim
0	6.51976	0.546	0.008	0	Epithelial cells	Lnx1
0	7.7122	0.543	0.006	0	Epithelial cells	Alpi
0	6.33285	0.549	0.012	0	Epithelial cells	Rhpn2
0	3.48527	0.652	0.116	0	Epithelial cells	Tcn2
0	3.67772	0.591	0.055	0	Epithelial cells	Nlrc4
0	7.84991	0.543	0.008	0	Epithelial cells	Creb3l3
0	7.17604	0.536	0.005	0	Epithelial cells	Isx
0	3.6116	0.603	0.073	0	Epithelial cells	Nr6a1
0	7.56021	0.534	0.004	0	Epithelial cells	Erich4
0	6.94247	0.534	0.006	0	Epithelial cells	Cideb
0	6.69751	0.536	0.008	0	Epithelial cells	Btnl1
0	2.28834	0.686	0.16	0	Epithelial cells	Rab11fip1
0	4.78694	0.555	0.032	0	Epithelial cells	St14
0	2.83374	0.744	0.222	0	Epithelial cells	Nudt4
0	7.20203	0.527	0.006	0	Epithelial cells	Naip1
0	4.32749	0.562	0.042	0	Epithelial cells	Sult2b1
0	3.13195	0.606	0.087	0	Epithelial cells	Agap1
0	2.34412	0.755	0.236	0	Epithelial cells	Maf
0	7.27426	0.523	0.005	0	Epithelial cells	Dsc2
0	4.31157	0.562	0.045	0	Epithelial cells	Arhgef5
0	3.74037	0.605	0.088	0	Epithelial cells	Plin3
0	5.43675	0.533	0.017	0	Epithelial cells	Sgpp2
0	2.8875	0.759	0.243	0	Epithelial cells	Cs
0	2.76549	0.655	0.14	0	Epithelial cells	Slc44a1
0	5.57886	0.535	0.021	0	Epithelial cells	Rnf152
0	7.10815	0.525	0.011	0	Epithelial cells	Pdzk1
0	6.74402	0.523	0.009	0	Epithelial cells	Anxa13
0	2.68439	0.731	0.218	0	Epithelial cells	Tpi1
0	2.40054	0.583	0.07	0	Epithelial cells	ENSMUSG00000121513
0	3.09738	0.59	0.079	0	Epithelial cells	Carmil1
0	4.47111	0.556	0.045	0	Epithelial cells	Plxnb2
0	1.77519	0.657	0.146	0	Epithelial cells	Cdkn1a
0	3.52551	0.565	0.054	0	Epithelial cells	Mertk
0	4.30344	0.554	0.044	0	Epithelial cells	Fam135a
0	5.25453	0.533	0.023	0	Epithelial cells	Gdpd1
0	5.41137	0.529	0.02	0	Epithelial cells	Map3k13
0	6.26001	0.524	0.016	0	Epithelial cells	Tm4sf5
0	3.06623	0.628	0.12	0	Epithelial cells	Pcyt2
0	2.96503	0.635	0.128	0	Epithelial cells	Sipa1l3
0	5.81833	0.523	0.016	0	Epithelial cells	Slc26a6
0	3.87922	0.552	0.046	0	Epithelial cells	Nhsl1
0	7.16768	0.511	0.006	0	Epithelial cells	Prr15
0	5.14606	0.524	0.02	0	Epithelial cells	Gprin3
0	4.36212	0.522	0.018	0	Epithelial cells	Slc6a20a
0	6.42261	0.79	0.286	0	Epithelial cells	Fabp6
0	2.84966	0.647	0.143	0	Epithelial cells	Tob1
0	5.22588	0.522	0.019	0	Epithelial cells	Lsr
0	3.06736	0.647	0.145	0	Epithelial cells	Hsd17b11
0	2.32565	0.684	0.182	0	Epithelial cells	Lgals3
0	7.94269	0.505	0.004	0	Epithelial cells	Apol7a
0	4.89138	0.524	0.023	0	Epithelial cells	Mapk13
0	5.83521	0.509	0.012	0	Epithelial cells	Arhgef16
0	6.56644	0.504	0.007	0	Epithelial cells	Ugt2b34
0	3.24701	0.625	0.128	0	Epithelial cells	Tspan3
0	2.91681	0.661	0.164	0	Epithelial cells	Pals1
0	5.31081	0.516	0.02	0	Epithelial cells	Chp2
0	5.54134	0.534	0.039	0	Epithelial cells	Maoa
0	2.41443	0.631	0.136	0	Epithelial cells	Itga6
0	6.73204	0.501	0.006	0	Epithelial cells	Slc44a4
0	3.2224	0.652	0.157	0	Epithelial cells	Mpp1
0	4.56074	0.535	0.041	0	Epithelial cells	Slc7a7
0	7.06789	0.5	0.006	0	Epithelial cells	Ces2c
0	2.66428	0.643	0.15	0	Epithelial cells	Mast2
0	6.45294	0.499	0.007	0	Epithelial cells	Sel1l3
0	6.67172	0.5	0.008	0	Epithelial cells	Hkdc1
0	3.01604	0.599	0.109	0	Epithelial cells	H2bc4
0	3.13339	0.58	0.091	0	Epithelial cells	Pld1
0	7.57051	0.495	0.006	0	Epithelial cells	Sectm1b
0	5.70324	0.501	0.013	0	Epithelial cells	Ptprr
0	4.3018	0.526	0.039	0	Epithelial cells	Id1
0	2.30067	0.557	0.07	0	Epithelial cells	Sema6a
0	2.74156	0.592	0.105	0	Epithelial cells	Abhd17c
0	6.16439	0.501	0.014	0	Epithelial cells	Ifit1bl2
0	4.39415	0.531	0.045	0	Epithelial cells	Agpat2
0	5.75521	0.503	0.017	0	Epithelial cells	Cda
0	6.65868	0.495	0.009	0	Epithelial cells	Cgref1
0	4.78407	0.514	0.028	0	Epithelial cells	Ace
0	7.63052	0.49	0.004	0	Epithelial cells	Slc17a4
0	5.90338	0.497	0.011	0	Epithelial cells	Baiap2l2
0	3.30795	0.567	0.082	0	Epithelial cells	Cdc42bpb
0	4.30262	0.516	0.032	0	Epithelial cells	Mall
0	5.17839	0.502	0.019	0	Epithelial cells	Stap2
0	3.3868	0.593	0.11	0	Epithelial cells	Xpnpep1
0	6.66228	0.493	0.011	0	Epithelial cells	Xpnpep2
0	3.3746	0.559	0.078	0	Epithelial cells	Sfn
0	2.78725	0.625	0.144	0	Epithelial cells	Ksr1
0	4.07484	0.534	0.055	0	Epithelial cells	4931406C07Rik
0	5.12887	0.497	0.019	0	Epithelial cells	Tspan15
0	3.7876	0.526	0.049	0	Epithelial cells	Uaca
0	2.30746	0.77	0.293	0	Epithelial cells	Sptlc2
0	7.03648	0.482	0.005	0	Epithelial cells	Slc9a2
0	2.44079	0.815	0.339	0	Epithelial cells	Mxd1
0	4.62933	0.502	0.027	0	Epithelial cells	Efna1
0	3.33734	0.53	0.057	0	Epithelial cells	Upp1
0	4.10074	0.579	0.106	0	Epithelial cells	Ccl25
0	2.24794	0.708	0.235	0	Epithelial cells	Micu1
0	5.19089	0.488	0.016	0	Epithelial cells	Slc22a23
0	2.77203	0.612	0.141	0	Epithelial cells	Lpcat3
0	3.58741	0.526	0.058	0	Epithelial cells	Prkcz
0	2.82154	0.818	0.352	0	Epithelial cells	Dbi
0	5.99161	0.479	0.013	0	Epithelial cells	Osbpl6
0	1.54734	0.741	0.275	0	Epithelial cells	Klf4
0	7.07364	0.471	0.005	0	Epithelial cells	Gm9926
0	3.18313	0.597	0.132	0	Epithelial cells	Hadh
0	2.52515	0.705	0.24	0	Epithelial cells	Ndfip2
0	2.28513	0.874	0.41	0	Epithelial cells	Golga4
0	2.45123	0.696	0.232	0	Epithelial cells	Abhd2
0	2.16523	0.736	0.272	0	Epithelial cells	Gcc2
0	2.34664	0.597	0.133	0	Epithelial cells	Syne2
0	6.34337	0.771	0.308	0	Epithelial cells	Reg3b
0	4.92626	0.488	0.025	0	Epithelial cells	Trpm4
0	1.67474	0.705	0.242	0	Epithelial cells	Atrnl1
0	6.87783	0.468	0.006	0	Epithelial cells	Ldb3
0	6.71754	0.465	0.005	0	Epithelial cells	Cdcp1
0	1.57332	0.697	0.238	0	Epithelial cells	Atf3
0	4.63414	0.489	0.03	0	Epithelial cells	Lgr4
0	5.46749	0.475	0.016	0	Epithelial cells	Gata6
0	6.18906	0.466	0.008	0	Epithelial cells	Tmem54
0	5.54542	0.469	0.011	0	Epithelial cells	Degs2
0	1.24303	0.819	0.364	0	Epithelial cells	Tpd52
0	4.87317	0.486	0.031	0	Epithelial cells	Prxl2b
0	2.86815	0.687	0.233	0	Epithelial cells	Acsl5
0	4.68493	0.478	0.024	0	Epithelial cells	Tjp3
0	6.21996	0.467	0.014	0	Epithelial cells	Tm4sf20
0	3.6138	0.497	0.044	0	Epithelial cells	Nectin2
0	3.59952	0.507	0.054	0	Epithelial cells	Naip2
0	4.14198	0.491	0.038	0	Epithelial cells	Stx3
0	4.79798	0.476	0.023	0	Epithelial cells	C77080
0	3.26037	0.538	0.086	0	Epithelial cells	Nuak2
0	1.99293	0.834	0.382	0	Epithelial cells	Cd2ap
0	3.44755	0.536	0.086	0	Epithelial cells	Gsto1
0	3.64196	0.507	0.058	0	Epithelial cells	Adap1
0	6.54774	0.454	0.006	0	Epithelial cells	Myrfl
0	5.49798	0.529	0.081	0	Epithelial cells	Lypd8
0	2.0414	0.631	0.183	0	Epithelial cells	Dock5
0	7.45315	0.455	0.008	0	Epithelial cells	Slc10a2
0	2.127	0.771	0.324	0	Epithelial cells	Numb
0	3.73901	0.97	0.523	0	Epithelial cells	Crip1
0	1.32777	0.827	0.38	0	Epithelial cells	Ahnak
0	3.63868	0.512	0.066	0	Epithelial cells	Cryl1
0	3.22127	0.49	0.044	0	Epithelial cells	Pstpip2
0	2.52596	0.59	0.144	0	Epithelial cells	Tep1
0	2.67232	0.751	0.306	0	Epithelial cells	Atp1a1
0	2.72924	0.529	0.085	0	Epithelial cells	Emp1
0	6.42961	0.455	0.011	0	Epithelial cells	Mgat4c
0	1.07615	0.746	0.304	0	Epithelial cells	Dgat1
0	7.2858	0.446	0.004	0	Epithelial cells	Abcg8
0	4.3391	0.482	0.04	0	Epithelial cells	Synpo
0	1.68773	0.752	0.311	0	Epithelial cells	Cers6
0	5.40624	0.459	0.018	0	Epithelial cells	Osbpl10
0	6.43344	0.453	0.012	0	Epithelial cells	Apol10a
0	2.16895	0.844	0.403	0	Epithelial cells	Ogdh
0	1.77074	0.752	0.312	0	Epithelial cells	Mgat4a
0	4.41162	0.485	0.045	0	Epithelial cells	Mgst3
0	2.20278	0.503	0.063	0	Epithelial cells	Mylk
0	2.08336	0.678	0.239	0	Epithelial cells	Flnb
0	1.70466	0.642	0.204	0	Epithelial cells	Pkp4
0	7.01911	0.442	0.004	0	Epithelial cells	Pklr
0	4.09259	0.482	0.044	0	Epithelial cells	Pfkfb4
0	2.50579	0.586	0.148	0	Epithelial cells	Mvp
0	2.15077	0.529	0.092	0	Epithelial cells	Kalrn
0	3.78712	0.481	0.044	0	Epithelial cells	Gpat3
0	4.7699	0.497	0.06	0	Epithelial cells	Gpx2
0	7.08894	0.441	0.004	0	Epithelial cells	H2-T3
0	2.08036	0.661	0.225	0	Epithelial cells	Lmtk2
0	4.64231	0.46	0.024	0	Epithelial cells	Nipal1
0	4.59026	0.469	0.033	0	Epithelial cells	Cdc42ep5
0	4.22491	0.467	0.032	0	Epithelial cells	Klc4
0	7.81381	0.442	0.007	0	Epithelial cells	Apoc3
0	2.80988	0.505	0.07	0	Epithelial cells	Gm20275
0	2.89311	0.586	0.154	0	Epithelial cells	Slc43a2
0	3.5659	0.451	0.02	0	Epithelial cells	Slco2a1
0	6.06613	0.443	0.012	0	Epithelial cells	Cst6
0	6.98099	0.434	0.004	0	Epithelial cells	Smim31
0	7.76736	0.432	0.003	0	Epithelial cells	Gm8909
0	2.18353	0.604	0.175	0	Epithelial cells	Sorbs1
0	2.48915	0.565	0.137	0	Epithelial cells	Glrx
0	3.24655	0.52	0.093	0	Epithelial cells	Abcd3
0	2.85061	0.549	0.123	0	Epithelial cells	Slc31a1
0	1.79415	0.514	0.088	0	Epithelial cells	Ptprk
0	7.25427	0.43	0.004	0	Epithelial cells	Hsd17b2
0	3.05626	0.501	0.077	0	Epithelial cells	Lrrc1
0	1.98079	0.829	0.405	0	Epithelial cells	Neat1
0	3.87511	0.456	0.033	0	Epithelial cells	Hpgd
0	7.28696	0.426	0.003	0	Epithelial cells	Clrn3
0	5.11755	0.443	0.021	0	Epithelial cells	Naprt
0	2.70993	0.522	0.101	0	Epithelial cells	Dnmbp
0	6.94135	0.426	0.005	0	Epithelial cells	Mgam2-ps
0	7.31517	0.426	0.005	0	Epithelial cells	Vnn1
0	2.83132	0.718	0.297	0	Epithelial cells	Lpin2
0	5.09104	0.432	0.012	0	Epithelial cells	Itgb4
0	2.438	0.572	0.152	0	Epithelial cells	Tom1l2
0	5.1687	0.437	0.018	0	Epithelial cells	Lurap1l
0	3.34187	0.473	0.054	0	Epithelial cells	Bmpr1a
0	2.27306	0.602	0.184	0	Epithelial cells	Itprid2
0	8.02421	0.427	0.01	0	Epithelial cells	Plb1
0	1.1105	0.906	0.491	0	Epithelial cells	Atxn1
0	4.58301	0.485	0.07	0	Epithelial cells	Asah2
0	1.47915	0.559	0.145	0	Epithelial cells	Dst
0	2.44817	0.588	0.174	0	Epithelial cells	Tfg
0	3.28489	0.478	0.064	0	Epithelial cells	Fam234a
0	2.37489	0.559	0.146	0	Epithelial cells	Rnasel
0	4.07778	0.45	0.037	0	Epithelial cells	Neo1
0	2.01917	0.569	0.156	0	Epithelial cells	Cask
0	3.60988	0.466	0.054	0	Epithelial cells	Dhrs11
0	1.9882	0.711	0.299	0	Epithelial cells	Gpd2
0	2.11251	0.493	0.081	0	Epithelial cells	Lrp1
0	1.76689	0.728	0.316	0	Epithelial cells	Nedd4l
0	2.88423	0.512	0.101	0	Epithelial cells	Slc25a24
0	5.35348	0.428	0.017	0	Epithelial cells	Il17rc
0	2.3545	0.955	0.544	0	Epithelial cells	Rrbp1
0	4.32284	0.44	0.031	0	Epithelial cells	Gtf2ird1
0	3.87995	0.44	0.031	0	Epithelial cells	Pdgfa
0	2.5221	0.612	0.204	0	Epithelial cells	Gfpt1
0	2.12878	0.618	0.21	0	Epithelial cells	Arl4a
0	5.32837	0.421	0.013	0	Epithelial cells	Cldn15
0	5.78449	0.423	0.015	0	Epithelial cells	Prss30
0	2.79292	0.555	0.149	0	Epithelial cells	D5Ertd579e
0	3.64528	0.429	0.023	0	Epithelial cells	Ank3
0	2.05259	0.737	0.331	0	Epithelial cells	Specc1l
0	7.21322	0.41	0.004	0	Epithelial cells	Trim15
0	1.96032	0.546	0.141	0	Epithelial cells	Pard3b
0	1.61577	0.671	0.266	0	Epithelial cells	Coro2a
0	0.83736	0.633	0.228	0	Epithelial cells	Tmtc2
0	4.94426	0.422	0.017	0	Epithelial cells	Ppargc1a
0	3.0405	0.475	0.07	0	Epithelial cells	Kcnk5
0	3.48633	0.457	0.053	0	Epithelial cells	Plxna2
0	2.21818	0.671	0.267	0	Epithelial cells	Txndc17
0	1.39834	0.657	0.254	0	Epithelial cells	Abr
0	6.71235	0.408	0.005	0	Epithelial cells	Mogat2
0	5.89172	0.41	0.008	0	Epithelial cells	Igsf9
0	6.24582	0.408	0.006	0	Epithelial cells	Tmprss4
0	2.1712	0.59	0.188	0	Epithelial cells	Chmp2b
0	1.95066	0.529	0.128	0	Epithelial cells	Ugdh
0	1.90464	0.768	0.368	0	Epithelial cells	Zzef1
0	1.8036	0.601	0.201	0	Epithelial cells	Prkcd
0	5.17396	0.412	0.012	0	Epithelial cells	Pcdh1
0	1.40389	0.622	0.223	0	Epithelial cells	Dennd5b
0	4.11043	0.442	0.043	0	Epithelial cells	Il15
0	1.76736	0.674	0.275	0	Epithelial cells	Npepps
0	7.40944	0.402	0.003	0	Epithelial cells	Adcy8
0	4.0739	0.469	0.07	0	Epithelial cells	Pmp22
0	6.64833	0.403	0.005	0	Epithelial cells	Exph5
0	4.01808	0.433	0.035	0	Epithelial cells	Papss2
0	1.66319	0.518	0.122	0	Epithelial cells	Sash1
0	1.59217	0.613	0.217	0	Epithelial cells	Galnt6
0	2.90132	0.477	0.081	0	Epithelial cells	Fam98c
0	5.11435	0.411	0.015	0	Epithelial cells	Perp
0	7.12943	0.398	0.003	0	Epithelial cells	Tinag
0	2.6748	0.498	0.103	0	Epithelial cells	Mtm1
0	8.20584	0.398	0.004	0	Epithelial cells	Mme
0	5.39534	0.405	0.011	0	Epithelial cells	Crybg2
0	2.33081	0.496	0.102	0	Epithelial cells	Camk2n1
0	1.41433	0.705	0.311	0	Epithelial cells	Ahcyl2
0	1.97757	0.842	0.448	0	Epithelial cells	Dnm2
0	3.91895	0.429	0.036	0	Epithelial cells	Atp9a
0	6.63457	0.398	0.005	0	Epithelial cells	Sh3gl2
0	5.15965	0.468	0.075	0	Epithelial cells	Krt19
0	2.39591	0.487	0.095	0	Epithelial cells	Mob3b
0	3.74248	0.46	0.069	0	Epithelial cells	Cyp4v3
0	2.19119	0.543	0.153	0	Epithelial cells	Daam1
0	3.61371	0.429	0.039	0	Epithelial cells	B4galt6
0	4.17192	0.414	0.024	0	Epithelial cells	Dgat2
0	2.43159	0.517	0.128	0	Epithelial cells	Sec23a
0	5.69961	0.396	0.008	0	Epithelial cells	Irf6
0	4.39959	0.421	0.033	0	Epithelial cells	Snx7
0	1.01347	0.601	0.213	0	Epithelial cells	Bcar3
0	6.09802	0.396	0.008	0	Epithelial cells	Tm6sf2
0	7.44215	0.392	0.004	0	Epithelial cells	Slc13a2
0	2.38307	0.538	0.15	0	Epithelial cells	Mocs2
0	5.60664	0.404	0.016	0	Epithelial cells	Garem1
0	2.34946	0.531	0.143	0	Epithelial cells	Stard4
0	7.48477	0.393	0.006	0	Epithelial cells	Itgb6
0	1.83602	0.668	0.281	0	Epithelial cells	Ubxn2a
0	2.76972	0.479	0.092	0	Epithelial cells	Casp7
0	9.05604	0.397	0.011	0	Epithelial cells	Clca4a
0	5.64279	0.399	0.013	0	Epithelial cells	Pnp2
0	1.91179	0.527	0.141	0	Epithelial cells	Pmaip1
0	3.40814	0.429	0.044	0	Epithelial cells	Sema4a
0	6.0664	0.392	0.007	0	Epithelial cells	Fam3d
0	3.34895	0.442	0.057	0	Epithelial cells	Il13ra1
0	2.33554	0.538	0.154	0	Epithelial cells	Phyh
0	4.14904	0.422	0.039	0	Epithelial cells	Sord
0	3.64962	0.47	0.087	0	Epithelial cells	Noct
0	7.16912	0.386	0.003	0	Epithelial cells	Nr1i2
0	2.21589	0.552	0.169	0	Epithelial cells	Pgrmc1
0	2.33213	0.565	0.182	0	Epithelial cells	Trim30d
0	4.31619	0.403	0.021	0	Epithelial cells	Sort1
0	4.8532	0.402	0.02	0	Epithelial cells	Reps2
0	1.90853	0.687	0.306	0	Epithelial cells	Lgals9
0	2.57204	0.524	0.143	0	Epithelial cells	Aldh9a1
0	1.56253	0.751	0.37	0	Epithelial cells	Ralgapa2
0	3.65749	0.428	0.047	0	Epithelial cells	Trim2
0	3.18554	0.434	0.053	0	Epithelial cells	Vegfa
0	5.40007	0.392	0.012	0	Epithelial cells	Igsf23
0	1.66629	0.648	0.268	0	Epithelial cells	Phactr2
0	7.45946	0.382	0.002	0	Epithelial cells	Btnl6
0	2.20971	0.567	0.187	0	Epithelial cells	Fhit
0	3.63896	0.423	0.045	0	Epithelial cells	Cttn
0	7.95772	0.395	0.017	0	Epithelial cells	Apoa4
0	2.69707	0.509	0.131	0	Epithelial cells	Gsdmd
0	1.2057	0.734	0.357	0	Epithelial cells	Klf3
0	1.84736	0.59	0.213	0	Epithelial cells	Lasp1
0	5.06255	0.399	0.022	0	Epithelial cells	Exoc3l4
0	5.95683	0.394	0.018	0	Epithelial cells	Duox2
0	2.65466	0.469	0.093	0	Epithelial cells	Pi4k2b
0	2.89093	0.433	0.058	0	Epithelial cells	Pawr
0	2.03887	0.661	0.287	0	Epithelial cells	Cycs
0	1.86535	0.749	0.375	0	Epithelial cells	P4hb
0	1.93771	0.53	0.157	0	Epithelial cells	Ifih1
0	2.67884	0.48	0.107	0	Epithelial cells	Gclm
0	4.01204	0.407	0.035	0	Epithelial cells	Slc39a4
0	4.74244	0.387	0.016	0	Epithelial cells	Sdcbp2
0	4.11484	0.406	0.035	0	Epithelial cells	Srxn1
0	4.93584	0.384	0.013	0	Epithelial cells	Arhgef26
0	5.40955	0.381	0.01	0	Epithelial cells	0610040J01Rik
0	2.02323	0.651	0.282	0	Epithelial cells	Me2
0	6.02046	0.377	0.008	0	Epithelial cells	Cdkn2b
0	2.01674	0.627	0.258	0	Epithelial cells	Scp2
0	5.94139	0.375	0.007	0	Epithelial cells	Osr2
0	5.07151	0.383	0.016	0	Epithelial cells	Tmem150b
0	1.97161	0.539	0.173	0	Epithelial cells	Vcl
0	3.87774	0.402	0.036	0	Epithelial cells	Adck5
0	1.48603	0.707	0.341	0	Epithelial cells	Lcorl
0	2.56857	0.511	0.146	0	Epithelial cells	Ccng2
0	1.59051	0.518	0.153	0	Epithelial cells	Sbf2
0	1.70734	0.575	0.211	0	Epithelial cells	Arhgap12
0	1.69666	0.678	0.315	0	Epithelial cells	Map2k2
0	2.90239	0.44	0.077	0	Epithelial cells	Farp2
0	2.56338	0.407	0.044	0	Epithelial cells	Sgms2
0	4.47448	0.389	0.026	0	Epithelial cells	Aldh1b1
0	3.37403	0.421	0.058	0	Epithelial cells	Fbxo25
0	8.12616	0.367	0.004	0	Epithelial cells	Enpp7
0	1.8829	0.513	0.151	0	Epithelial cells	Arhgap21
0	2.76794	0.451	0.089	0	Epithelial cells	Tdrd7
0	2.49345	0.433	0.071	0	Epithelial cells	Mical2
0	1.98887	0.49	0.128	0	Epithelial cells	Sh3rf1
0	3.83167	0.403	0.042	0	Epithelial cells	Khk
0	6.6415	0.366	0.005	0	Epithelial cells	Gm57459
0	6.70084	0.365	0.004	0	Epithelial cells	Mkrn2os
0	2.87485	0.453	0.092	0	Epithelial cells	Phlpp2
0	2.28279	0.515	0.154	0	Epithelial cells	2210016F16Rik
0	1.42752	0.695	0.334	0	Epithelial cells	Pdlim5
0	1.91397	0.535	0.175	0	Epithelial cells	AU040320
0	1.31041	0.54	0.18	0	Epithelial cells	Crim1
0	6.91285	0.364	0.004	0	Epithelial cells	BC016579
0	4.10331	0.389	0.03	0	Epithelial cells	Thrb
0	2.16789	0.495	0.138	0	Epithelial cells	Mapk3
0	1.76201	0.611	0.255	0	Epithelial cells	Tubb4b
0	2.42808	0.513	0.157	0	Epithelial cells	Irf7
0	1.11791	0.614	0.258	0	Epithelial cells	Tent5a
0	3.32279	0.397	0.042	0	Epithelial cells	Cnnm4
0	6.82238	0.359	0.004	0	Epithelial cells	Entpd8
0	1.76252	0.575	0.22	0	Epithelial cells	Trak1
0	1.86317	0.564	0.209	0	Epithelial cells	Hmg20b
0	2.02505	0.504	0.149	0	Epithelial cells	Ppard
0	1.80164	0.559	0.205	0	Epithelial cells	Coro1c
0	1.94131	0.8	0.446	0	Epithelial cells	Edf1
0	1.19645	0.414	0.06	0	Epithelial cells	Mafb
0	1.72549	0.612	0.258	0	Epithelial cells	Gramd1b
0	1.50081	0.74	0.386	0	Epithelial cells	Golgb1
0	2.00012	0.536	0.183	0	Epithelial cells	Cib1
0	1.75853	0.572	0.219	0	Epithelial cells	Errfi1
0	2.75293	0.414	0.061	0	Epithelial cells	Hook2
0	3.3736	0.41	0.057	0	Epithelial cells	Slc22a5
0	4.92946	0.435	0.082	0	Epithelial cells	Lgals2
0	1.54577	0.685	0.333	0	Epithelial cells	Kif13b
0	2.9969	0.422	0.07	0	Epithelial cells	AA467197
0	2.17419	0.469	0.117	0	Epithelial cells	Arhgef11
0	1.66884	0.586	0.234	0	Epithelial cells	Atp6v0a2
0	5.60164	0.362	0.011	0	Epithelial cells	Mgat3
0	5.20886	0.386	0.036	0	Epithelial cells	Krt18
0	1.40894	0.608	0.258	0	Epithelial cells	Cd82
0	2.07885	0.474	0.124	0	Epithelial cells	Hook1
0	1.69331	0.733	0.383	0	Epithelial cells	Chd3
0	1.78122	0.457	0.108	0	Epithelial cells	Dock1
0	1.67506	0.529	0.18	0	Epithelial cells	Mxi1
0	1.65289	0.436	0.087	0	Epithelial cells	Yes1
0	1.56452	0.549	0.201	0	Epithelial cells	Rps6ka1
0	1.36048	0.61	0.262	0	Epithelial cells	Arhgap18
0	1.87143	0.435	0.087	0	Epithelial cells	Tgfbi
0	5.803	0.354	0.007	0	Epithelial cells	Fam83e
0	5.30881	0.357	0.011	0	Epithelial cells	Gpr39
0	2.00674	0.489	0.143	0	Epithelial cells	Tmem183a
0	1.63505	0.573	0.227	0	Epithelial cells	Wasl
0	4.02921	0.37	0.024	0	Epithelial cells	Galm
0	7.47632	0.348	0.003	0	Epithelial cells	2010103J01Rik
0	5.95456	0.351	0.006	0	Epithelial cells	Cdx1
0	3.29503	0.382	0.038	0	Epithelial cells	Efnb2
0	5.50331	0.354	0.01	0	Epithelial cells	Prss32
0	0.806581	0.663	0.32	0	Epithelial cells	Abcb1a
0	2.39705	0.395	0.052	0	Epithelial cells	Chdh
0	1.92078	0.526	0.183	0	Epithelial cells	Vwa8
0	2.6596	0.461	0.118	0	Epithelial cells	Neu1
0	7.95781	0.346	0.003	0	Epithelial cells	Cyp3a25
0	7.00983	0.346	0.003	0	Epithelial cells	Marveld3
0	2.80156	0.403	0.061	0	Epithelial cells	Dab2ip
0	3.23761	0.392	0.05	0	Epithelial cells	Tmem238
0	1.82206	0.539	0.197	0	Epithelial cells	Ap2a2
0	2.98093	0.418	0.076	0	Epithelial cells	Oasl1
0	1.71482	0.588	0.246	0	Epithelial cells	Ccdc186
0	5.87993	0.351	0.01	0	Epithelial cells	Nlrp6
0	4.8924	0.358	0.017	0	Epithelial cells	Kifc3
0	1.71826	0.551	0.211	0	Epithelial cells	Lypla1
0	2.12247	0.449	0.109	0	Epithelial cells	Plekhb2
0	1.90149	0.416	0.076	0	Epithelial cells	Pglyrp1
0	1.88684	0.587	0.247	0	Epithelial cells	Hmgcs1
0	1.67923	0.687	0.348	0	Epithelial cells	Bsg
0	1.4717	0.591	0.252	0	Epithelial cells	Nbeal1
0	4.85717	0.356	0.017	0	Epithelial cells	Gm1123
0	3.07706	0.403	0.065	0	Epithelial cells	Tmbim1
0	3.14759	0.388	0.05	0	Epithelial cells	Zbtb7b
0	3.10304	0.394	0.056	0	Epithelial cells	Slc37a1
0	5.16916	0.348	0.01	0	Epithelial cells	Elovl7
0	2.20664	0.633	0.296	0	Epithelial cells	Atpif1
0	1.99851	0.48	0.143	0	Epithelial cells	Phactr4
0	5.71157	0.347	0.01	0	Epithelial cells	Erbb2
0	2.70538	0.408	0.071	0	Epithelial cells	Esrra
0	7.29598	0.338	0.002	0	Epithelial cells	Btnl4
0	1.47279	0.588	0.252	0	Epithelial cells	Fuca1
0	3.93505	0.356	0.02	0	Epithelial cells	Nos2
0	1.6071	0.545	0.21	0	Epithelial cells	Pcyt1a
0	3.55887	0.378	0.043	0	Epithelial cells	Stard10
0	2.14491	0.442	0.107	0	Epithelial cells	Tns3
0	1.56212	0.513	0.178	0	Epithelial cells	Pdlim1
0	2.21537	0.47	0.135	0	Epithelial cells	Rnf103
0	2.77756	0.416	0.081	0	Epithelial cells	Tacc2
0	1.45429	0.719	0.384	0	Epithelial cells	Zmiz1
0	2.13754	0.471	0.136	0	Epithelial cells	Dop1b
0	5.86918	0.34	0.006	0	Epithelial cells	Gpd1
0	3.47294	0.382	0.048	0	Epithelial cells	Soat2
0	1.97525	0.534	0.2	0	Epithelial cells	Gtpbp2
0	1.83024	0.486	0.152	0	Epithelial cells	Dyrk2
0	5.23642	0.342	0.009	0	Epithelial cells	Lad1
0	6.64994	0.337	0.004	0	Epithelial cells	Ms4a12
0	1.94659	0.497	0.164	0	Epithelial cells	Sgpl1
0	5.43646	0.343	0.011	0	Epithelial cells	Pheta1
0	1.60889	0.639	0.307	0	Epithelial cells	Adipor2
0	6.78256	0.335	0.003	0	Epithelial cells	Tmem238l
0	1.38322	0.675	0.344	0	Epithelial cells	Ctnnb1
0	1.48885	0.837	0.506	0	Epithelial cells	Akap9
0	3.91835	0.359	0.028	0	Epithelial cells	Efnb1
0	6.7808	0.334	0.004	0	Epithelial cells	Prkg2
0	1.62603	0.426	0.097	0	Epithelial cells	Specc1
0	5.88884	0.335	0.007	0	Epithelial cells	Glod5
0	4.54436	0.344	0.016	0	Epithelial cells	Plpp2
0	4.54897	0.352	0.024	0	Epithelial cells	Fahd1
0	0.916539	0.89	0.563	0	Epithelial cells	Jun
0	1.52889	0.454	0.127	0	Epithelial cells	Id3
0	3.0595	0.387	0.061	0	Epithelial cells	Marchf8
0	2.0594	0.452	0.127	0	Epithelial cells	4833439L19Rik
0	1.82922	0.499	0.174	0	Epithelial cells	Tuba1c
0	4.52215	0.345	0.02	0	Epithelial cells	Bcar1
0	3.59034	0.357	0.032	0	Epithelial cells	Llgl2
0	1.36924	0.696	0.372	0	Epithelial cells	Tor1aip2
0	3.86374	0.359	0.035	0	Epithelial cells	Rhou
0	1.42976	0.754	0.431	0	Epithelial cells	Vmp1
0	1.70943	0.466	0.144	0	Epithelial cells	Cpeb2
0	6.01723	0.327	0.005	0	Epithelial cells	Mal2
0	2.48575	0.387	0.066	0	Epithelial cells	Rnd3
0	7.28093	0.323	0.002	0	Epithelial cells	Lrrc19
0	1.25182	0.696	0.375	0	Epithelial cells	Tes
0	5.93872	0.325	0.005	0	Epithelial cells	Cdx2
0	3.31448	0.37	0.051	0	Epithelial cells	Tmem120a
0	1.28265	0.742	0.423	0	Epithelial cells	Fcho2
0	1.97093	0.374	0.055	0	Epithelial cells	Cfb
0	5.6514	0.327	0.009	0	Epithelial cells	Satb2
0	6.59663	0.321	0.003	0	Epithelial cells	Gata5
0	1.77898	0.47	0.152	0	Epithelial cells	Slc35a3
0	1.39624	0.663	0.346	0	Epithelial cells	Pik3c2a
0	7.32871	0.322	0.005	0	Epithelial cells	Fam151a
0	6.80041	0.32	0.003	0	Epithelial cells	Pla2g12b
0	4.30478	0.335	0.018	0	Epithelial cells	Itga3
0	6.21604	0.322	0.005	0	Epithelial cells	Adtrp
0	1.19179	0.574	0.257	0	Epithelial cells	Dgka
0	6.247	0.32	0.004	0	Epithelial cells	Golt1a
0	6.16925	0.32	0.004	0	Epithelial cells	Fermt1
0	1.91854	0.453	0.137	0	Epithelial cells	Larp1b
0	1.33929	0.606	0.29	0	Epithelial cells	Zbtb7a
0	1.60561	0.913	0.598	0	Epithelial cells	Ezr
0	1.68904	0.767	0.452	0	Epithelial cells	Txn1
0	5.32948	0.326	0.011	0	Epithelial cells	Slc1a1
0	4.65934	0.331	0.016	0	Epithelial cells	Gm9895
0	1.39012	0.558	0.244	0	Epithelial cells	Lrrfip2
0	5.8781	0.322	0.008	0	Epithelial cells	Otc
0	2.65055	0.371	0.058	0	Epithelial cells	Ctdspl
0	2.38177	0.393	0.08	0	Epithelial cells	Tnfaip1
0	1.81947	0.379	0.066	0	Epithelial cells	Plce1
0	2.56284	0.593	0.28	0	Epithelial cells	Ano6
0	1.434	0.567	0.254	0	Epithelial cells	Pdxdc1
0	2.28629	0.464	0.152	0	Epithelial cells	Ddhd2
0	4.5585	0.33	0.018	0	Epithelial cells	Slc52a3
0	7.91576	0.314	0.002	0	Epithelial cells	Cidec
0	8.13285	0.314	0.002	0	Epithelial cells	Slc7a15
0	5.12986	0.325	0.013	0	Epithelial cells	Gpc4
0	1.4612	0.693	0.381	0	Epithelial cells	Atxn7l3b
0	5.88021	0.319	0.008	0	Epithelial cells	Depdc7
0	1.33089	0.597	0.286	0	Epithelial cells	Ptms
0	4.37304	0.328	0.017	0	Epithelial cells	Btnl2
0	1.57675	0.82	0.509	0	Epithelial cells	S100a10
0	4.05717	0.34	0.03	0	Epithelial cells	Bcl2l15
0	1.1227	0.902	0.592	0	Epithelial cells	Camk2d
0	1.40438	0.541	0.231	0	Epithelial cells	Clock
0	0.851193	0.556	0.247	0	Epithelial cells	Fbxl5
0	3.70392	0.338	0.029	0	Epithelial cells	Cmtm4
0	1.49012	0.689	0.38	0	Epithelial cells	Akr1a1
0	1.47807	0.864	0.555	0	Epithelial cells	Gnb1
0	2.85711	0.357	0.049	0	Epithelial cells	Tnfrsf11a
0	2.02162	0.43	0.122	0	Epithelial cells	Pde4dip
0	3.03494	0.362	0.054	0	Epithelial cells	Zfyve9
0	1.17816	0.745	0.438	0	Epithelial cells	Hdlbp
0	2.14217	0.413	0.106	0	Epithelial cells	Fgd6
0	1.77099	0.444	0.137	0	Epithelial cells	Kif13a
0	6.06426	0.313	0.006	0	Epithelial cells	Liph
0	1.76207	0.711	0.404	0	Epithelial cells	Mdh1
0	2.64599	0.382	0.076	0	Epithelial cells	Aamdc
0	7.45746	0.31	0.004	0	Epithelial cells	Fgf15
0	2.75452	0.356	0.05	0	Epithelial cells	Smagp
0	6.61568	0.309	0.004	0	Epithelial cells	Tfcp2l1
0	1.40923	0.564	0.259	0	Epithelial cells	Chp1
0	1.47168	0.567	0.262	0	Epithelial cells	Cpeb4
0	0.891433	0.583	0.278	0	Epithelial cells	Ifngr2
0	1.39824	0.693	0.388	0	Epithelial cells	Xiap
0	1.38964	0.497	0.193	0	Epithelial cells	Trib1
0	1.26925	0.489	0.185	0	Epithelial cells	Map4k3
0	2.11515	0.401	0.098	0	Epithelial cells	Ly75
0	2.27528	0.406	0.103	0	Epithelial cells	Slc25a37
0	7.28914	0.306	0.003	0	Epithelial cells	Gimd1
0	4.58172	0.321	0.018	0	Epithelial cells	Slc25a15
0	2.1178	0.355	0.052	0	Epithelial cells	Egfr
0	3.53446	0.332	0.029	0	Epithelial cells	Unc5cl
0	1.17815	0.508	0.206	0	Epithelial cells	Bach1
0	4.0488	0.327	0.025	0	Epithelial cells	Src
0	2.94156	0.374	0.072	0	Epithelial cells	Parp12
0	4.24571	0.324	0.022	0	Epithelial cells	Igf2bp2
0	2.80136	0.362	0.061	0	Epithelial cells	Tesk2
0	1.66473	0.481	0.18	0	Epithelial cells	Midn
0	3.66019	0.325	0.024	0	Epithelial cells	Pgap6
0	2.10957	0.385	0.085	0	Epithelial cells	Dock7
0	1.89741	0.469	0.169	0	Epithelial cells	Sfxn1
0	7.2173	0.304	0.005	0	Epithelial cells	Pck1
0	1.03664	0.485	0.186	0	Epithelial cells	Tsc22d1
0	2.66991	0.352	0.053	0	Epithelial cells	Tiam2
0	1.32459	0.672	0.374	0	Epithelial cells	Ugcg
0	0.64467	0.392	0.094	0	Epithelial cells	Areg
0	1.2133	0.664	0.366	0	Epithelial cells	Ext1
0	7.06912	0.302	0.004	0	Epithelial cells	Adh6a
0	5.56037	0.304	0.006	0	Epithelial cells	Esrp1
0	2.21912	0.383	0.085	0	Epithelial cells	Sema4b
0	3.66535	0.318	0.02	0	Epithelial cells	Dcbld1
0	6.87906	0.301	0.003	0	Epithelial cells	Tubal3
0	0.811154	0.415	0.118	0	Epithelial cells	Cd63
0	4.72487	0.311	0.014	0	Epithelial cells	Dpf3
0	1.12277	0.674	0.378	0	Epithelial cells	Tmcc1
0	4.34943	0.32	0.024	0	Epithelial cells	Dnm1
0	4.04305	0.312	0.016	0	Epithelial cells	Crb3
0	4.28793	0.318	0.022	0	Epithelial cells	Tkfc
0	1.51407	0.73	0.434	0	Epithelial cells	mt-Nd3
0	1.43271	0.556	0.261	0	Epithelial cells	Cyb5b
0	0.961732	0.579	0.284	0	Epithelial cells	Efhd2
0	2.72617	0.357	0.062	0	Epithelial cells	Cilk1
0	2.42289	0.364	0.069	0	Epithelial cells	Myo10
0	3.19652	0.338	0.044	0	Epithelial cells	Cachd1
0	2.43386	0.372	0.078	0	Epithelial cells	Fhl2
0	2.66269	0.365	0.071	0	Epithelial cells	Idh1
0	0.983958	0.583	0.289	0	Epithelial cells	Kif1b
0	1.41984	0.756	0.462	0	Epithelial cells	Gpx4
0	5.10635	0.303	0.009	0	Epithelial cells	Sema4g
0	2.33926	0.358	0.065	0	Epithelial cells	Rai14
0	2.66333	0.354	0.062	0	Epithelial cells	Ptpn3
0	1.143	0.617	0.325	0	Epithelial cells	Relb
0	1.8845	0.377	0.085	0	Epithelial cells	Ppfibp2
0	0.590226	0.587	0.295	0	Epithelial cells	Apaf1
0	7.14148	0.295	0.003	0	Epithelial cells	Gm5485
0	3.02403	0.343	0.052	0	Epithelial cells	Slc35f5
0	3.1787	0.325	0.034	0	Epithelial cells	Fblim1
0	1.32933	0.544	0.253	0	Epithelial cells	Scamp2
0	1.40321	0.547	0.256	0	Epithelial cells	Synj2bp
0	1.15731	0.59	0.299	0	Epithelial cells	Reep3
0	6.1324	0.299	0.008	0	Epithelial cells	Ephx2
0	3.65089	0.319	0.029	0	Epithelial cells	Bst1
0	8.32823	0.292	0.002	0	Epithelial cells	Cyp3a11
0	6.03282	0.296	0.006	0	Epithelial cells	Clcn2
0	3.36245	0.324	0.035	0	Epithelial cells	Dlg3
0	1.38466	0.582	0.293	0	Epithelial cells	Cmpk1
0	7.4627	0.291	0.002	0	Epithelial cells	B4galnt3
0	2.5346	0.36	0.071	0	Epithelial cells	Mon1a
0	1.90802	0.428	0.139	0	Epithelial cells	Sap30l
0	4.89166	0.304	0.015	0	Epithelial cells	Abat
0	4.04279	0.308	0.019	0	Epithelial cells	Pkp2
0	1.14734	0.517	0.229	0	Epithelial cells	Cyfip1
0	1.01747	0.793	0.505	0	Epithelial cells	Rock2
0	1.15456	0.479	0.191	0	Epithelial cells	Tmcc3
0	3.44901	0.326	0.039	0	Epithelial cells	Acbd4
0	3.56317	0.316	0.029	0	Epithelial cells	Fzd5
0	2.12122	0.364	0.077	0	Epithelial cells	Alpk1
0	2.58779	0.348	0.061	0	Epithelial cells	Shb
0	7.03116	0.405	0.119	0	Epithelial cells	Zg16
0	1.85325	0.423	0.137	0	Epithelial cells	Ppp4r1
0	2.49664	0.329	0.044	0	Epithelial cells	Scin
0	2.73067	0.334	0.049	0	Epithelial cells	Laptm4b
0	1.41721	0.497	0.212	0	Epithelial cells	Nhlrc2
0	5.87066	0.291	0.006	0	Epithelial cells	Cdk18
0	6.33412	0.289	0.004	0	Epithelial cells	Cblc
0	4.78123	0.296	0.011	0	Epithelial cells	B3gnt3
0	5.56243	0.291	0.006	0	Epithelial cells	Slc39a5
0	1.33183	0.531	0.247	0	Epithelial cells	Nucb1
0	1.79323	0.417	0.133	0	Epithelial cells	Rnpep
0	2.56138	0.344	0.06	0	Epithelial cells	Slc30a4
0	5.94459	0.29	0.006	0	Epithelial cells	Mlxipl
0	6.1599	0.29	0.006	0	Epithelial cells	Trpm6
0	0.66946	0.642	0.359	0	Epithelial cells	Snx9
0	1.79169	0.421	0.138	0	Epithelial cells	Pgp
0	0.843751	0.629	0.347	0	Epithelial cells	Clcn3
0	5.74248	0.288	0.006	0	Epithelial cells	Rab17
0	1.76726	0.408	0.126	0	Epithelial cells	Tfdp2
0	1.34344	0.48	0.198	0	Epithelial cells	Stk3
0	2.39341	0.382	0.101	0	Epithelial cells	Dnpep
0	1.39443	0.655	0.374	0	Epithelial cells	Prelid1
0	1.93862	0.399	0.118	0	Epithelial cells	Golm1
0	3.68993	0.311	0.03	0	Epithelial cells	Slc52a2
0	1.2459	0.582	0.301	0	Epithelial cells	Casp8
0	4.07231	0.303	0.022	0	Epithelial cells	Tmem37
0	1.06258	0.356	0.075	0	Epithelial cells	Lpar1
0	1.48823	0.361	0.08	0	Epithelial cells	Apbb2
0	5.76453	0.287	0.006	0	Epithelial cells	Camsap3
0	2.26475	0.35	0.069	0	Epithelial cells	Rap1gap2
0	1.20135	0.736	0.455	0	Epithelial cells	Gpatch8
0	2.26254	0.405	0.125	0	Epithelial cells	Pgm2
0	2.99252	0.32	0.04	0	Epithelial cells	F2rl1
0	1.39457	0.66	0.38	0	Epithelial cells	Vdac2
0	3.78259	0.303	0.023	0	Epithelial cells	Tprn
0	4.65559	0.295	0.015	0	Epithelial cells	Rhod
0	1.07961	0.763	0.484	0	Epithelial cells	Taok3
0	1.28972	0.556	0.277	0	Epithelial cells	Mkrn1
0	2.03181	0.399	0.12	0	Epithelial cells	Acaa1a
0	4.03908	0.307	0.028	0	Epithelial cells	Car4
0	5.11149	0.289	0.01	0	Epithelial cells	Slc16a5
0	6.92916	0.282	0.003	0	Epithelial cells	2010003K11Rik
0	2.24534	0.366	0.088	0	Epithelial cells	Rmdn3
0	5.90019	0.283	0.005	0	Epithelial cells	Zswim5
0	1.26452	0.694	0.416	0	Epithelial cells	Taldo1
0	2.28771	0.335	0.058	0	Epithelial cells	Gab1
0	2.87516	0.334	0.057	0	Epithelial cells	Lhfpl2
0	6.1754	0.393	0.116	0	Epithelial cells	Tff3
0	1.59015	0.443	0.167	0	Epithelial cells	Sucla2
0	5.3115	0.284	0.008	0	Epithelial cells	Aldh1l1
0	4.07789	0.289	0.013	0	Epithelial cells	Tspan7
0	2.86291	0.322	0.047	0	Epithelial cells	Gpr160
0	2.21889	0.368	0.093	0	Epithelial cells	Mgst2
0	0.783426	0.537	0.262	0	Epithelial cells	Fosl2
0	1.41053	0.639	0.364	0	Epithelial cells	Parp14
0	3.67415	0.3	0.025	0	Epithelial cells	Gale
0	1.10262	0.606	0.331	0	Epithelial cells	Gak
0	6.03587	0.278	0.004	0	Epithelial cells	Reep6
0	1.08981	0.655	0.381	0	Epithelial cells	Fam13b
0	1.8968	0.373	0.1	0	Epithelial cells	Fam20b
0	5.41112	0.28	0.007	0	Epithelial cells	Gm49890
0	0.181131	0.855	0.582	0	Epithelial cells	Myo1e
0	1.93389	0.372	0.099	0	Epithelial cells	Thra
0	1.34147	0.473	0.2	0	Epithelial cells	Ppip5k2
0	1.44933	0.581	0.308	0	Epithelial cells	Clec2d
0	5.49192	0.28	0.008	0	Epithelial cells	Eppk1
0	4.65536	0.285	0.013	0	Epithelial cells	C130074G19Rik
0	3.49212	0.3	0.028	0	Epithelial cells	Cadps2
0	1.12112	0.564	0.292	0	Epithelial cells	Exoc6b
0	1.13563	0.738	0.466	0	Epithelial cells	Hexb
0	0.426988	0.418	0.147	0	Epithelial cells	Pbx1
0	4.96389	0.281	0.01	0	Epithelial cells	Rab25
0	7.0849	0.273	0.002	0	Epithelial cells	Plekhg6
0	6.18205	0.275	0.004	0	Epithelial cells	Ano9
0	1.48329	0.462	0.191	0	Epithelial cells	Lysmd3
0	3.47834	0.311	0.04	0	Epithelial cells	Lrp12
0	4.37916	0.288	0.017	0	Epithelial cells	Sox13
0	1.18444	0.552	0.282	0	Epithelial cells	Rab6a
0	5.03002	0.28	0.01	0	Epithelial cells	Sh3yl1
0	1.60462	0.421	0.151	0	Epithelial cells	H1f0
0	5.56968	0.278	0.008	0	Epithelial cells	Septin5
0	5.26997	0.276	0.007	0	Epithelial cells	Glt28d2
0	1.56721	0.428	0.159	0	Epithelial cells	Letm1
0	0.934788	0.508	0.239	0	Epithelial cells	Pnp
0	1.08108	0.368	0.099	0	Epithelial cells	Rnase4
0	1.10326	0.663	0.394	0	Epithelial cells	Prr13
0	3.30629	0.308	0.04	0	Epithelial cells	Stom
0	1.47532	0.485	0.217	0	Epithelial cells	Eif6
0	3.73809	0.293	0.025	0	Epithelial cells	Plekha8
0	2.01607	0.433	0.166	0	Epithelial cells	Plekha1
0	6.31866	0.271	0.004	0	Epithelial cells	Slc26a3
0	1.83575	0.347	0.08	0	Epithelial cells	Mtus1
0	2.40043	0.347	0.08	0	Epithelial cells	Mir22hg
0	4.46673	0.282	0.015	0	Epithelial cells	Gpt
0	1.80063	0.415	0.149	0	Epithelial cells	Uap1
0	6.87577	0.268	0.002	0	Epithelial cells	Lrrc66
0	2.39623	0.33	0.064	0	Epithelial cells	Fhip1b
0	1.739	0.352	0.086	0	Epithelial cells	Arhgap32
0	1.01918	0.589	0.323	0	Epithelial cells	Sppl3
0	1.27542	0.509	0.244	0	Epithelial cells	Tnrc18
0	3.94409	0.281	0.016	0	Epithelial cells	Vipr1
0	4.54412	0.278	0.014	0	Epithelial cells	Pdgfc
0	2.96108	0.325	0.061	0	Epithelial cells	Fam118a
0	1.39602	0.444	0.18	0	Epithelial cells	Atl2
0	4.07007	0.281	0.017	0	Epithelial cells	Slc35g1
0	7.30283	0.265	0.002	0	Epithelial cells	Xkr9
0	2.76063	0.308	0.045	0	Epithelial cells	Sema6d
0	1.32739	0.448	0.185	0	Epithelial cells	Epn1
0	4.92491	0.272	0.009	0	Epithelial cells	Grtp1
0	0.91586	0.45	0.187	0	Epithelial cells	Slc16a10
0	6.95689	0.265	0.002	0	Epithelial cells	Trim40
0	2.22774	0.361	0.099	0	Epithelial cells	Cisd3
0	8.18723	0.264	0.002	0	Epithelial cells	Grin2a
0	1.79861	0.394	0.132	0	Epithelial cells	Capn1
0	0.689107	0.593	0.331	0	Epithelial cells	Sec24a
0	1.01509	0.691	0.429	0	Epithelial cells	Brd1
0	4.94434	0.275	0.014	0	Epithelial cells	Sec16b
0	2.21172	0.339	0.078	0	Epithelial cells	Clstn1
0	1.42381	0.427	0.166	0	Epithelial cells	Dera
0	1.25254	0.643	0.382	0	Epithelial cells	Tkt
0	5.06164	0.272	0.011	0	Epithelial cells	Cmbl
0	1.67176	0.407	0.146	0	Epithelial cells	Ak3
0	1.12691	0.509	0.249	0	Epithelial cells	Hipk2
0	1.19434	0.467	0.207	0	Epithelial cells	Gcnt2
0	5.59389	0.266	0.006	0	Epithelial cells	Abhd3
0	4.12366	0.298	0.038	0	Epithelial cells	Ifit1bl1
0	2.87167	0.31	0.051	0	Epithelial cells	Sqor
0	3.89703	0.291	0.032	0	Epithelial cells	Slc25a22
0	1.35184	0.444	0.185	0	Epithelial cells	Pttg1ip
0	1.77952	0.384	0.125	0	Epithelial cells	Slc39a9
0	1.09172	0.726	0.467	0	Epithelial cells	Pkn2
0	6.42171	0.272	0.014	0	Epithelial cells	Fabp1
0	0.689897	0.362	0.104	0	Epithelial cells	Plbd1
0	5.43066	0.264	0.006	0	Epithelial cells	Tox3
0	1.73355	0.395	0.137	0	Epithelial cells	Map2k3
0	7.50498	0.274	0.016	0	Epithelial cells	Ly6m
0	3.33308	0.282	0.024	0	Epithelial cells	Wipf3
0	1.15795	0.56	0.303	0	Epithelial cells	Mapk1ip1l
0	1.60668	0.429	0.172	0	Epithelial cells	Abhd12
0	5.1414	0.265	0.008	0	Epithelial cells	Pard6b
0	5.94416	0.261	0.004	0	Epithelial cells	Ppfia3
0	1.30086	0.772	0.515	0	Epithelial cells	Ldha
0	1.3044	0.429	0.172	0	Epithelial cells	Plscr1
0	0.913753	0.63	0.373	0	Epithelial cells	Txnrd1
0	6.67258	0.26	0.003	0	Epithelial cells	Ms4a10
0	4.53512	0.27	0.014	0	Epithelial cells	Ociad2
0	5.13808	0.279	0.023	0	Epithelial cells	Apoc2
0	2.05819	0.356	0.1	0	Epithelial cells	Sephs2
0	5.24136	0.263	0.007	0	Epithelial cells	Pbld2
0	2.83285	0.307	0.051	0	Epithelial cells	Tmem106a
0	0.986706	0.643	0.387	0	Epithelial cells	Gbf1
0	5.37206	0.261	0.006	0	Epithelial cells	Fhip1a
0	5.22855	0.266	0.011	0	Epithelial cells	Mtmr11
0	1.31876	0.55	0.296	0	Epithelial cells	Max
0	3.94792	0.271	0.017	0	Epithelial cells	Rassf7
0	1.42305	0.436	0.182	0	Epithelial cells	Msmo1
0	2.54126	0.291	0.037	0	Epithelial cells	Rab4a
0	0.981188	0.645	0.391	0	Epithelial cells	Rab1a
0	0.843312	0.623	0.369	0	Epithelial cells	Pfkp
0	1.20061	0.65	0.396	0	Epithelial cells	Smdt1
0	2.66495	0.315	0.061	0	Epithelial cells	Entpd7
0	2.51932	0.27	0.017	0	Epithelial cells	Smpd3
0	1.07383	0.668	0.416	0	Epithelial cells	Azin1
0	4.39864	0.266	0.014	0	Epithelial cells	Epha2
0	1.93242	0.346	0.094	0	Epithelial cells	Slc12a7
0	6.91144	0.255	0.003	0	Epithelial cells	Cyp2d26
0	4.27885	0.268	0.017	0	Epithelial cells	9130230L23Rik
0	1.58009	0.388	0.137	0	Epithelial cells	Prkar2a
0	1.15968	0.625	0.374	0	Epithelial cells	Map4
0	1.27382	0.48	0.229	0	Epithelial cells	Nbr1
0	2.19871	0.324	0.073	0	Epithelial cells	Slc39a14
0	1.05404	0.507	0.257	0	Epithelial cells	Lpgat1
0	3.92912	0.275	0.025	0	Epithelial cells	Epb41l1
0	2.99072	0.275	0.025	0	Epithelial cells	Met
0	5.60255	0.258	0.008	0	Epithelial cells	Cftr
0	3.1806	0.277	0.027	0	Epithelial cells	Unc5b
0	3.47674	0.28	0.03	0	Epithelial cells	Suox
0	4.26828	0.263	0.013	0	Epithelial cells	Grb7
0	2.42889	0.326	0.076	0	Epithelial cells	Zfyve1
0	4.3237	0.267	0.017	0	Epithelial cells	Mb21d2
0	1.21524	0.481	0.231	0	Epithelial cells	Ppp1r15b
0	0.830609	0.695	0.445	0	Epithelial cells	Rere
0	4.01076	0.269	0.02	0	Epithelial cells	Tcea3
0	1.43129	0.403	0.154	0	Epithelial cells	Wipf2
0	3.19493	0.28	0.031	0	Epithelial cells	Ttyh2
0	8.98327	0.251	0.002	0	Epithelial cells	Slc5a12
0	5.56002	0.264	0.015	0	Epithelial cells	Duoxa2
0	8.01626	0.25	0.001	0	Epithelial cells	Il22ra1
0	1.72354	0.381	0.132	0	Epithelial cells	Casp1
0	0.887667	0.423	0.174	0	Epithelial cells	Crybg1
0	1.22828	0.392	0.144	0	Epithelial cells	Smad1
0	4.70103	0.257	0.009	0	Epithelial cells	Nr5a2
0	1.40996	0.434	0.186	0	Epithelial cells	Mlf2
0	1.07776	0.604	0.356	0	Epithelial cells	Calm3
0	4.38729	0.26	0.012	0	Epithelial cells	Dok4
0	2.16004	0.327	0.079	0	Epithelial cells	Kif1c
0	1.0821	0.539	0.292	0	Epithelial cells	Vamp8
0	2.2087	0.336	0.089	0	Epithelial cells	Papss1
0	3.40715	0.276	0.029	0	Epithelial cells	Slc25a10
0	4.37802	0.26	0.013	0	Epithelial cells	Tmem98
0	1.69458	0.356	0.11	0	Epithelial cells	Sgk1
0	1.12286	0.627	0.381	0	Epithelial cells	Skp1
0	1.1703	0.52	0.274	0	Epithelial cells	Fbxl3
0	1.36713	0.414	0.168	0	Epithelial cells	Crot
0	1.00471	0.587	0.341	0	Epithelial cells	Wsb1
0	1.62592	0.38	0.135	0	Epithelial cells	Mapk8
0	1.12894	0.493	0.248	0	Epithelial cells	Pacsin2
0	1.84052	0.336	0.092	0	Epithelial cells	Lrrc8b
0	0.979577	0.59	0.346	0	Epithelial cells	Sec31a
0	2.62418	0.303	0.059	0	Epithelial cells	Lipe
0	0.418585	0.773	0.529	0	Epithelial cells	Prkca
0	2.76828	0.292	0.048	0	Epithelial cells	Cyp4f16
0	2.09738	0.36	0.117	0	Epithelial cells	Insig2
0	1.43058	0.72	0.477	0	Epithelial cells	mt-Atp8
0	0.752492	0.662	0.42	0	Epithelial cells	Arhgap17
0	1.94919	0.333	0.091	0	Epithelial cells	Mcfd2
0	2.68183	0.291	0.049	0	Epithelial cells	Slc30a1
0	2.61089	0.299	0.057	0	Epithelial cells	Bpgm
0	1.23828	0.432	0.19	0	Epithelial cells	Pank3
0	5.82508	0.247	0.005	0	Epithelial cells	Ppara
0	1.7915	0.331	0.09	0	Epithelial cells	Rin2
0	7.55588	0.243	0.002	0	Epithelial cells	Treh
0	5.9686	0.245	0.004	0	Epithelial cells	Fam83h
0	7.15399	0.242	0.002	0	Epithelial cells	Acnat1
0	2.71305	0.288	0.048	0	Epithelial cells	Leng9
0	1.27582	0.43	0.19	0	Epithelial cells	Cebpg
0	3.89267	0.252	0.012	0	Epithelial cells	Cx3cl1
0	4.72624	0.255	0.015	0	Epithelial cells	Adamtsl5
0	1.517	0.38	0.14	0	Epithelial cells	Cltb
0	0.363456	0.666	0.427	0	Epithelial cells	Prkce
0	1.4409	0.453	0.214	0	Epithelial cells	Tspan5
0	2.96666	0.278	0.039	0	Epithelial cells	Cenpv
0	3.67937	0.262	0.023	0	Epithelial cells	Adcy6
0	1.88239	0.309	0.07	0	Epithelial cells	Pik3c2b
0	2.76685	0.284	0.045	0	Epithelial cells	Ssx2ip
0	3.44734	0.253	0.014	0	Epithelial cells	Serinc2
0	1.18075	0.42	0.181	0	Epithelial cells	Sc5d
0	0.919139	0.591	0.352	0	Epithelial cells	Fam120a
0	1.53691	0.923	0.684	0	Epithelial cells	Erbin
0	5.32162	0.248	0.01	0	Epithelial cells	Lpin3
0	1.44252	0.355	0.117	0	Epithelial cells	Dag1
0	2.34656	0.293	0.055	0	Epithelial cells	Abhd6
0	3.14745	0.273	0.036	0	Epithelial cells	Dgkq
0	4.15817	0.254	0.017	0	Epithelial cells	Slc22a21
0	1.63047	0.363	0.126	0	Epithelial cells	Osbpl11
0	0.858886	0.393	0.157	0	Epithelial cells	Lmna
0	2.47697	0.299	0.063	0	Epithelial cells	Itgb5
0	0.907409	0.711	0.476	0	Epithelial cells	Cab39
0	1.46449	0.308	0.073	0	Epithelial cells	Palld
0	1.28599	0.41	0.175	0	Epithelial cells	Prkcsh
0	1.88285	0.312	0.077	0	Epithelial cells	Gucd1
0	3.17336	0.248	0.013	0	Epithelial cells	Tmem252
0	0.747935	0.679	0.445	0	Epithelial cells	Sptan1
0	2.80702	0.254	0.02	0	Epithelial cells	Ereg
0	0.622246	0.744	0.51	0	Epithelial cells	Atp11b
0	1.09904	0.471	0.237	0	Epithelial cells	Kmt5a
0	1.54371	0.351	0.117	0	Epithelial cells	Pkp3
0	1.03868	0.43	0.196	0	Epithelial cells	Ppp1r13b
0	2.87196	0.265	0.032	0	Epithelial cells	Bspry
0	3.63173	0.263	0.03	0	Epithelial cells	Agrn
0	2.0463	0.313	0.08	0	Epithelial cells	Rnpepl1
0	0.883524	0.606	0.373	0	Epithelial cells	Vps13d
0	1.44267	0.838	0.605	0	Epithelial cells	Tut7
0	1.29079	0.476	0.243	0	Epithelial cells	Aco2
0	2.87933	0.272	0.04	0	Epithelial cells	Adcy9
0	5.25412	0.237	0.005	0	Epithelial cells	Rhbdl2
0	2.2395	0.358	0.126	0	Epithelial cells	Tmem140
0	5.70429	0.237	0.005	0	Epithelial cells	Slc22a18
0	5.57708	0.237	0.005	0	Epithelial cells	Cldn23
0	2.29746	0.289	0.057	0	Epithelial cells	Ilvbl
0	3.03353	0.265	0.034	0	Epithelial cells	Cyp2j6
0	1.34896	0.439	0.208	0	Epithelial cells	Sar1b
0	0.953347	0.621	0.39	0	Epithelial cells	B4galt1
0	1.1891	0.418	0.187	0	Epithelial cells	Arntl
0	6.68335	0.242	0.011	0	Epithelial cells	Sct
0	0.993735	0.735	0.504	0	Epithelial cells	Tle5
0	1.06477	0.772	0.541	0	Epithelial cells	Cast
0	2.58624	0.271	0.041	0	Epithelial cells	Gss
0	1.6283	0.351	0.121	0	Epithelial cells	Golph3l
0	1.04366	0.41	0.18	0	Epithelial cells	Tpk1
0	0.964985	0.288	0.058	0	Epithelial cells	Pde3a
0	5.01949	0.238	0.008	0	Epithelial cells	Tom1l1
0	1.74699	0.331	0.102	0	Epithelial cells	Sqle
0	7.88876	0.232	0.003	0	Epithelial cells	Slc23a4
0	1.35734	0.371	0.142	0	Epithelial cells	Tmem41b
0	0.434682	0.482	0.253	0	Epithelial cells	Sdc4
0	0.320923	0.839	0.61	0	Epithelial cells	Sptbn1
0	1.21832	0.281	0.053	0	Epithelial cells	Kitl
0	7.46564	0.229	0.001	0	Epithelial cells	Gal3st2
0	6.62571	0.23	0.002	0	Epithelial cells	Mettl7b
0	4.31486	0.245	0.017	0	Epithelial cells	Ehf
0	1.33896	0.408	0.18	0	Epithelial cells	Zfp950
0	0.724892	0.68	0.453	0	Epithelial cells	Txnip
0	1.15777	0.455	0.228	0	Epithelial cells	B4galt5
0	6.37894	0.231	0.004	0	Epithelial cells	Ptk6
0	6.12969	0.23	0.003	0	Epithelial cells	Slc30a2
0	1.40022	0.39	0.163	0	Epithelial cells	Lgals3bp
0	2.22789	0.261	0.034	0	Epithelial cells	Arg2
0	2.26129	0.354	0.127	0	Epithelial cells	Ddx60
0	1.4083	0.35	0.123	0	Epithelial cells	Slc25a20
0	1.41251	0.757	0.53	0	Epithelial cells	Atp5d
0	1.29569	0.405	0.179	0	Epithelial cells	Ldlr
0	6.85412	0.228	0.002	0	Epithelial cells	Ttc22
0	3.48118	0.251	0.025	0	Epithelial cells	Pgpep1
0	5.40879	0.232	0.006	0	Epithelial cells	Tmprss2
0	1.14112	0.516	0.291	0	Epithelial cells	Etfb
0	1.61343	0.337	0.112	0	Epithelial cells	Zfp710
0	0.791353	0.637	0.412	0	Epithelial cells	Dync1h1
0	1.23073	0.403	0.178	0	Epithelial cells	Pmm2
0	5.00821	0.233	0.008	0	Epithelial cells	Tmem144
0	2.86276	0.265	0.04	0	Epithelial cells	Slc2a9
0	1.26635	0.434	0.209	0	Epithelial cells	Hectd4
0	6.42389	0.231	0.006	0	Epithelial cells	Reg3a
0	3.21677	0.254	0.029	0	Epithelial cells	Slc35f2
0	1.14568	0.437	0.212	0	Epithelial cells	Tbc1d23
0	1.38056	0.383	0.159	0	Epithelial cells	Gpr107
0	0.643389	0.383	0.159	0	Epithelial cells	Large1
0	2.29444	0.318	0.094	0	Epithelial cells	Slc17a5
0	7.28668	0.226	0.002	0	Epithelial cells	H2-Q1
0	1.02567	0.623	0.399	0	Epithelial cells	H2aj
0	1.84984	0.301	0.077	0	Epithelial cells	Metrnl
0	1.43533	0.341	0.118	0	Epithelial cells	Ypel2
0	1.27686	0.378	0.155	0	Epithelial cells	Pam
0	1.10651	0.443	0.22	0	Epithelial cells	Rap2c
0	2.18112	0.294	0.071	0	Epithelial cells	Tifa
0	4.26039	0.239	0.016	0	Epithelial cells	Aplp1
0	1.08989	0.763	0.54	0	Epithelial cells	Mia2
0	2.02952	0.299	0.076	0	Epithelial cells	Mpnd
0	0.74893	0.814	0.592	0	Epithelial cells	Rsrp1
0	1.88691	0.296	0.074	0	Epithelial cells	Dhrs7b
0	1.62543	0.355	0.133	0	Epithelial cells	Rab24
0	0.924439	0.395	0.174	0	Epithelial cells	Gsr
0	1.50503	0.332	0.111	0	Epithelial cells	Bak1
0	4.75408	0.23	0.009	0	Epithelial cells	Cox7a1
0	0.810639	0.742	0.521	0	Epithelial cells	Lrba
0	0.814294	0.737	0.516	0	Epithelial cells	Ggnbp2
0	0.734868	0.621	0.4	0	Epithelial cells	Immp2l
0	2.18851	0.283	0.062	0	Epithelial cells	Brpf3
0	1.12005	0.488	0.267	0	Epithelial cells	ENSMUSG00000095041
0	0.949308	0.512	0.292	0	Epithelial cells	Marchf6
0	3.23378	0.248	0.028	0	Epithelial cells	Tmem86a
0	5.28473	0.226	0.006	0	Epithelial cells	AI661453
0	2.21403	0.312	0.092	0	Epithelial cells	Npc1
0	1.12815	0.408	0.188	0	Epithelial cells	Ccdc25
0	0.851277	0.531	0.312	0	Epithelial cells	Relch
0	3.2147	0.246	0.027	0	Epithelial cells	Flrt3
0	1.30632	0.39	0.171	0	Epithelial cells	Por
0	1.84315	0.316	0.097	0	Epithelial cells	Tango2
0	0.812409	0.742	0.523	0	Epithelial cells	Cep350
0	0.809949	0.42	0.201	0	Epithelial cells	Fbxo34
0	1.14368	0.418	0.199	0	Epithelial cells	Tbc1d22a
0	1.44267	0.76	0.541	0	Epithelial cells	Slc25a5
0	0.796739	0.552	0.334	0	Epithelial cells	Cd55
0	1.12526	0.519	0.301	0	Epithelial cells	Mtarc2
0	0.87212	0.504	0.286	0	Epithelial cells	Psen1
0	6.47684	0.225	0.007	0	Epithelial cells	Lct
0	5.14987	0.226	0.008	0	Epithelial cells	Tspan1
0	1.32777	0.367	0.149	0	Epithelial cells	Pgd
0	6.01511	0.221	0.003	0	Epithelial cells	0610005C13Rik
0	5.8997	0.222	0.004	0	Epithelial cells	Vstm5
0	1.21322	0.41	0.192	0	Epithelial cells	Ptpre
0	1.72566	0.285	0.067	0	Epithelial cells	Slc41a2
0	0.596801	0.484	0.266	0	Epithelial cells	Rnf19a
0	0.752937	0.615	0.397	0	Epithelial cells	Mark2
0	0.932668	0.548	0.331	0	Epithelial cells	Smad7
0	6.88782	0.219	0.002	0	Epithelial cells	Lratd1
0	1.32962	0.371	0.154	0	Epithelial cells	Heatr5a
0	2.09368	0.296	0.079	0	Epithelial cells	Abhd18
0	0.884326	0.768	0.551	0	Epithelial cells	Pitpna
0	1.98769	0.29	0.073	0	Epithelial cells	Pnpo
0	1.41244	0.347	0.13	0	Epithelial cells	Ptdss1
0	0.803922	0.662	0.446	0	Epithelial cells	Gnai3
0	1.54766	0.331	0.115	0	Epithelial cells	Fuca2
0	0.889184	0.456	0.24	0	Epithelial cells	Lta4h
0	1.34526	0.654	0.438	0	Epithelial cells	Uqcrq
0	1.88012	0.328	0.112	0	Epithelial cells	Pdlim2
0	5.60236	0.22	0.004	0	Epithelial cells	Inava
0	0.51409	0.434	0.218	0	Epithelial cells	Acvr2a
0	5.70178	0.238	0.022	0	Epithelial cells	Dmbt1
0	0.589998	0.707	0.491	0	Epithelial cells	Plac8
0	0.71483	0.405	0.19	0	Epithelial cells	Cpd
0	0.826124	0.528	0.313	0	Epithelial cells	Micu2
0	1.65054	0.316	0.101	0	Epithelial cells	Rhoc
0	3.26536	0.244	0.029	0	Epithelial cells	Atosb
0	3.30758	0.243	0.028	0	Epithelial cells	Vsig10
0	6.92124	0.217	0.002	0	Epithelial cells	Rdh9
0	0.785861	0.436	0.221	0	Epithelial cells	Adk
0	1.28507	0.385	0.17	0	Epithelial cells	Twf1
0	7.55082	0.216	0.001	0	Epithelial cells	ENSMUSG00000121344
0	2.99413	0.259	0.045	0	Epithelial cells	Spats2l
0	1.20695	0.527	0.313	0	Epithelial cells	Sdhb
0	1.11771	0.373	0.159	0	Epithelial cells	Erc1
0	3.26176	0.243	0.029	0	Epithelial cells	L2hgdh
0	0.764178	0.602	0.388	0	Epithelial cells	Tmem131
0	1.21581	0.479	0.265	0	Epithelial cells	Uqcrc1
0	1.09024	0.406	0.193	0	Epithelial cells	Snx25
0	2.21036	0.27	0.057	0	Epithelial cells	Slc25a1
0	2.45236	0.261	0.048	0	Epithelial cells	Dgcr6
0	6.11782	0.216	0.003	0	Epithelial cells	Cnksr1
0	1.86167	0.26	0.048	0	Epithelial cells	Dennd2b
0	6.07279	0.215	0.003	0	Epithelial cells	Ihh
0	3.0903	0.251	0.039	0	Epithelial cells	Igsf3
0	0.995178	0.357	0.145	0	Epithelial cells	Gadd45a
0	7.6916	0.213	0.001	0	Epithelial cells	Ceacam18
0	1.71292	0.313	0.101	0	Epithelial cells	Fdft1
0	0.605015	0.484	0.272	0	Epithelial cells	Dennd4c
0	1.21594	0.35	0.138	0	Epithelial cells	Apobec1
0	0.870335	0.574	0.362	0	Epithelial cells	Chmp2a
0	1.43954	0.332	0.121	0	Epithelial cells	Tmem161b
0	0.822846	0.649	0.438	0	Epithelial cells	Zc3h7a
0	1.49285	0.622	0.411	0	Epithelial cells	Atp5o
0	6.80381	0.213	0.002	0	Epithelial cells	Eci3
0	1.91779	0.283	0.072	0	Epithelial cells	Cdc25a
0	0.919418	0.526	0.316	0	Epithelial cells	Spacdr
0	3.44192	0.23	0.02	0	Epithelial cells	Mpi
0	0.921726	0.499	0.289	0	Epithelial cells	Stxbp5
0	8.0143	0.211	0.001	0	Epithelial cells	Sgk2
0	2.82848	0.251	0.041	0	Epithelial cells	Acad11
0	5.22101	0.217	0.007	0	Epithelial cells	Slc22a4
0	5.36955	0.215	0.005	0	Epithelial cells	Plekhh1
0	3.43388	0.231	0.022	0	Epithelial cells	Fuom
0	1.14427	0.371	0.162	0	Epithelial cells	Tmem87b
0	7.3835	0.21	0.001	0	Epithelial cells	Akr1b7
0	7.59242	0.211	0.002	0	Epithelial cells	Slc25a48
0	4.7582	0.216	0.007	0	Epithelial cells	Krt7
0	1.89888	0.287	0.078	0	Epithelial cells	Tax1bp3
0	1.01703	0.511	0.303	0	Epithelial cells	Secisbp2l
0	2.34567	0.259	0.051	0	Epithelial cells	Ltbr
0	1.05935	0.45	0.242	0	Epithelial cells	Dtx3l
0	3.38293	0.229	0.021	0	Epithelial cells	Ddr1
0	0.625147	0.64	0.432	0	Epithelial cells	Lcor
0	1.06112	0.616	0.409	0	Epithelial cells	6820431F20Rik
0	5.37249	0.212	0.005	0	Epithelial cells	Bche
0	1.60128	0.304	0.097	0	Epithelial cells	Oasl2
0	6.42219	0.209	0.002	0	Epithelial cells	Sowaha
0	4.56621	0.218	0.011	0	Epithelial cells	Ppp1r1b
0	5.65432	0.21	0.003	0	Epithelial cells	Tmem30b
0	6.77521	0.209	0.002	0	Epithelial cells	Ly6g2
0	1.79282	0.294	0.087	0	Epithelial cells	Fez2
0	1.83527	0.273	0.067	0	Epithelial cells	Bpnt1
0	1.39591	0.311	0.105	0	Epithelial cells	Alas1
0	1.31107	0.438	0.232	0	Epithelial cells	Mtch2
0	2.24508	0.246	0.04	0	Epithelial cells	Nol4l
0	3.87929	0.216	0.01	0	Epithelial cells	Ap1m2
0	0.755719	0.715	0.509	0	Epithelial cells	Chmp4b
0	2.00447	0.283	0.077	0	Epithelial cells	Mfn2
0	0.737017	0.68	0.475	0	Epithelial cells	Itch
0	0.83356	0.629	0.424	0	Epithelial cells	Csnk2a1
0	1.14285	0.382	0.177	0	Epithelial cells	Pcnx
0	0.773088	0.53	0.325	0	Epithelial cells	Pura
0	1.04849	0.385	0.18	0	Epithelial cells	Afg3l2
0	0.93465	0.439	0.234	0	Epithelial cells	Lrp6
0	1.68846	0.283	0.078	0	Epithelial cells	Ddc
0	0.674044	0.742	0.537	0	Epithelial cells	Diaph1
0	0.437618	0.794	0.59	0	Epithelial cells	Lpp
0	1.51741	0.313	0.109	0	Epithelial cells	Chchd7
0	1.06612	0.378	0.174	0	Epithelial cells	Mob1b
0	1.21982	0.384	0.18	0	Epithelial cells	Chchd10
0	1.02751	0.338	0.134	0	Epithelial cells	Farp1
0	0.919597	0.466	0.262	0	Epithelial cells	Chuk
0	3.81622	0.231	0.027	0	Epithelial cells	Hspa12a
0	4.32765	0.213	0.009	0	Epithelial cells	Noxo1
0	2.83985	0.249	0.046	0	Epithelial cells	Castor2
0	0.945515	0.447	0.244	0	Epithelial cells	Ift20
0	0.343777	0.662	0.459	0	Epithelial cells	Arhgap26
0	1.13976	0.476	0.273	0	Epithelial cells	Atp5k
0	0.844552	0.452	0.25	0	Epithelial cells	Chmp3
0	1.01379	0.443	0.241	0	Epithelial cells	Pdcd6
0	0.821681	0.444	0.242	0	Epithelial cells	Ddhd1
0	7.13144	0.203	0.001	0	Epithelial cells	9130016M20Rik
0	5.70344	0.217	0.016	0	Epithelial cells	Sprr2a3
0	0.820178	0.533	0.332	0	Epithelial cells	Tbk1
0	6.84631	0.203	0.002	0	Epithelial cells	H2-Bl
0	4.91325	0.208	0.007	0	Epithelial cells	Dqx1
0	1.68402	0.298	0.097	0	Epithelial cells	Hagh
0	2.20049	0.227	0.027	0	Epithelial cells	Rorc
0	1.34441	0.326	0.126	0	Epithelial cells	Sertad1
0	1.37898	0.51	0.31	0	Epithelial cells	Uqcr11
0	1.09993	0.385	0.185	0	Epithelial cells	Lrrc59
0	6.60747	0.203	0.003	0	Epithelial cells	Slc9a3
0	1.17626	0.346	0.146	0	Epithelial cells	Plekhf2
0	0.826713	0.413	0.213	0	Epithelial cells	Mapk6
0	1.2656	0.851	0.651	0	Epithelial cells	Tmbim6
0	3.29229	0.224	0.025	0	Epithelial cells	Rxra
0	6.77807	0.201	0.002	0	Epithelial cells	Dio1
0	2.05558	0.28	0.081	0	Epithelial cells	Mgst1
0	2.35502	0.242	0.043	0	Epithelial cells	Itpkc
0	0.888838	0.319	0.12	0	Epithelial cells	Socs2
0	6.84232	0.201	0.002	0	Epithelial cells	Gata4
0	0.813172	0.387	0.188	0	Epithelial cells	Msra
0	2.63077	0.244	0.045	0	Epithelial cells	Rab11fip3
0	1.82948	0.28	0.081	0	Epithelial cells	Grpel2
0	5.95725	0.203	0.004	0	Epithelial cells	Mapk4
0	1.6605	0.289	0.09	0	Epithelial cells	Pcgf3
0	1.78683	0.297	0.098	0	Epithelial cells	Ell
0	1.29625	0.34	0.142	0	Epithelial cells	Ccdc6
0	2.5731	0.247	0.049	0	Epithelial cells	Uap1l1
0	3.11884	0.218	0.02	0	Epithelial cells	Galnt3
0	3.45594	0.217	0.019	0	Epithelial cells	Tmem41a
0	1.04686	0.365	0.167	0	Epithelial cells	Ctdsp2
0	1.27751	0.364	0.166	0	Epithelial cells	Grina
0	0.612531	0.582	0.384	0	Epithelial cells	Sat1
0	1.77241	0.279	0.082	0	Epithelial cells	Aco1
0	0.112212	0.485	0.288	0	Epithelial cells	Itgb1
0	3.96834	0.214	0.017	0	Epithelial cells	Pdk2
0	1.93208	0.277	0.08	0	Epithelial cells	Zc3h3
0	0.679381	0.499	0.302	0	Epithelial cells	Sod1
0	1.18727	0.235	0.038	0	Epithelial cells	Aqp1
0	6.31847	0.199	0.003	0	Epithelial cells	Ngef
0	6.52084	0.198	0.002	0	Epithelial cells	Spire2
0	6.33639	0.198	0.002	0	Epithelial cells	Ovol1
0	1.39203	0.317	0.121	0	Epithelial cells	Rp2
0	1.24368	0.363	0.167	0	Epithelial cells	Acadm
0	1.55695	0.291	0.095	0	Epithelial cells	Pef1
0	1.12748	0.337	0.142	0	Epithelial cells	Usp33
0	0.968278	0.4	0.205	0	Epithelial cells	Stub1
0	1.83219	0.28	0.085	0	Epithelial cells	Wsb2
0	0.509419	0.652	0.457	0	Epithelial cells	Lamp1
0	1.04715	0.446	0.251	0	Epithelial cells	Sptssa
0	0.687783	0.414	0.219	0	Epithelial cells	Golim4
0	0.827542	0.416	0.221	0	Epithelial cells	Stxbp3
0	0.917988	0.416	0.221	0	Epithelial cells	Dlst
0	2.32818	0.238	0.044	0	Epithelial cells	Pfkfb2
0	2.8312	0.225	0.031	0	Epithelial cells	Cpt2
0	1.05807	0.374	0.18	0	Epithelial cells	Efl1
0	3.82746	0.213	0.019	0	Epithelial cells	Lrig3
0	1.52231	0.302	0.108	0	Epithelial cells	Urgcp
0	0.910671	0.528	0.334	0	Epithelial cells	Ndufv3
0	1.09346	0.354	0.16	0	Epithelial cells	Dcaf11
0	1.08322	0.363	0.169	0	Epithelial cells	Chmp1b
0	1.2316	0.336	0.143	0	Epithelial cells	Znhit1
0	7.11713	0.194	0.001	0	Epithelial cells	Slc5a9
0	3.7623	0.209	0.016	0	Epithelial cells	Mtmr7
0	0.310654	0.531	0.338	0	Epithelial cells	Rhob
0	5.82293	0.196	0.003	0	Epithelial cells	Tmem253
0	1.033	0.302	0.109	0	Epithelial cells	Ptk2
0	1.0317	0.387	0.195	0	Epithelial cells	Ergic3
0	0.907091	0.609	0.417	0	Epithelial cells	Hadha
0	3.31023	0.214	0.022	0	Epithelial cells	Tmem86b
0	0.629408	0.523	0.331	0	Epithelial cells	Trim25
0	6.13709	0.196	0.004	0	Epithelial cells	Rims2
0	1.08062	0.353	0.161	0	Epithelial cells	Galnt10
0	0.896415	0.557	0.366	0	Epithelial cells	Ndufb7
0	0.853819	0.493	0.302	0	Epithelial cells	Ak2
0	1.57038	0.301	0.11	0	Epithelial cells	Hps5
0	4.51141	0.198	0.007	0	Epithelial cells	Aqp11
0	0.788601	0.487	0.296	0	Epithelial cells	Exoc5
0	1.96179	0.267	0.076	0	Epithelial cells	Klf10
0	2.9322	0.219	0.028	0	Epithelial cells	Ehhadh
0	0.788933	0.414	0.223	0	Epithelial cells	Anxa11
0	6.62833	0.192	0.002	0	Epithelial cells	Ocm
0	0.741752	0.464	0.274	0	Epithelial cells	Ist1
0	1.7606	0.266	0.076	0	Epithelial cells	Atg4d
0	1.35208	0.324	0.134	0	Epithelial cells	Tmem259
0	1.69588	0.308	0.118	0	Epithelial cells	Dusp6
0	0.874596	0.435	0.245	0	Epithelial cells	Tnip1
0	3.78962	0.205	0.015	0	Epithelial cells	Lrrc75a
0	3.71472	0.206	0.016	0	Epithelial cells	Trim16
0	2.08004	0.245	0.055	0	Epithelial cells	Tmem63b
0	1.49565	0.308	0.118	0	Epithelial cells	Hsd17b4
0	0.687042	0.482	0.292	0	Epithelial cells	Shoc2
0	1.11987	0.349	0.159	0	Epithelial cells	Ubap1
0	1.51591	0.282	0.092	0	Epithelial cells	Acads
0	1.19407	0.692	0.502	0	Epithelial cells	Cox6b1
0	0.662512	0.562	0.373	0	Epithelial cells	Mapkap1
0	2.19421	0.258	0.069	0	Epithelial cells	Rps6kc1
0	5.82041	0.234	0.045	0	Epithelial cells	Ada
0	1.50991	0.293	0.104	0	Epithelial cells	Mtf1
0	5.9375	0.192	0.003	0	Epithelial cells	Epha1
0	1.83642	0.254	0.065	0	Epithelial cells	Aldh16a1
0	3.00785	0.217	0.028	0	Epithelial cells	C2cd2l
0	6.03069	0.192	0.003	0	Epithelial cells	2310030G06Rik
0	0.976894	0.387	0.198	0	Epithelial cells	Map2k1
0	1.70612	0.272	0.083	0	Epithelial cells	Ano10
0	4.72025	0.204	0.015	0	Epithelial cells	Maob
0	0.601587	0.539	0.351	0	Epithelial cells	Gpbp1l1
0	1.36975	0.274	0.086	0	Epithelial cells	Ryk
0	0.60993	0.428	0.24	0	Epithelial cells	Inpp5a
0	4.849	0.194	0.006	0	Epithelial cells	Fam83g
0	1.22247	0.307	0.119	0	Epithelial cells	Lmbrd2
0	1.25846	0.337	0.15	0	Epithelial cells	Wipi2
0	3.94788	0.203	0.016	0	Epithelial cells	Car13
0	7.08404	0.188	0.001	0	Epithelial cells	Hsd3b3
0	5.52884	0.191	0.004	0	Epithelial cells	Rnf186
0	2.94522	0.21	0.023	0	Epithelial cells	Sh3bgrl2
0	1.64605	0.27	0.083	0	Epithelial cells	Kctd5
0	1.64122	0.277	0.091	0	Epithelial cells	Tpcn1
0	5.74939	0.19	0.004	0	Epithelial cells	Evpl
0	1.46972	0.293	0.107	0	Epithelial cells	Mier3
0	0.840561	0.452	0.266	0	Epithelial cells	Parp9
0	1.8996	0.267	0.082	0	Epithelial cells	Ralgps1
0	2.8404	0.211	0.026	0	Epithelial cells	Bmp2
0	0.839154	0.438	0.253	0	Epithelial cells	Ccser2
0	1.68179	0.261	0.076	0	Epithelial cells	Gfus
0	3.72263	0.199	0.014	0	Epithelial cells	Epb41l4a
0	5.36008	0.19	0.005	0	Epithelial cells	Cldn2
0	0.917309	0.347	0.162	0	Epithelial cells	Sft2d2
0	1.7614	0.271	0.087	0	Epithelial cells	Endod1
0	1.0997	0.297	0.113	0	Epithelial cells	Bcl2l1
0	0.784979	0.438	0.254	0	Epithelial cells	Fkbp8
0	1.15466	0.303	0.119	0	Epithelial cells	Zfp827
0	6.06604	0.188	0.004	0	Epithelial cells	Sec14l2
0	5.88573	0.188	0.004	0	Epithelial cells	Tnk1
0	0.999388	0.343	0.16	0	Epithelial cells	Stx12
0	1.4009	0.289	0.106	0	Epithelial cells	Stk16
0	0.894467	0.371	0.188	0	Epithelial cells	Eeig1
0	1.49208	0.296	0.113	0	Epithelial cells	Plk3
0	1.57531	0.26	0.077	0	Epithelial cells	Cnksr3
0	1.61548	0.257	0.074	0	Epithelial cells	Spryd7
0	1.38228	0.271	0.089	0	Epithelial cells	Akap7
0	0.646478	0.329	0.147	0	Epithelial cells	Bcr
0	2.74144	0.209	0.027	0	Epithelial cells	Epb41l5
0	0.247797	0.607	0.425	0	Epithelial cells	Ptprj
0	5.47479	0.186	0.004	0	Epithelial cells	Gchfr
0	4.47629	0.191	0.009	0	Epithelial cells	Prkaa2
0	1.05098	0.363	0.181	0	Epithelial cells	Dctn1
0	4.65821	0.19	0.008	0	Epithelial cells	Scamp5
0	1.16879	0.423	0.241	0	Epithelial cells	Vdac1
0	1.38619	0.296	0.114	0	Epithelial cells	Aldh3a2
0	1.63207	0.262	0.08	0	Epithelial cells	Fam8a1
0	2.36211	0.216	0.034	0	Epithelial cells	Aldh1a1
0	0.177996	0.564	0.382	0	Epithelial cells	Lamp2
0	0.81476	0.404	0.223	0	Epithelial cells	Efcab14
0	2.70345	0.223	0.042	0	Epithelial cells	Mapkbp1
0	2.07306	0.218	0.037	0	Epithelial cells	Tmem51
0	6.12559	0.188	0.007	0	Epithelial cells	Cldn4
0	3.63501	0.194	0.013	0	Epithelial cells	Gm3336
0	1.17879	0.275	0.095	0	Epithelial cells	Sestd1
0	0.731497	0.384	0.204	0	Epithelial cells	Slc6a6
0	1.09022	0.327	0.147	0	Epithelial cells	Chmp1a
0	5.60551	0.183	0.003	0	Epithelial cells	2610528J11Rik
0	2.11625	0.222	0.042	0	Epithelial cells	Adap2
0	0.742839	0.45	0.27	0	Epithelial cells	Rab5c
0	0.632989	0.695	0.515	0	Epithelial cells	Zfand6
0	1.38934	0.278	0.099	0	Epithelial cells	Acadvl
0	1.12103	0.361	0.182	0	Epithelial cells	Abl1
0	1.28674	0.316	0.137	0	Epithelial cells	Cat
0	1.29874	0.294	0.115	0	Epithelial cells	Rufy3
0	0.981037	0.426	0.247	0	Epithelial cells	Galnt7
0	0.546999	0.639	0.46	0	Epithelial cells	Pdcd6ip
0	0.698409	0.617	0.438	0	Epithelial cells	Herc4
0	1.46794	0.297	0.118	0	Epithelial cells	Cry1
0	0.666247	0.516	0.337	0	Epithelial cells	Mon2
0	2.69292	0.218	0.039	0	Epithelial cells	Axin2
0	0.354085	0.57	0.391	0	Epithelial cells	Prdx5
0	1.02301	0.343	0.165	0	Epithelial cells	Mlx
0	2.15693	0.235	0.057	0	Epithelial cells	Atg9a
0	3.80564	0.189	0.011	0	Epithelial cells	Svip
0	1.75637	0.245	0.067	0	Epithelial cells	Erlin2
0	0.613892	0.434	0.256	0	Epithelial cells	Stx7
0	1.36163	0.413	0.235	0	Epithelial cells	Il31ra
0	1.03365	0.3	0.122	0	Epithelial cells	Lclat1
0	1.87748	0.251	0.074	0	Epithelial cells	Clip2
0	6.08449	0.179	0.002	0	Epithelial cells	Tmem184a
0	0.572213	0.589	0.412	0	Epithelial cells	Usp47
0	0.583524	0.441	0.264	0	Epithelial cells	Snx13
0	0.688773	0.435	0.258	0	Epithelial cells	Kif2a
0	0.48353	0.634	0.457	0	Epithelial cells	Rb1
0	0.609081	0.612	0.435	0	Epithelial cells	Tm9sf2
0	1.63629	0.258	0.081	0	Epithelial cells	Cyp4f13
0	2.48225	0.232	0.056	0	Epithelial cells	Rnf24
0	2.994	0.201	0.025	0	Epithelial cells	Prrg2
0	0.78942	0.399	0.223	0	Epithelial cells	Copz1
0	1.06671	0.304	0.128	0	Epithelial cells	Usp53
0	0.963912	0.377	0.201	0	Epithelial cells	Foxj3
0	0.975878	0.311	0.135	0	Epithelial cells	Slc49a4
0	1.2344	0.792	0.617	0	Epithelial cells	Gls
0	3.20743	0.196	0.021	0	Epithelial cells	Hyal2
0	0.805004	0.333	0.158	0	Epithelial cells	Mrtfb
0	0.754007	0.364	0.189	0	Epithelial cells	Dram2
0	5.67332	0.179	0.004	0	Epithelial cells	Arhgef38
0	0.62625	0.489	0.314	0	Epithelial cells	Wwp2
0	1.49834	0.259	0.084	0	Epithelial cells	Tmed4
0	1.99675	0.237	0.062	0	Epithelial cells	Ppp2r5d
0	2.35179	0.221	0.046	0	Epithelial cells	Lrp5
0	0.588745	0.408	0.233	0	Epithelial cells	Insr
0	2.36531	0.221	0.047	0	Epithelial cells	Acvr1
0	0.662988	0.628	0.454	0	Epithelial cells	Trpm7
0	0.667798	0.351	0.177	0	Epithelial cells	Elovl6
0	1.92073	0.235	0.061	0	Epithelial cells	Akr7a5
0	0.976675	0.585	0.411	0	Epithelial cells	Mdh2
0	1.28379	0.286	0.112	0	Epithelial cells	Pnpla2
0	0.98771	0.479	0.305	0	Epithelial cells	Foxo3
0	4.04826	0.186	0.012	0	Epithelial cells	Ccdc85c
0	0.509064	0.71	0.536	0	Epithelial cells	Cdk11b
0	0.569374	0.535	0.362	0	Epithelial cells	Dync1i2
0	0.764626	0.742	0.569	0	Epithelial cells	Med13
0	1.21796	0.314	0.141	0	Epithelial cells	Cisd1
0	3.34868	0.192	0.019	0	Epithelial cells	Paqr4
0	5.66733	0.176	0.003	0	Epithelial cells	Edn3
0	1.27776	0.293	0.12	0	Epithelial cells	Elovl1
0	6.91336	0.187	0.014	0	Epithelial cells	Saa1
0	5.78511	0.175	0.002	0	Epithelial cells	Usp43
0	7.05797	0.175	0.002	0	Epithelial cells	Card14
0	0.536958	0.728	0.555	0	Epithelial cells	Arfgef1
0	0.891778	0.844	0.671	0	Epithelial cells	Bltp1
0	0.616738	0.459	0.287	0	Epithelial cells	Nipa2
0	1.05166	0.327	0.155	0	Epithelial cells	Tnfrsf1a
0	1.4048	0.264	0.092	0	Epithelial cells	9430038I01Rik
0	0.850926	0.358	0.186	0	Epithelial cells	Eeig2
0	1.78622	0.246	0.074	0	Epithelial cells	Dhx32
0	0.32578	0.627	0.455	0	Epithelial cells	Nfat5
0	1.48676	0.25	0.078	0	Epithelial cells	Entpd5
0	1.91398	0.237	0.065	0	Epithelial cells	Mpst
0	0.54178	0.604	0.432	0	Epithelial cells	Kdm2a
0	0.701512	0.56	0.389	0	Epithelial cells	Smad4
0	0.872827	0.379	0.208	0	Epithelial cells	Otud7b
0	4.40335	0.178	0.007	0	Epithelial cells	Prom1
0	6.77903	0.173	0.002	0	Epithelial cells	Barx2
0	1.37849	0.42	0.249	0	Epithelial cells	Cyc1
0	1.21001	0.299	0.128	0	Epithelial cells	Chkb
0	1.57773	0.253	0.082	0	Epithelial cells	Cbr1
0	6.80237	0.171	0.001	0	Epithelial cells	Pm20d1
0	4.63483	0.176	0.006	0	Epithelial cells	Gm15657
0	0.591073	0.554	0.385	0	Epithelial cells	Zfc3h1
0	2.21475	0.225	0.056	0	Epithelial cells	Nek6
0	0.766909	0.396	0.227	0	Epithelial cells	Chmp5
0	1.03427	0.317	0.148	0	Epithelial cells	Gm56517
0	0.995693	0.359	0.19	0	Epithelial cells	Sdhc
0	2.03924	0.218	0.049	0	Epithelial cells	Rnf43
0	1.02276	0.244	0.075	0	Epithelial cells	Ghr
0	0.632075	0.551	0.383	0	Epithelial cells	Jpt1
0	1.55528	0.258	0.09	0	Epithelial cells	Ralgds
0	1.0119	0.323	0.155	0	Epithelial cells	Slc25a25
0	1.39265	0.2	0.032	0	Epithelial cells	Cyp4b1
0	0.958153	0.376	0.208	0	Epithelial cells	Kdelr2
0	1.58261	0.259	0.091	0	Epithelial cells	Tollip
0	1.05244	0.383	0.215	0	Epithelial cells	Stat2
0	1.4569	0.228	0.06	0	Epithelial cells	Sdc1
0	6.3097	0.17	0.002	0	Epithelial cells	Fam110c
0	0.837209	0.372	0.204	0	Epithelial cells	Socs4
0	4.49121	0.179	0.011	0	Epithelial cells	Cps1
0	2.09798	0.217	0.049	0	Epithelial cells	Ppip5k1
0	5.82347	0.172	0.004	0	Epithelial cells	Slc5a11
0	1.64771	0.235	0.067	0	Epithelial cells	Abcb10
0	0.582105	0.445	0.277	0	Epithelial cells	Ppm1a
0	1.59891	0.241	0.073	0	Epithelial cells	Fer
0	6.54899	0.169	0.002	0	Epithelial cells	Fmo4
0	0.8704	0.257	0.09	0	Epithelial cells	Cdc42bpa
0	6.41352	0.169	0.002	0	Epithelial cells	Nherf4
0	6.58386	0.168	0.001	0	Epithelial cells	Gm11437
0	7.6432	0.168	0.001	0	Epithelial cells	Cyp2c55
0	7.01407	0.168	0.001	0	Epithelial cells	Cyp2c65
0	4.49987	0.175	0.008	0	Epithelial cells	Hdhd3
0	4.77666	0.178	0.011	0	Epithelial cells	Clmn
0	1.238	0.245	0.078	0	Epithelial cells	Plpp1
0	1.2564	0.284	0.117	0	Epithelial cells	Tbc1d8b
0	1.06231	0.271	0.105	0	Epithelial cells	Ralb
0	0.960385	0.336	0.17	0	Epithelial cells	Tmem127
0	1.6674	0.222	0.056	0	Epithelial cells	Ptgfrn
0	1.57349	0.241	0.075	0	Epithelial cells	Zfp703
0	1.82406	0.207	0.041	0	Epithelial cells	Slc7a8
0	0.928451	0.343	0.178	0	Epithelial cells	Slc35b1
0	4.78693	0.171	0.006	0	Epithelial cells	Tstd1
0	4.99362	0.17	0.005	0	Epithelial cells	Far2
0	2.82845	0.194	0.029	0	Epithelial cells	Smpd2
0	1.70896	0.234	0.069	0	Epithelial cells	Vat1
0	1.11092	0.626	0.461	0	Epithelial cells	Atp5j2
0	4.89021	0.172	0.007	0	Epithelial cells	Slc18b1
0	0.953193	0.424	0.259	0	Epithelial cells	Ndufs6
0	0.633257	0.643	0.479	0	Epithelial cells	Tle4
0	0.934212	0.322	0.158	0	Epithelial cells	Cdipt
0	1.18791	0.286	0.122	0	Epithelial cells	Mafk
0	3.64879	0.178	0.014	0	Epithelial cells	Edn1
0	3.85716	0.175	0.011	0	Epithelial cells	Rab27b
0	6.54505	0.164	0.001	0	Epithelial cells	Sowahb
0	1.79406	0.219	0.056	0	Epithelial cells	Dock6
0	1.50479	0.256	0.093	0	Epithelial cells	Mtmr4
0	0.551152	0.61	0.447	0	Epithelial cells	Chd9
0	0.546119	0.502	0.339	0	Epithelial cells	Paxbp1
0	1.19445	0.271	0.109	0	Epithelial cells	Hycc2
0	0.718641	0.337	0.175	0	Epithelial cells	Psd3
0	0.7315	0.398	0.236	0	Epithelial cells	Sacm1l
0	0.632871	0.402	0.24	0	Epithelial cells	Sbno2
0	2.62202	0.193	0.031	0	Epithelial cells	Nek3
0	0.980274	0.304	0.142	0	Epithelial cells	Dnajb12
0	0.789554	0.371	0.209	0	Epithelial cells	Arl1
0	5.5597	0.167	0.005	0	Epithelial cells	Ms4a18
0	2.06066	0.208	0.046	0	Epithelial cells	Slc25a13
0	1.4227	0.24	0.078	0	Epithelial cells	Chmp6
0	0.477561	0.436	0.274	0	Epithelial cells	9930021J03Rik
0	0.49963	0.723	0.561	0	Epithelial cells	Zfand3
0	0.681559	0.524	0.363	0	Epithelial cells	Bag1
0	2.60562	0.193	0.032	0	Epithelial cells	Fam20a
0	0.897045	0.337	0.177	0	Epithelial cells	Fdps
0	0.668467	0.397	0.237	0	Epithelial cells	Syap1
0	7.81073	0.161	0.001	0	Epithelial cells	Arl14
0	1.40915	0.246	0.086	0	Epithelial cells	Gan
0	2.70376	0.213	0.053	0	Epithelial cells	Wdpcp
0	1.28472	0.247	0.087	0	Epithelial cells	Cant1
0	5.49226	0.163	0.003	0	Epithelial cells	Cyp4f40
0	1.01906	0.298	0.138	0	Epithelial cells	Golga1
0	0.553064	0.476	0.316	0	Epithelial cells	Baz2a
0	0.44695	0.415	0.255	0	Epithelial cells	Ugp2
0	0.671016	0.417	0.257	0	Epithelial cells	Flii
0	0.438829	0.567	0.407	0	Epithelial cells	Btbd7
0	1.28848	0.232	0.073	0	Epithelial cells	Tead1
0	0.335693	0.449	0.29	0	Epithelial cells	Ctsd
0	1.43456	0.279	0.12	0	Epithelial cells	Mfhas1
0	0.676392	0.389	0.23	0	Epithelial cells	C1galt1
0	3.21422	0.178	0.019	0	Epithelial cells	Tmem170
0	4.32131	0.165	0.006	0	Epithelial cells	Kif21a
0	0.698735	0.364	0.205	0	Epithelial cells	Eif2ak2
0	1.26752	0.244	0.085	0	Epithelial cells	Nbea
0	1.8006	0.215	0.057	0	Epithelial cells	Amdhd2
0	0.840889	0.288	0.13	0	Epithelial cells	Tanc1
0	0.66154	0.407	0.249	0	Epithelial cells	Trappc10
0	0.5877	0.426	0.268	0	Epithelial cells	Ttc7
0	0.87315	0.444	0.287	0	Epithelial cells	Slc25a36
0	0.951687	0.253	0.096	0	Epithelial cells	Kbtbd11
0	1.74696	0.224	0.067	0	Epithelial cells	Srr
0	3.39235	0.17	0.013	0	Epithelial cells	Cyb561
0	4.71676	0.164	0.007	0	Epithelial cells	Gm56585
0	0.916771	0.318	0.161	0	Epithelial cells	Samd8
0	0.364725	0.61	0.453	0	Epithelial cells	Rasa2
0	1.02273	0.286	0.129	0	Epithelial cells	Rcbtb1
0	0.627176	0.718	0.561	0	Epithelial cells	Gabarap
0	0.392146	0.705	0.548	0	Epithelial cells	Gsk3b
0	0.634472	0.53	0.374	0	Epithelial cells	Gpi1
0	1.11609	0.737	0.581	0	Epithelial cells	Atp5b
0	0.44526	0.515	0.359	0	Epithelial cells	Map2k4
0	0.874081	0.334	0.178	0	Epithelial cells	Dynll2
0	0.754922	0.341	0.185	0	Epithelial cells	Arf3
0	0.556419	0.44	0.284	0	Epithelial cells	Ilrun
0	1.4699	0.244	0.088	0	Epithelial cells	Chpt1
0	2.03867	0.209	0.053	0	Epithelial cells	Ifit1
0	0.73825	0.347	0.191	0	Epithelial cells	Aldh2
0	0.583076	0.571	0.415	0	Epithelial cells	Arf5
0	1.3042	0.239	0.083	0	Epithelial cells	Cpped1
0	0.614045	0.284	0.128	0	Epithelial cells	Cemip2
0	0.622567	0.329	0.174	0	Epithelial cells	Tuba4a
0	0.329189	0.805	0.65	0	Epithelial cells	Fryl
0	0.945576	0.257	0.102	0	Epithelial cells	Arrdc4
0	1.03114	0.28	0.125	0	Epithelial cells	Stxbp2
0	0.451267	0.508	0.353	0	Epithelial cells	Azi2
0	0.705687	0.464	0.309	0	Epithelial cells	Cyb5a
0	7.48764	0.156	0.001	0	Epithelial cells	Slc30a10
0	4.5748	0.161	0.006	0	Epithelial cells	Nat8f4
0	4.40936	0.162	0.007	0	Epithelial cells	Elmo3
0	1.7849	0.223	0.068	0	Epithelial cells	Ncln
0	1.98513	0.193	0.038	0	Epithelial cells	Marveld2
0	6.97964	0.156	0.001	0	Epithelial cells	Cndp1
0	7.0632	0.156	0.001	0	Epithelial cells	Cyp2c68
0	0.274954	0.283	0.128	0	Epithelial cells	Ppp2r3a
0	0.694648	0.403	0.249	0	Epithelial cells	Ap3d1
0	0.686488	0.334	0.18	0	Epithelial cells	Spred2
0	0.589501	0.398	0.244	0	Epithelial cells	Crk
0	3.11045	0.185	0.031	0	Epithelial cells	Cyp27a1
0	2.6086	0.184	0.03	0	Epithelial cells	Gpsm2
0	0.668337	0.364	0.21	0	Epithelial cells	Tent4b
0	0.815723	0.374	0.22	0	Epithelial cells	Ifi35
0	4.67125	0.166	0.012	0	Epithelial cells	Apol9a
0	2.09053	0.196	0.042	0	Epithelial cells	Decr2
0	0.775817	0.351	0.197	0	Epithelial cells	Kif16b
0	0.650533	0.434	0.28	0	Epithelial cells	Spen
0	1.11583	0.265	0.112	0	Epithelial cells	Hras
0	3.0649	0.17	0.017	0	Epithelial cells	Acy1
0	0.467832	0.758	0.605	0	Epithelial cells	Cltc
0	1.82369	0.198	0.045	0	Epithelial cells	Ggact
0	0.756255	0.335	0.182	0	Epithelial cells	Cyb5r3
0	1.78545	0.198	0.045	0	Epithelial cells	Chic1
0	3.28586	0.172	0.019	0	Epithelial cells	C1qtnf12
0	2.38592	0.195	0.042	0	Epithelial cells	Slc46a3
0	2.9262	0.181	0.028	0	Epithelial cells	Dlg5
0	7.51598	0.155	0.002	0	Epithelial cells	Acot12
0	0.567881	0.408	0.255	0	Epithelial cells	Rybp
0	1.15332	0.291	0.138	0	Epithelial cells	Khnyn
0	0.48561	0.597	0.444	0	Epithelial cells	Vapa
0	1.57454	0.223	0.071	0	Epithelial cells	Wdtc1
0	0.928097	0.281	0.129	0	Epithelial cells	Hmgcl
0	0.117374	0.638	0.486	0	Epithelial cells	Kdm7a
0	0.690761	0.332	0.18	0	Epithelial cells	Clptm1
0	1.89504	0.199	0.047	0	Epithelial cells	Sco1
0	1.72641	0.223	0.071	0	Epithelial cells	Git1
0	1.40818	0.231	0.079	0	Epithelial cells	Dhrs4
0	5.87518	0.155	0.003	0	Epithelial cells	Gm33694
0	3.94715	0.163	0.011	0	Epithelial cells	Kcnq1
0	2.38661	0.175	0.023	0	Epithelial cells	Tc2n
0	0.547712	0.415	0.263	0	Epithelial cells	Usp12
0	0.406375	0.419	0.267	0	Epithelial cells	Rab11a
0	1.39422	0.941	0.789	0	Epithelial cells	Lars2
0	1.52431	0.225	0.074	0	Epithelial cells	Tradd
0	0.680092	0.386	0.235	0	Epithelial cells	Tle3
0	1.83782	0.231	0.08	0	Epithelial cells	Adprm
0	0.659956	0.399	0.248	0	Epithelial cells	Gtf2f1
0	4.51117	0.16	0.009	0	Epithelial cells	Zfp385b
0	4.63221	0.157	0.006	0	Epithelial cells	Mmp15
0	1.26933	0.247	0.096	0	Epithelial cells	Apeh
0	6.79872	0.152	0.001	0	Epithelial cells	Acot4
0	5.9275	0.153	0.002	0	Epithelial cells	Dnajc22
0	7.20374	0.153	0.002	0	Epithelial cells	Dnase1
0	0.565432	0.488	0.337	0	Epithelial cells	Parp4
0	0.642861	0.408	0.257	0	Epithelial cells	Hapstr1
0	1.83184	0.202	0.052	0	Epithelial cells	Npdc1
0	1.87076	0.2	0.05	0	Epithelial cells	Hectd3
0	2.22509	0.196	0.046	0	Epithelial cells	Cdr2
0	0.274823	0.513	0.363	0	Epithelial cells	Atox1
0	0.877692	0.329	0.179	0	Epithelial cells	Pi4k2a
0	3.12007	0.167	0.017	0	Epithelial cells	Xk
0	1.40178	0.229	0.079	0	Epithelial cells	Cdk16
0	0.983482	0.301	0.151	0	Epithelial cells	Bpnt2
0	4.41472	0.162	0.012	0	Epithelial cells	Map3k6
0	2.94714	0.175	0.025	0	Epithelial cells	Sugct
0	5.74317	0.152	0.002	0	Epithelial cells	Gcnt4
0	3.65717	0.161	0.011	0	Epithelial cells	Prodh
0	1.4836	0.816	0.666	0	Epithelial cells	mt-Nd4l
0	1.03267	0.253	0.104	0	Epithelial cells	Etfdh
0	2.13206	0.196	0.047	0	Epithelial cells	Pnpla6
0	0.335516	0.333	0.184	0	Epithelial cells	Atp6v0a1
0	4.13916	0.156	0.007	0	Epithelial cells	Pcbd1
0	5.33342	0.154	0.005	0	Epithelial cells	Lypd8l
0	1.37943	0.243	0.094	0	Epithelial cells	Ormdl3
0	1.27125	0.243	0.094	0	Epithelial cells	Hgs
0	1.5709	0.208	0.059	0	Epithelial cells	Zdhhc9
0	0.63034	0.417	0.268	0	Epithelial cells	Ap2m1
0	2.94894	0.166	0.018	0	Epithelial cells	Rragd
0	0.497843	0.504	0.356	0	Epithelial cells	Ankib1
0	1.10465	0.256	0.108	0	Epithelial cells	Mapkapk5
0	1.5669	0.199	0.051	0	Epithelial cells	Usp2
0	3.11248	0.163	0.015	0	Epithelial cells	Tns4
0	0.795903	0.305	0.157	0	Epithelial cells	Ncstn
0	0.560152	0.371	0.223	0	Epithelial cells	Cdc14a
0	2.45254	0.179	0.031	0	Epithelial cells	Ddah1
0	2.65467	0.187	0.039	0	Epithelial cells	Mapre3
0	1.3582	0.248	0.1	0	Epithelial cells	Katnip
0	1.80465	0.249	0.101	0	Epithelial cells	Acsf2
0	2.8925	0.175	0.027	0	Epithelial cells	Ang
0	0.482776	0.472	0.324	0	Epithelial cells	Sbds
0	0.455253	0.345	0.197	0	Epithelial cells	1110059E24Rik
0	0.463568	0.532	0.385	0	Epithelial cells	Gigyf2
0	1.36403	0.222	0.075	0	Epithelial cells	Pex16
0	1.2881	0.232	0.085	0	Epithelial cells	Pyroxd1
0	1.80612	0.199	0.052	0	Epithelial cells	Nat2
0	1.8425	0.197	0.05	0	Epithelial cells	Nr2f6
0	0.208748	0.395	0.248	0	Epithelial cells	Casp4
0	1.91808	0.196	0.049	0	Epithelial cells	Pccb
0	0.538407	0.402	0.255	0	Epithelial cells	Limd1
0	0.543171	0.338	0.191	0	Epithelial cells	Comt
0	0.810878	0.448	0.301	0	Epithelial cells	Ndufa11
0	1.43518	0.206	0.059	0	Epithelial cells	Cd151
0	1.91421	0.179	0.032	0	Epithelial cells	Kcnk1
0	6.7373	0.148	0.001	0	Epithelial cells	Smlr1
0	0.982772	0.288	0.141	0	Epithelial cells	Slc25a39
0	3.57512	0.156	0.009	0	Epithelial cells	Arhgap27os2
0	1.32031	0.235	0.088	0	Epithelial cells	Bad
0	0.358289	0.457	0.311	0	Epithelial cells	Tec
0	0.894423	0.267	0.121	0	Epithelial cells	Ehbp1
0	1.50604	0.223	0.077	0	Epithelial cells	Camta2
0	0.733121	0.336	0.19	0	Epithelial cells	Strn
0	2.79073	0.172	0.026	0	Epithelial cells	Nr1h3
0	2.54091	0.178	0.032	0	Epithelial cells	Zfyve21
0	0.560272	0.424	0.278	0	Epithelial cells	Ap2s1
0	0.438755	0.47	0.324	0	Epithelial cells	Tulp4
0	1.2256	0.259	0.114	0	Epithelial cells	Dedd2
0	0.106583	0.782	0.637	0	Epithelial cells	Picalm
0	0.270823	0.802	0.657	0	Epithelial cells	Cmip
0	0.196243	0.397	0.252	0	Epithelial cells	Rassf3
0	0.528695	0.429	0.284	0	Epithelial cells	Hmgcr
0	1.19238	0.24	0.095	0	Epithelial cells	Mfn1
0	4.89846	0.15	0.005	0	Epithelial cells	Pgap4
0	0.264705	0.589	0.444	0	Epithelial cells	Apc
0	1.35791	0.222	0.078	0	Epithelial cells	Zfand2b
0	0.63512	0.34	0.196	0	Epithelial cells	Nadk
0	3.1058	0.161	0.017	0	Epithelial cells	Rtkn
0	1.98404	0.189	0.045	0	Epithelial cells	Yap1
0	0.564433	0.431	0.287	0	Epithelial cells	Atp11c
0	5.23187	0.148	0.004	0	Epithelial cells	Ifnlr1
0	7.31928	0.174	0.03	0	Epithelial cells	Fcgbp
0	3.89602	0.15	0.006	0	Epithelial cells	Akr1c12
0	2.14129	0.178	0.034	0	Epithelial cells	Zfp946
0	0.520171	0.47	0.326	0	Epithelial cells	Eif4h
0	0.503144	0.431	0.288	0	Epithelial cells	Hsd17b12
0	0.385306	0.401	0.258	0	Epithelial cells	Tmem243
0	2.58947	0.168	0.025	0	Epithelial cells	Adgra3
0	0.672801	0.322	0.179	0	Epithelial cells	Scyl2
0	0.33906	0.682	0.539	0	Epithelial cells	Esyt2
0	1.06296	0.272	0.129	0	Epithelial cells	1110038B12Rik
0	0.660818	0.856	0.713	0	Epithelial cells	Csnk1a1
0	0.545966	0.627	0.484	0	Epithelial cells	Zfand5
0	1.31691	0.214	0.071	0	Epithelial cells	Cpeb3
0	1.4785	0.206	0.063	0	Epithelial cells	Mpzl3
0	4.19589	0.156	0.013	0	Epithelial cells	Plcd1
0	0.571299	0.363	0.22	0	Epithelial cells	Fam114a2
0	4.07234	0.154	0.011	0	Epithelial cells	Pcx
0	0.104351	0.56	0.418	0	Epithelial cells	Mgat5
0	3.21625	0.161	0.019	0	Epithelial cells	Bok
0	0.676355	0.439	0.297	0	Epithelial cells	Etfa
0	0.745827	0.316	0.174	0	Epithelial cells	Clpx
0	2.85045	0.165	0.023	0	Epithelial cells	Ppp1r16a
0	1.0857	0.195	0.053	0	Epithelial cells	Shtn1
0	0.698731	0.353	0.211	0	Epithelial cells	Tmem245
0	5.16724	0.146	0.004	0	Epithelial cells	Edn2
0	0.669921	0.359	0.217	0	Epithelial cells	Ube4b
0	0.686783	0.307	0.165	0	Epithelial cells	Gltp
0	0.836794	0.3	0.158	0	Epithelial cells	Ndufv1
0	2.65652	0.172	0.03	0	Epithelial cells	Cdc42bpg
0	1.05353	0.417	0.275	0	Epithelial cells	Oxct1
0	0.734458	0.266	0.125	0	Epithelial cells	Macir
0	0.830368	0.317	0.176	0	Epithelial cells	Cnih4
0	0.531055	0.795	0.654	0	Epithelial cells	Kmt2c
0	0.972429	0.372	0.231	0	Epithelial cells	Suclg1
0	5.51906	0.143	0.002	0	Epithelial cells	Map3k21
0	0.363951	0.479	0.338	0	Epithelial cells	Sesn1
0	0.42907	0.562	0.422	0	Epithelial cells	Sppl2a
0	0.944922	0.267	0.127	0	Epithelial cells	Trp53bp2
0	0.850039	0.264	0.124	0	Epithelial cells	Aph1a
0	0.490683	0.39	0.25	0	Epithelial cells	Rala
0	0.331929	0.511	0.371	0	Epithelial cells	Slmap
0	0.340001	0.706	0.566	0	Epithelial cells	Usp9x
0	4.69132	0.145	0.005	0	Epithelial cells	Cth
0	4.33753	0.145	0.005	0	Epithelial cells	Cyp2s1
0	0.718618	0.296	0.156	0	Epithelial cells	Qars
0	0.740335	0.287	0.147	0	Epithelial cells	Pin4
0	1.52398	0.197	0.058	0	Epithelial cells	Nme7
0	0.920048	0.257	0.118	0	Epithelial cells	Gpr89
0	1.86454	0.17	0.031	0	Epithelial cells	Unc13b
0	2.77325	0.163	0.024	0	Epithelial cells	Ppp1r9a
0	1.30207	0.213	0.074	0	Epithelial cells	Zdhhc7
0	1.64256	0.195	0.056	0	Epithelial cells	Ift43
0	0.374959	0.798	0.659	0	Epithelial cells	Jarid2
0	0.447692	0.431	0.292	0	Epithelial cells	Lrp10
0	0.785412	0.221	0.082	0	Epithelial cells	Rbfox2
0	0.945383	0.274	0.135	0	Epithelial cells	Ncbp2as2
0	5.43731	0.142	0.003	0	Epithelial cells	Plch1
0	1.08759	0.236	0.097	0	Epithelial cells	Sepsecs
0	5.96804	0.142	0.003	0	Epithelial cells	Tmc7
0	1.31591	0.209	0.07	0	Epithelial cells	Mgat4b
0	5.21102	0.142	0.003	0	Epithelial cells	Grhl2
0	5.75091	0.141	0.002	0	Epithelial cells	Ripk4
0	0.399985	0.568	0.429	0	Epithelial cells	Cul1
0	0.848239	0.281	0.143	0	Epithelial cells	Cenpb
0	0.518674	0.439	0.301	0	Epithelial cells	Nmi
0	2.27812	0.159	0.021	0	Epithelial cells	Krtcap3
0	2.62604	0.169	0.031	0	Epithelial cells	Il18
0	3.8545	0.156	0.018	0	Epithelial cells	Susd2
0	1.5439	0.197	0.059	0	Epithelial cells	Serhl
0	2.64815	0.161	0.023	0	Epithelial cells	B4galt4
0	2.36607	0.164	0.026	0	Epithelial cells	Rwdd2b
0	0.944095	0.255	0.117	0	Epithelial cells	Fibp
0	2.64933	0.175	0.037	0	Epithelial cells	Aldh4a1
0	0.284531	0.594	0.456	0	Epithelial cells	Nptn
0	5.14376	0.14	0.003	0	Epithelial cells	Tmem82
0	0.361106	0.389	0.252	0	Epithelial cells	Pon2
0	0.416624	0.732	0.595	0	Epithelial cells	Tcf25
0	8.34223	0.138	0.001	0	Epithelial cells	Slc47a1
0	2.94582	0.148	0.011	0	Epithelial cells	Bcl2l14
0	1.30109	0.198	0.062	0	Epithelial cells	Hsd17b7
0	0.651056	0.251	0.115	0	Epithelial cells	Wdfy3
0	0.501056	0.643	0.507	0	Epithelial cells	Rac1
0	2.33805	0.17	0.034	0	Epithelial cells	Inppl1
0	0.62261	0.627	0.491	0	Epithelial cells	Ndufa13
0	1.34508	0.211	0.075	0	Epithelial cells	Arhgap27
0	2.02337	0.518	0.382	0	Epithelial cells	Gmds
0	2.3516	0.167	0.031	0	Epithelial cells	Ticam1
0	2.3339	0.167	0.031	0	Epithelial cells	Batf2
0	4.58301	0.141	0.005	0	Epithelial cells	Muc3a
0	0.384448	0.556	0.421	0	Epithelial cells	Riok3
0	0.71925	0.371	0.236	0	Epithelial cells	Ndufs2
0	0.520004	0.384	0.249	0	Epithelial cells	Surf4
0	1.46872	0.2	0.065	0	Epithelial cells	Mindy1
0	1.77627	0.185	0.05	0	Epithelial cells	Ctnnbip1
0	2.44409	0.178	0.043	0	Epithelial cells	Gas2l3
0	0.374921	0.452	0.317	0	Epithelial cells	Usp32
0	0.334599	0.616	0.481	0	Epithelial cells	Larp4b
0	0.814809	0.445	0.31	0	Epithelial cells	Uqcrfs1
0	1.62	0.213	0.078	0	Epithelial cells	Dhrs1
0	1.26856	0.214	0.079	0	Epithelial cells	Agpat1
0	5.39262	0.137	0.002	0	Epithelial cells	Gjb1
0	6.37143	0.138	0.003	0	Epithelial cells	Fut2
0	0.583202	0.352	0.217	0	Epithelial cells	Arpc1a
0	0.648646	0.354	0.219	0	Epithelial cells	Ube2m
0	0.533705	0.345	0.21	0	Epithelial cells	Pfdn1
0	0.37899	0.564	0.429	0	Epithelial cells	Vps4b
0	0.309032	0.566	0.431	0	Epithelial cells	Taok1
0	0.342003	0.639	0.505	0	Epithelial cells	Rb1cc1
0	0.584157	0.262	0.128	0	Epithelial cells	Slc35d1
0	2.76292	0.155	0.021	0	Epithelial cells	Me3
0	1.89631	0.185	0.051	0	Epithelial cells	Cpne2
0	1.78278	0.181	0.047	0	Epithelial cells	Cmpk2
0	2.30168	0.164	0.03	0	Epithelial cells	Dglucy
0	0.311193	0.769	0.635	0	Epithelial cells	Mbnl2
0	1.66812	0.185	0.051	0	Epithelial cells	Tnfrsf21
0	2.88454	0.157	0.023	0	Epithelial cells	Mocos
0	0.575071	0.349	0.215	0	Epithelial cells	Lgals8
0	0.361673	0.511	0.378	0	Epithelial cells	Cop1
0	1.40017	0.213	0.08	0	Epithelial cells	Flvcr1
0	1.84126	0.184	0.051	0	Epithelial cells	Slc25a44
0	0.898454	0.265	0.132	0	Epithelial cells	Ttc4
0	1.10148	0.183	0.05	0	Epithelial cells	Nbl1
0	6.397	0.134	0.001	0	Epithelial cells	Hnf1a
0	0.980806	0.243	0.11	0	Epithelial cells	Hk2
0	4.38506	0.139	0.006	0	Epithelial cells	Sh2d4a
0	1.06248	0.246	0.113	0	Epithelial cells	Sgta
0	5.98349	0.134	0.001	0	Epithelial cells	Nags
0	0.857129	0.261	0.128	0	Epithelial cells	Lmbr1l
0	0.535257	0.363	0.23	0	Epithelial cells	Dgkz
0	1.87305	0.173	0.04	0	Epithelial cells	Acp6
0	0.53094	0.347	0.214	0	Epithelial cells	Suclg2
0	3.71804	0.143	0.01	0	Epithelial cells	Pex11a
0	0.547185	0.355	0.222	0	Epithelial cells	Snf8
0	0.580699	0.408	0.275	0	Epithelial cells	Aprt
0	1.93953	0.193	0.061	0	Epithelial cells	Tnks1bp1
0	2.89349	0.153	0.021	0	Epithelial cells	Fsd1l
0	2.77365	0.16	0.028	0	Epithelial cells	Ptgr1
0	1.10486	0.218	0.086	0	Epithelial cells	Prkab1
0	0.949036	0.231	0.099	0	Epithelial cells	Mical3
0	0.954347	0.214	0.082	0	Epithelial cells	Fcgrt
0	0.954194	0.254	0.122	0	Epithelial cells	Arrb1
0	1.70491	0.188	0.056	0	Epithelial cells	Spns1
0	1.83148	0.186	0.054	0	Epithelial cells	Tmco3
0	0.53496	0.254	0.122	0	Epithelial cells	Mt1
0	0.554771	0.42	0.288	0	Epithelial cells	Ip6k1
0	1.40727	0.202	0.07	0	Epithelial cells	Gmppb
0	0.930055	0.482	0.35	0	Epithelial cells	Uqcr10
0	0.566334	0.306	0.174	0	Epithelial cells	Mgrn1
0	2.09753	0.171	0.039	0	Epithelial cells	Gramd1c
0	4.96804	0.138	0.006	0	Epithelial cells	Capn13
0	2.51534	0.152	0.02	0	Epithelial cells	Shroom2
0	0.640647	0.298	0.166	0	Epithelial cells	Hcfc1r1
0	0.394018	0.283	0.151	0	Epithelial cells	Erlin1
0	0.355288	0.409	0.277	0	Epithelial cells	Cept1
0	0.671313	0.331	0.2	0	Epithelial cells	Trmt1l
0	0.655142	0.315	0.184	0	Epithelial cells	Zdhhc5
0	1.59512	0.153	0.022	0	Epithelial cells	Mecom
0	0.250439	0.501	0.37	0	Epithelial cells	Wdr1
0	0.831937	0.244	0.113	0	Epithelial cells	Osgin1
0	1.50464	0.189	0.058	0	Epithelial cells	Eepd1
0	0.424315	0.493	0.362	0	Epithelial cells	Tbrg1
0	0.355835	0.482	0.351	0	Epithelial cells	Dnajc13
0	1.12217	0.244	0.113	0	Epithelial cells	E2f3
0	0.273998	0.391	0.26	0	Epithelial cells	Ap3s1
0	0.873728	0.267	0.136	0	Epithelial cells	Isoc1
0	0.400309	0.392	0.261	0	Epithelial cells	Ehd1
0	0.828146	0.287	0.156	0	Epithelial cells	Kansl3
0	5.30575	0.133	0.003	0	Epithelial cells	Slc27a2
0	4.78929	0.135	0.005	0	Epithelial cells	Smim6
0	1.43094	0.174	0.044	0	Epithelial cells	Bdh1
0	0.690109	0.292	0.162	0	Epithelial cells	Mrpl14
0	0.713503	0.272	0.143	0	Epithelial cells	Brip1os
0	0.891998	0.234	0.105	0	Epithelial cells	Pmvk
0	1.1768	0.208	0.079	0	Epithelial cells	Cox19
0	0.946447	0.229	0.1	0	Epithelial cells	Mrps31
0	5.87089	0.131	0.002	0	Epithelial cells	1700110K17Rik
0	0.541873	0.133	0.262	0	Epithelial cells	Cd24a
0	0.618925	0.322	0.193	0	Epithelial cells	Abhd17a
0	2.87795	0.148	0.019	0	Epithelial cells	Cep170b
0	2.65936	0.144	0.015	0	Epithelial cells	Lratd2
0	1.91144	0.174	0.045	0	Epithelial cells	Ttc39c
0	0.496217	0.338	0.21	0	Epithelial cells	Sertad2
0	2.03949	0.168	0.04	0	Epithelial cells	Crat
[truncated: 19,990 more rows]

## Sheet: Ileum_intermediate
p_val	avg_log2FC	pct.1	pct.2	p_val_adj	cluster	gene
0	7.63696	0.949	0.025	0	Enterocytes	Ceacam20
0	6.15749	0.985	0.094	0	Enterocytes	Clec2h
0	7.57707	0.972	0.087	0	Enterocytes	Apob
0	5.21334	0.954	0.079	0	Enterocytes	Krt20
0	5.28425	0.966	0.091	0	Enterocytes	Myo15b
0	6.11158	0.985	0.114	0	Enterocytes	Muc3
0	7.32154	0.899	0.03	0	Enterocytes	Ace2
0	7.20449	0.96	0.097	0	Enterocytes	Anpep
0	4.54839	0.951	0.103	0	Enterocytes	Cdhr5
0	4.87388	0.979	0.133	0	Enterocytes	Vil1
0	5.45499	0.938	0.093	0	Enterocytes	Dpyd
0	6.01461	0.913	0.072	0	Enterocytes	Cobl
0	6.35647	0.899	0.058	0	Enterocytes	Slc5a1
0	6.9348	0.875	0.034	0	Enterocytes	Mep1b
0	5.40982	0.981	0.141	0	Enterocytes	Pls1
0	6.4823	0.918	0.079	0	Enterocytes	Prap1
0	5.52214	0.913	0.076	0	Enterocytes	Cdhr2
0	6.54124	0.883	0.049	0	Enterocytes	Enpep
0	5.07952	0.978	0.148	0	Enterocytes	2200002D01Rik
0	4.65084	0.93	0.101	0	Enterocytes	Myh14
0	6.80957	0.856	0.034	0	Enterocytes	Naaladl1
0	3.85172	0.904	0.09	0	Enterocytes	Pcsk5
0	5.90931	0.87	0.056	0	Enterocytes	Aldob
0	3.95328	0.986	0.18	0	Enterocytes	Muc13
0	4.84862	0.897	0.093	0	Enterocytes	Myo1a
0	4.92821	0.886	0.082	0	Enterocytes	Myo7b
0	6.79416	0.833	0.03	0	Enterocytes	Mep1a
0	5.00534	0.903	0.101	0	Enterocytes	Mgam
0	3.79024	0.961	0.16	0	Enterocytes	Cldn7
0	4.54271	0.91	0.111	0	Enterocytes	Lmo7
0	4.09506	0.945	0.147	0	Enterocytes	Phgr1
0	6.0368	0.852	0.055	0	Enterocytes	Mttp
0	7.92258	0.841	0.046	0	Enterocytes	Clca4b
0	4.43468	0.896	0.109	0	Enterocytes	Cdh17
0	4.40048	0.926	0.141	0	Enterocytes	Ceacam1
0	5.46805	0.842	0.063	0	Enterocytes	Guca2b
0	6.95161	0.803	0.027	0	Enterocytes	Cyp3a13
0	6.26755	0.834	0.06	0	Enterocytes	Sis
0	5.20081	0.834	0.063	0	Enterocytes	Eps8l2
0	7.69762	0.784	0.014	0	Enterocytes	Slc34a2
0	4.25738	0.869	0.099	0	Enterocytes	Myo5b
0	4.27534	0.941	0.175	0	Enterocytes	Eps8
0	5.01408	0.829	0.063	0	Enterocytes	Tmc5
0	4.24522	0.862	0.097	0	Enterocytes	Misp
0	3.82972	0.914	0.15	0	Enterocytes	Atp8b1
0	4.60149	0.847	0.088	0	Enterocytes	Hnf4g
0	4.88698	0.841	0.085	0	Enterocytes	Clic5
0	7.8665	0.768	0.012	0	Enterocytes	2010106E10Rik
0	6.58761	0.783	0.029	0	Enterocytes	Npc1l1
0	6.72231	0.93	0.177	0	Enterocytes	Fabp2
0	4.17706	0.966	0.215	0	Enterocytes	St3gal4
0	6.84457	0.768	0.017	0	Enterocytes	Slc15a1
0	6.43206	0.78	0.032	0	Enterocytes	Ces2e
0	4.8914	0.807	0.06	0	Enterocytes	Spink1
0	5.98779	0.79	0.044	0	Enterocytes	Dab1
0	7.81343	0.959	0.213	0	Enterocytes	Apoa1
0	4.48362	0.834	0.089	0	Enterocytes	Eps8l3
0	2.92218	0.974	0.235	0	Enterocytes	Lgals4
0	6.47684	0.768	0.031	0	Enterocytes	Slc51b
0	6.40562	0.765	0.028	0	Enterocytes	Themis3
0	4.05018	0.86	0.123	0	Enterocytes	Gda
0	2.69689	0.959	0.224	0	Enterocytes	Krt8
0	3.82482	0.867	0.133	0	Enterocytes	Rnf128
0	4.3241	0.838	0.106	0	Enterocytes	Ptprd
0	5.49646	0.777	0.045	0	Enterocytes	Dpep1
0	6.45088	0.753	0.026	0	Enterocytes	Ggt1
0	5.80505	0.772	0.048	0	Enterocytes	Aoc1
0	4.6984	0.792	0.068	0	Enterocytes	Prlr
0	3.62212	0.831	0.107	0	Enterocytes	Dsg2
0	5.63214	0.76	0.037	0	Enterocytes	Ptprh
0	4.25959	0.836	0.113	0	Enterocytes	Fgd4
0	5.31734	0.801	0.079	0	Enterocytes	Epb41l3
0	3.92198	0.825	0.103	0	Enterocytes	Malrd1
0	6.268	0.749	0.028	0	Enterocytes	Cyp4f14
0	6.16937	0.756	0.036	0	Enterocytes	Abcc2
0	5.07013	0.778	0.058	0	Enterocytes	Heph
0	7.55556	0.729	0.01	0	Enterocytes	Nlrp9b
0	3.42134	0.835	0.119	0	Enterocytes	Dsp
0	3.98515	0.992	0.277	0	Enterocytes	Epcam
0	4.1948	0.8	0.086	0	Enterocytes	Naip6
0	5.88972	0.766	0.055	0	Enterocytes	Aspa
0	4.59172	0.837	0.128	0	Enterocytes	Smim24
0	3.42254	0.907	0.199	0	Enterocytes	Atp1b1
0	3.03111	0.824	0.119	0	Enterocytes	Shroom3
0	3.12382	0.854	0.149	0	Enterocytes	Nr3c2
0	4.76569	0.826	0.123	0	Enterocytes	Nckap5
0	4.39713	0.777	0.078	0	Enterocytes	Gipc2
0	6.13528	0.734	0.036	0	Enterocytes	Slc51a
0	6.30711	0.753	0.057	0	Enterocytes	Rbp2
0	3.92321	0.848	0.153	0	Enterocytes	Optn
0	5.80588	0.739	0.046	0	Enterocytes	Slc27a4
0	3.65174	0.86	0.17	0	Enterocytes	2900026A02Rik
0	4.28565	0.799	0.112	0	Enterocytes	Abcg2
0	7.27924	0.71	0.023	0	Enterocytes	Tmigd1
0	4.14834	0.754	0.07	0	Enterocytes	Ifi27l2b
0	3.4401	0.844	0.162	0	Enterocytes	Sh3d19
0	6.13818	0.704	0.024	0	Enterocytes	Slc3a1
0	3.839	0.749	0.07	0	Enterocytes	Espn
0	7.24118	0.7	0.022	0	Enterocytes	Slc13a1
0	3.70659	0.783	0.107	0	Enterocytes	Baiap2l1
0	4.3958	0.762	0.087	0	Enterocytes	Fat1
0	3.58878	0.793	0.119	0	Enterocytes	Fmn1
0	6.92663	0.692	0.02	0	Enterocytes	Ces2a
0	6.01003	0.702	0.031	0	Enterocytes	Sult1b1
0	1.84878	0.777	0.107	0	Enterocytes	Guca2a
0	3.70697	0.846	0.176	0	Enterocytes	Itpk1
0	3.9531	0.92	0.252	0	Enterocytes	Dpp4
0	2.80372	0.85	0.183	0	Enterocytes	Ctnnd1
0	4.4252	0.745	0.08	0	Enterocytes	Nos1ap
0	4.81207	0.717	0.054	0	Enterocytes	A1cf
0	5.37585	0.715	0.052	0	Enterocytes	Slc6a8
0	6.39976	0.682	0.02	0	Enterocytes	Clec2e
0	3.925	0.836	0.175	0	Enterocytes	Cndp2
0	5.093	0.725	0.066	0	Enterocytes	Agmo
0	2.75396	0.842	0.185	0	Enterocytes	Cdh1
0	4.06919	0.855	0.198	0	Enterocytes	Rfk
0	5.82854	0.695	0.039	0	Enterocytes	H2-Q2
0	3.47354	0.748	0.094	0	Enterocytes	Hnf4a
0	5.28401	0.695	0.041	0	Enterocytes	Tmem236
0	3.57633	0.815	0.162	0	Enterocytes	Acox1
0	7.38226	0.678	0.026	0	Enterocytes	Cubn
0	4.15801	0.728	0.077	0	Enterocytes	Gpa33
0	4.27616	0.728	0.077	0	Enterocytes	Nostrin
0	6.56177	0.669	0.018	0	Enterocytes	Slc6a19
0	3.93091	0.747	0.096	0	Enterocytes	Gk
0	3.38363	0.779	0.13	0	Enterocytes	Casz1
0	7.12944	0.66	0.012	0	Enterocytes	Slc5a8
0	6.20864	0.667	0.021	0	Enterocytes	Slc7a9
0	4.52445	0.724	0.079	0	Enterocytes	Frk
0	3.55819	0.894	0.249	0	Enterocytes	Plec
0	5.18384	0.697	0.052	0	Enterocytes	Tmem117
0	2.96728	0.965	0.322	0	Enterocytes	Dstn
0	3.15837	0.903	0.26	0	Enterocytes	Magi3
0	5.93096	0.661	0.018	0	Enterocytes	Lama3
0	3.32983	0.889	0.247	0	Enterocytes	Luzp1
0	4.08315	0.798	0.156	0	Enterocytes	Pepd
0	3.22751	0.737	0.097	0	Enterocytes	Cxadr
0	3.0504	0.83	0.19	0	Enterocytes	Anxa4
0	4.58902	0.693	0.056	0	Enterocytes	Cracd
0	2.77767	0.889	0.253	0	Enterocytes	Spint2
0	6.15533	0.663	0.027	0	Enterocytes	Amn
0	2.86609	0.839	0.203	0	Enterocytes	Tcf7l2
0	3.32983	0.745	0.11	0	Enterocytes	Hbegf
0	2.70471	0.86	0.226	0	Enterocytes	Maf
0	5.19077	0.687	0.053	0	Enterocytes	Fam83b
0	3.14826	0.841	0.208	0	Enterocytes	Xdh
0	4.58014	0.69	0.058	0	Enterocytes	AA986860
0	4.35007	0.701	0.07	0	Enterocytes	Erbb3
0	2.16539	0.826	0.199	0	Enterocytes	Lima1
0	3.76698	0.709	0.084	0	Enterocytes	Smim22
0	3.72416	0.687	0.063	0	Enterocytes	Bnip5
0	2.91948	0.776	0.152	0	Enterocytes	Pigr
0	2.73249	0.801	0.179	0	Enterocytes	Cystm1
0	7.44125	0.632	0.01	0	Enterocytes	Alpi
0	4.84573	0.938	0.316	0	Enterocytes	Selenop
0	2.70925	0.848	0.227	0	Enterocytes	Ipmk
0	2.59003	0.816	0.196	0	Enterocytes	Rbm47
0	2.03439	0.884	0.265	0	Enterocytes	App
0	3.90214	0.694	0.076	0	Enterocytes	Styk1
0	4.42904	0.695	0.077	0	Enterocytes	Naip5
0	3.10493	0.729	0.111	0	Enterocytes	Klf5
0	4.25021	0.675	0.057	0	Enterocytes	Trim31
0	4.71173	0.678	0.061	0	Enterocytes	Fmo5
0	4.36162	0.677	0.061	0	Enterocytes	Pof1b
0	2.79237	0.845	0.23	0	Enterocytes	Patj
0	3.9907	0.687	0.073	0	Enterocytes	Myzap
0	7.47507	0.628	0.015	0	Enterocytes	Creb3l3
0	4.11661	0.679	0.067	0	Enterocytes	Chmp4c
0	3.96149	0.682	0.071	0	Enterocytes	Slc4a4
0	3.55402	0.782	0.171	0	Enterocytes	Raph1
0	3.74143	0.704	0.093	0	Enterocytes	Spint1
0	4.94329	0.658	0.048	0	Enterocytes	Tbx3
0	4.73554	0.664	0.056	0	Enterocytes	Sult1d1
0	2.64509	0.784	0.177	0	Enterocytes	Myo1d
0	6.02968	0.632	0.025	0	Enterocytes	Abcg5
0	3.74585	0.698	0.092	0	Enterocytes	Ckmt1
0	6.84637	0.617	0.011	0	Enterocytes	Erich4
0	5.0519	0.647	0.041	0	Enterocytes	Anks4b
0	3.32469	0.851	0.246	0	Enterocytes	Chka
0	3.57369	0.753	0.148	0	Enterocytes	Mpp1
0	4.17344	0.661	0.059	0	Enterocytes	Wwc1
0	4.45048	0.656	0.055	0	Enterocytes	Cgn
0	3.08059	0.755	0.154	0	Enterocytes	Map7
0	7.13926	0.612	0.013	0	Enterocytes	Pdzk1
0	6.35646	0.615	0.017	0	Enterocytes	Btnl1
0	3.81825	0.687	0.093	0	Enterocytes	Plcb3
0	2.79889	0.869	0.275	0	Enterocytes	Gng12
0	3.65674	0.724	0.131	0	Enterocytes	Tcn2
0	3.22457	0.87	0.277	0	Enterocytes	Nherf1
0	3.03414	0.762	0.17	0	Enterocytes	Tjp2
0	3.66761	0.675	0.084	0	Enterocytes	Arhgap42
0	3.95789	0.741	0.152	0	Enterocytes	Lap3
0	3.17179	0.904	0.317	0	Enterocytes	Iqgap2
0	3.47785	0.684	0.098	0	Enterocytes	Plekha7
0	5.83244	0.605	0.021	0	Enterocytes	Slc26a6
0	4.84366	0.642	0.058	0	Enterocytes	Nr1h4
0	2.67646	0.85	0.266	0	Enterocytes	Arhgap5
0	3.61404	0.734	0.151	0	Enterocytes	Stk25
0	4.9122	0.618	0.036	0	Enterocytes	Fam3b
0	4.41472	0.635	0.054	0	Enterocytes	Sult2b1
0	3.99397	0.697	0.116	0	Enterocytes	Gna11
0	2.35048	0.821	0.241	0	Enterocytes	Myo6
0	3.49183	0.656	0.077	0	Enterocytes	Tmem45b
0	3.2529	0.677	0.098	0	Enterocytes	B4galnt2
0	2.23069	0.725	0.146	0	Enterocytes	Ccser1
0	4.60702	0.625	0.049	0	Enterocytes	Pde9a
0	3.66875	0.658	0.083	0	Enterocytes	Prr15l
0	3.72487	0.639	0.065	0	Enterocytes	Mertk
0	2.75489	0.695	0.122	0	Enterocytes	Cldn3
0	2.65262	0.642	0.07	0	Enterocytes	Sema6a
0	2.58338	0.785	0.214	0	Enterocytes	Afdn
0	2.60699	0.924	0.353	0	Enterocytes	Ctnna1
0	2.72134	0.849	0.279	0	Enterocytes	Mcu
0	2.88904	0.704	0.135	0	Enterocytes	F11r
0	3.10253	0.717	0.15	0	Enterocytes	Myo18a
0	6.30191	0.583	0.016	0	Enterocytes	Ifit1bl2
0	3.59464	0.685	0.119	0	Enterocytes	Asap2
0	3.33251	0.649	0.084	0	Enterocytes	Ms4a8a
0	2.48403	0.702	0.137	0	Enterocytes	Pde5a
0	5.21555	0.8	0.236	0	Enterocytes	Reg3g
0	4.61023	0.616	0.053	0	Enterocytes	Ppp1r14d
0	1.90844	0.85	0.287	0	Enterocytes	Tpm1
0	5.8403	0.588	0.025	0	Enterocytes	Naip1
0	2.99354	0.804	0.242	0	Enterocytes	Nudt4
0	5.01474	0.594	0.032	0	Enterocytes	Ace
0	3.82655	0.615	0.055	0	Enterocytes	Sox6
0	6.48305	0.573	0.015	0	Enterocytes	Ces2c
0	3.86897	0.625	0.068	0	Enterocytes	Epb41l4b
0	4.24455	0.618	0.061	0	Enterocytes	Gsdme
0	5.18707	0.587	0.03	0	Enterocytes	Chp2
0	3.7772	0.638	0.082	0	Enterocytes	Nectin3
0	5.09562	0.596	0.04	0	Enterocytes	Rnf152
0	3.072	0.958	0.402	0	Enterocytes	Actn4
0	3.25055	0.71	0.156	0	Enterocytes	Slc26a2
0	3.64627	0.681	0.128	0	Enterocytes	Selenoi
0	4.13334	0.62	0.067	0	Enterocytes	Bend7
0	4.01756	0.6	0.048	0	Enterocytes	Ccdc68
0	3.96478	0.617	0.067	0	Enterocytes	Cds1
0	3.15867	0.692	0.142	0	Enterocytes	Net1
0	4.90642	0.584	0.034	0	Enterocytes	Cideb
0	4.46468	0.589	0.04	0	Enterocytes	Mall
0	2.8828	0.824	0.276	0	Enterocytes	Serpinb6a
0	3.56809	0.666	0.119	0	Enterocytes	Dhcr24
0	2.80763	0.656	0.11	0	Enterocytes	Elf3
0	1.98241	0.713	0.168	0	Enterocytes	Magi1
0	5.79212	0.566	0.021	0	Enterocytes	Hkdc1
0	2.01751	0.676	0.132	0	Enterocytes	Tspan8
0	6.19029	0.561	0.018	0	Enterocytes	Sectm1b
0	5.74802	0.565	0.022	0	Enterocytes	Apol7a
0	3.64277	0.604	0.062	0	Enterocytes	Upp1
0	2.76877	0.662	0.12	0	Enterocytes	Igsf5
0	6.12348	0.562	0.021	0	Enterocytes	Xpnpep2
0	3.77744	0.627	0.089	0	Enterocytes	Npas2
0	2.30908	0.807	0.269	0	Enterocytes	Serpinb1a
0	4.25282	0.577	0.039	0	Enterocytes	Slc6a20a
0	2.98321	0.692	0.155	0	Enterocytes	Ksr1
0	3.52836	0.625	0.089	0	Enterocytes	Ptprf
0	3.66555	0.652	0.116	0	Enterocytes	Plin3
0	6.24323	0.843	0.309	0	Enterocytes	Fabp6
0	3.01764	0.653	0.121	0	Enterocytes	Pak1
0	3.86038	0.605	0.073	0	Enterocytes	Atp10b
0	3.76915	0.6	0.069	0	Enterocytes	Tcim
0	4.37742	0.591	0.061	0	Enterocytes	Slc7a7
0	3.01881	0.637	0.108	0	Enterocytes	Calml4
0	3.06661	0.698	0.169	0	Enterocytes	Hsd17b11
0	2.28717	0.734	0.207	0	Enterocytes	Lgals3
0	3.6962	0.592	0.066	0	Enterocytes	Ush1c
0	2.93212	0.801	0.275	0	Enterocytes	Cs
0	3.23312	0.606	0.081	0	Enterocytes	Vdr
0	4.42129	0.573	0.05	0	Enterocytes	Map3k13
0	4.29534	0.578	0.055	0	Enterocytes	Adgrg7
0	2.48711	0.876	0.354	0	Enterocytes	Mxd1
0	1.60994	0.904	0.382	0	Enterocytes	Ahnak
0	2.49145	0.694	0.173	0	Enterocytes	Nckap1
0	2.7298	0.657	0.137	0	Enterocytes	Tjp1
0	2.1267	0.797	0.277	0	Enterocytes	Anxa2
0	4.40087	0.566	0.046	0	Enterocytes	Isx
0	5.82882	0.541	0.022	0	Enterocytes	Slc9a2
0	3.4031	0.598	0.079	0	Enterocytes	Ocln
0	2.68561	0.643	0.126	0	Enterocytes	Fnbp1l
0	3.02401	0.604	0.087	0	Enterocytes	Emp1
0	2.98277	0.668	0.151	0	Enterocytes	Pcyt2
0	3.46667	0.647	0.13	0	Enterocytes	Xpnpep1
0	1.40143	0.822	0.305	0	Enterocytes	Dgat1
0	7.12549	0.525	0.013	0	Enterocytes	Slc10a2
0	3.00818	0.607	0.096	0	Enterocytes	Tuft1
0	2.94796	0.704	0.193	0	Enterocytes	Pals1
0	2.15475	0.898	0.388	0	Enterocytes	Pde4d
0	4.96307	0.55	0.042	0	Enterocytes	Cda
0	3.98095	0.583	0.078	0	Enterocytes	4931406C07Rik
0	3.59322	0.589	0.086	0	Enterocytes	Arhgef5
0	3.80226	0.561	0.059	0	Enterocytes	Lnx1
0	4.49616	0.544	0.042	0	Enterocytes	Prr15
0	5.87353	0.524	0.022	0	Enterocytes	Ldb3
0	2.75251	0.681	0.179	0	Enterocytes	Arfgap3
0	4.05472	0.574	0.073	0	Enterocytes	Agpat2
0	3.18845	0.661	0.161	0	Enterocytes	Tspan3
0	4.43061	0.548	0.048	0	Enterocytes	Dsc2
0	4.79646	0.538	0.039	0	Enterocytes	Slc44a4
0	7.35662	0.511	0.012	0	Enterocytes	Apoc3
0	3.69408	0.584	0.085	0	Enterocytes	Plxnb2
0	4.25367	0.549	0.051	0	Enterocytes	Pfkfb4
0	3.39393	0.582	0.084	0	Enterocytes	Nhsl1
0	4.50867	0.57	0.072	0	Enterocytes	Maoa
0	4.69338	0.535	0.038	0	Enterocytes	Cgref1
0	4.3171	0.544	0.047	0	Enterocytes	Stap2
0	3.85945	0.554	0.058	0	Enterocytes	Gprin3
0	3.97608	0.54	0.044	0	Enterocytes	Ptprr
0	7.47511	0.502	0.006	0	Enterocytes	Gm8909
0	3.33443	0.574	0.078	0	Enterocytes	Fbp2
0	5.82516	0.517	0.022	0	Enterocytes	Mgat4c
0	4.25092	0.544	0.05	0	Enterocytes	Synpo
0	2.81331	0.618	0.126	0	Enterocytes	Jup
0	2.23387	0.605	0.114	0	Enterocytes	ENSMUSG00000121513
0	1.80644	0.822	0.332	0	Enterocytes	Pip5k1b
0	2.54981	0.675	0.186	0	Enterocytes	Slc44a1
0	3.05018	0.74	0.251	0	Enterocytes	Acsl5
0	5.62118	0.512	0.024	0	Enterocytes	Apol10a
0	5.13613	0.517	0.029	0	Enterocytes	Gm9926
0	3.42229	0.565	0.077	0	Enterocytes	Tmc4
0	4.6062	0.537	0.05	0	Enterocytes	Prxl2b
0	6.09923	0.504	0.017	0	Enterocytes	Abcg8
0	3.54845	0.569	0.083	0	Enterocytes	St14
0	2.45854	0.561	0.076	0	Enterocytes	Mylk
0	7.82975	0.497	0.012	0	Enterocytes	Plb1
0	7.10295	0.494	0.009	0	Enterocytes	Vnn1
0	4.12333	0.54	0.057	0	Enterocytes	Efna1
0	3.82524	0.539	0.056	0	Enterocytes	Gpat3
0	2.44053	0.748	0.265	0	Enterocytes	Tpi1
0	5.4151	0.815	0.332	0	Enterocytes	Reg3b
0	2.75538	0.651	0.169	0	Enterocytes	Lpcat3
0	3.06032	0.598	0.116	0	Enterocytes	Cdc42bpb
0	3.66128	0.511	0.03	0	Enterocytes	Slco2a1
0	4.43313	0.527	0.048	0	Enterocytes	Ugt2b34
0	3.52075	0.556	0.077	0	Enterocytes	Adap1
0	3.45561	0.55	0.072	0	Enterocytes	Rhpn2
0	1.5343	0.673	0.195	0	Enterocytes	Cdkn1a
0	3.28709	0.584	0.107	0	Enterocytes	Nuak2
0	2.72019	0.592	0.115	0	Enterocytes	Nlrc4
0	3.14175	0.539	0.063	0	Enterocytes	Pstpip2
0	3.9905	0.53	0.055	0	Enterocytes	Arhgef16
0	2.92226	0.56	0.085	0	Enterocytes	Gucy2c
0	2.17546	0.63	0.155	0	Enterocytes	Pard3
0	4.37955	0.542	0.068	0	Enterocytes	Pmp22
0	4.44332	0.516	0.042	0	Enterocytes	Slc17a4
0	1.73415	0.691	0.217	0	Enterocytes	Rab11fip1
0	2.2236	0.582	0.108	0	Enterocytes	Kalrn
0	4.3643	0.499	0.025	0	Enterocytes	Cst6
0	2.43393	0.665	0.192	0	Enterocytes	Mast2
0	1.93636	0.613	0.14	0	Enterocytes	Etl4
0	2.72063	0.604	0.133	0	Enterocytes	Nr6a1
0	2.66357	0.644	0.174	0	Enterocytes	Trim30d
0	3.62568	0.61	0.14	0	Enterocytes	Ccl25
0	5.72872	0.491	0.021	0	Enterocytes	H2-T3
0	2.41154	0.556	0.087	0	Enterocytes	Lrp1
0	3.5343	0.531	0.063	0	Enterocytes	Anxa13
0	2.47752	0.645	0.179	0	Enterocytes	Sipa1l3
0	4.74508	0.505	0.039	0	Enterocytes	Osbpl10
0	3.01956	0.636	0.17	0	Enterocytes	Slc43a2
0	4.72941	0.543	0.079	0	Enterocytes	Asah2
0	2.58248	0.612	0.148	0	Enterocytes	Abhd17c
0	2.21996	0.735	0.271	0	Enterocytes	Micu1
0	5.32622	0.485	0.021	0	Enterocytes	Prss30
0	2.27849	0.795	0.332	0	Enterocytes	Sptlc2
0	1.71949	0.617	0.154	0	Enterocytes	Dst
0	2.63242	0.576	0.113	0	Enterocytes	Plekha6
0	2.31866	0.653	0.192	0	Enterocytes	Sorbs1
0	2.23674	0.809	0.351	0	Enterocytes	Numb
0	7.87689	0.464	0.006	0	Enterocytes	Mme
0	2.90627	0.625	0.167	0	Enterocytes	Hadh
0	4.33866	0.505	0.048	0	Enterocytes	Il15
0	2.90177	0.578	0.121	0	Enterocytes	Sfn
0	6.37275	0.469	0.012	0	Enterocytes	Mogat2
0	2.12982	0.667	0.211	0	Enterocytes	Dock5
0	2.21626	0.766	0.31	0	Enterocytes	Gpd2
0	2.30185	0.653	0.197	0	Enterocytes	Tob1
0	3.85451	0.514	0.061	0	Enterocytes	Trpm4
0	3.20286	0.53	0.078	0	Enterocytes	Sgpp2
0	4.65333	0.49	0.038	0	Enterocytes	Naprt
0	1.81673	0.728	0.276	0	Enterocytes	Coro2a
0	2.48178	0.61	0.158	0	Enterocytes	H2bc4
0	3.97049	0.523	0.073	0	Enterocytes	Cyp4v3
0	3.39531	0.532	0.082	0	Enterocytes	Gdpd1
0	3.11509	0.547	0.098	0	Enterocytes	Prkcz
0	2.51204	0.623	0.174	0	Enterocytes	Tep1
0	3.08885	0.545	0.097	0	Enterocytes	Lrrc1
0	7.1319	0.455	0.007	0	Enterocytes	Slc13a2
0	3.09687	0.522	0.075	0	Enterocytes	Tm4sf5
0	3.17376	0.528	0.082	0	Enterocytes	Kcnk5
0	2.63291	0.606	0.16	0	Enterocytes	Glrx
0	2.96356	0.762	0.317	0	Enterocytes	Lpin2
0	4.68864	0.477	0.032	0	Enterocytes	Pklr
0	2.606	0.534	0.09	0	Enterocytes	Id1
0	5.30979	0.463	0.02	0	Enterocytes	Igsf9
0	3.59301	0.509	0.066	0	Enterocytes	Tspan15
0	2.35753	0.723	0.28	0	Enterocytes	Ndfip2
0	2.64967	0.538	0.096	0	Enterocytes	Uaca
0	2.22656	0.892	0.45	0	Enterocytes	Golga4
0	3.54802	0.513	0.071	0	Enterocytes	Dhrs11
0	3.73139	0.502	0.06	0	Enterocytes	Klc4
0	1.84267	0.783	0.342	0	Enterocytes	Mgat4a
0	3.66769	0.496	0.055	0	Enterocytes	Osbpl6
0	8.28937	0.457	0.016	0	Enterocytes	Clca4a
0	1.9959	0.615	0.175	0	Enterocytes	Syne2
0	2.91515	0.587	0.147	0	Enterocytes	Slc31a1
0	1.65675	0.673	0.235	0	Enterocytes	Dennd5b
0	2.82064	0.545	0.108	0	Enterocytes	Fam135a
0	1.4082	0.756	0.319	0	Enterocytes	Klf4
0	2.42632	0.582	0.145	0	Enterocytes	Pld1
0	2.02567	0.686	0.25	0	Enterocytes	Gramd1b
0	3.32674	0.536	0.101	0	Enterocytes	Cryl1
0	2.47245	0.61	0.175	0	Enterocytes	Tom1l2
0	4.4737	0.464	0.03	0	Enterocytes	Hsd17b2
0	4.1133	0.487	0.053	0	Enterocytes	Tm4sf20
0	3.55628	0.495	0.062	0	Enterocytes	C77080
0	2.13584	0.59	0.157	0	Enterocytes	Agap1
0	2.8811	0.599	0.166	0	Enterocytes	D5Ertd579e
0	2.14297	0.576	0.143	0	Enterocytes	Ugdh
0	4.20563	0.466	0.034	0	Enterocytes	Dgat2
0	2.95106	0.517	0.085	0	Enterocytes	Mapk13
0	3.03154	0.525	0.094	0	Enterocytes	Naip2
0	2.11568	0.577	0.146	0	Enterocytes	Carmil1
0	2.90157	0.567	0.136	0	Enterocytes	Gsdmd
0	4.55149	0.465	0.035	0	Enterocytes	Ppargc1a
0	2.19432	0.868	0.438	0	Enterocytes	Ogdh
0	1.97386	0.646	0.217	0	Enterocytes	Prkcd
0	7.57557	0.452	0.023	0	Enterocytes	Apoa4
0	1.95987	0.851	0.422	0	Enterocytes	Cd2ap
0	2.04487	0.707	0.278	0	Enterocytes	Abhd2
0	1.74373	0.666	0.238	0	Enterocytes	Pkp4
0	2.59436	0.772	0.344	0	Enterocytes	Atp1a1
0	3.25529	0.507	0.079	0	Enterocytes	Stx3
0	2.83283	0.574	0.146	0	Enterocytes	Ccng2
0	2.05366	0.813	0.385	0	Enterocytes	Zzef1
0	1.29593	0.651	0.224	0	Enterocytes	Bcar3
0	3.06744	0.494	0.067	0	Enterocytes	Sel1l3
0	4.88945	0.458	0.032	0	Enterocytes	Mgam2-ps
0	5.11178	0.455	0.029	0	Enterocytes	Exoc3l4
0	1.97686	0.803	0.378	0	Enterocytes	Chd3
0	5.41109	0.445	0.02	0	Enterocytes	Tm6sf2
0	1.58084	0.481	0.057	0	Enterocytes	Mafb
0	6.16261	0.435	0.012	0	Enterocytes	Btnl6
0	2.02219	0.683	0.261	0	Enterocytes	Lmtk2
0	7.88433	0.428	0.006	0	Enterocytes	Enpp7
0	3.09455	0.49	0.068	0	Enterocytes	Slc22a23
0	2.18567	0.632	0.212	0	Enterocytes	Itprid2
0	3.3272	0.985	0.565	0	Enterocytes	Crip1
0	2.30501	0.605	0.186	0	Enterocytes	Mvp
0	1.42784	0.711	0.292	0	Enterocytes	Atrnl1
0	2.74417	0.539	0.121	0	Enterocytes	Mtm1
0	3.72957	0.517	0.1	0	Enterocytes	Noct
0	3.13176	0.512	0.095	0	Enterocytes	Phlpp2
0	2.18456	0.652	0.235	0	Enterocytes	Arl4a
0	3.56026	0.472	0.055	0	Enterocytes	Papss2
0	3.71156	0.472	0.056	0	Enterocytes	Tmem54
0	3.6723	0.478	0.062	0	Enterocytes	Nipal1
0	5.05851	0.444	0.028	0	Enterocytes	Pnp2
0	2.84348	0.546	0.131	0	Enterocytes	Gsto1
0	4.48574	0.45	0.036	0	Enterocytes	Clrn3
0	4.37995	0.443	0.029	0	Enterocytes	Trim15
0	1.86306	0.695	0.281	0	Enterocytes	Phactr2
0	1.74654	0.615	0.203	0	Enterocytes	Itga6
0	2.14681	0.768	0.357	0	Enterocytes	Specc1l
0	3.09187	0.478	0.067	0	Enterocytes	Hpgd
0	1.52326	0.69	0.279	0	Enterocytes	Abr
0	4.11316	0.456	0.046	0	Enterocytes	Il17rc
0	2.0919	0.816	0.406	0	Enterocytes	Dbi
0	3.49735	0.466	0.057	0	Enterocytes	Cdcp1
0	4.08445	0.454	0.046	0	Enterocytes	Srxn1
0	1.54656	0.69	0.282	0	Enterocytes	Flnb
0	2.41974	0.612	0.205	0	Enterocytes	Tfg
0	3.17612	0.48	0.074	0	Enterocytes	Tjp3
0	1.52694	0.76	0.357	0	Enterocytes	Cers6
0	4.35792	0.437	0.035	0	Enterocytes	Crybg2
0	2.2039	0.492	0.09	0	Enterocytes	Tgfbi
0	0.986159	0.694	0.292	0	Enterocytes	Atf3
0	1.6359	0.73	0.328	0	Enterocytes	Gcc2
0	2.62578	0.497	0.096	0	Enterocytes	Nectin2
0	2.48542	0.495	0.094	0	Enterocytes	Lsr
0	3.93319	0.452	0.052	0	Enterocytes	Khk
0	7.7369	0.404	0.004	0	Enterocytes	Cyp3a25
0	2.05811	0.873	0.473	0	Enterocytes	Dnm2
0	4.68376	0.438	0.038	0	Enterocytes	Garem1
0	3.06943	0.478	0.079	0	Enterocytes	Baiap2l2
0	1.81538	0.843	0.444	0	Enterocytes	Neat1
0	2.45464	0.537	0.139	0	Enterocytes	Dnmbp
0	3.13138	0.471	0.073	0	Enterocytes	Vegfa
0	3.5401	0.447	0.05	0	Enterocytes	Itgb4
0	2.25473	0.577	0.181	0	Enterocytes	Rnasel
0	3.91948	0.447	0.052	0	Enterocytes	Slc39a4
0	0.938249	0.814	0.419	0	Enterocytes	Tpd52
0	4.97596	0.42	0.025	0	Enterocytes	Nr1i2
0	5.05245	0.414	0.02	0	Enterocytes	Kifc3
0	2.53869	0.56	0.167	0	Enterocytes	Irf7
0	3.18694	0.466	0.074	0	Enterocytes	Gata6
0	1.93723	0.579	0.187	0	Enterocytes	Mxi1
0	1.89694	0.585	0.193	0	Enterocytes	Cask
0	6.61923	0.4	0.009	0	Enterocytes	2010103J01Rik
0	2.13977	0.611	0.221	0	Enterocytes	Chmp2b
0	1.94773	0.556	0.166	0	Enterocytes	Pmaip1
0	2.77598	0.527	0.138	0	Enterocytes	Abcd3
0	1.76623	0.541	0.152	0	Enterocytes	Sash1
0	1.27065	0.919	0.53	0	Enterocytes	Atxn1
0	2.89144	0.512	0.123	0	Enterocytes	Neu1
0	2.70736	0.507	0.118	0	Enterocytes	Casp7
0	2.53694	0.526	0.139	0	Enterocytes	Slc25a24
0	3.16959	0.448	0.061	0	Enterocytes	Myrfl
0	2.37129	0.543	0.156	0	Enterocytes	Sec23a
0	4.95725	0.406	0.02	0	Enterocytes	Gm57459
0	3.23024	0.437	0.051	0	Enterocytes	Smim31
0	4.32407	0.42	0.034	0	Enterocytes	Tinag
0	1.92264	0.693	0.308	0	Enterocytes	Ubxn2a
0	4.33801	0.419	0.035	0	Enterocytes	Tmem150b
0	2.66433	0.497	0.113	0	Enterocytes	Fam98c
0	3.26092	0.472	0.089	0	Enterocytes	Plxna2
0	2.56379	0.487	0.104	0	Enterocytes	Fam234a
0	2.33827	0.564	0.181	0	Enterocytes	Phyh
0	2.1281	0.965	0.584	0	Enterocytes	Rrbp1
0	1.4616	0.724	0.343	0	Enterocytes	Ahcyl2
0	3.37356	0.45	0.071	0	Enterocytes	Slc22a5
0	2.11914	0.683	0.305	0	Enterocytes	Txndc17
0	5.13308	0.414	0.036	0	Enterocytes	Itgb6
0	2.91503	0.464	0.086	0	Enterocytes	Cdc42ep5
0	1.87243	0.594	0.216	0	Enterocytes	Pcyt1a
0	2.0242	0.558	0.181	0	Enterocytes	Ifih1
0	2.97792	0.451	0.074	0	Enterocytes	Sema4a
0	2.20473	0.505	0.128	0	Enterocytes	Mob3b
0	1.86561	0.5	0.123	0	Enterocytes	Gm20275
0	3.64866	0.431	0.054	0	Enterocytes	Soat2
0	1.61098	0.735	0.358	0	Enterocytes	Nedd4l
0	2.22113	0.575	0.198	0	Enterocytes	Pgrmc1
0	1.76594	0.556	0.18	0	Enterocytes	Pard3b
0	2.12314	0.656	0.282	0	Enterocytes	Scp2
0	2.38552	0.548	0.174	0	Enterocytes	2210016F16Rik
0	2.54855	0.469	0.095	0	Enterocytes	Lgr4
0	1.48124	0.63	0.256	0	Enterocytes	Dgka
0	3.07138	0.446	0.072	0	Enterocytes	B4galt6
0	1.5863	0.646	0.273	0	Enterocytes	Cd82
0	4.34185	0.405	0.032	0	Enterocytes	Cdkn2b
0	4.21576	0.414	0.041	0	Enterocytes	Igsf23
0	3.64083	0.441	0.07	0	Enterocytes	Sord
0	2.04294	0.677	0.307	0	Enterocytes	Me2
0	3.01903	0.436	0.066	0	Enterocytes	Lurap1l
0	3.86553	0.412	0.042	0	Enterocytes	Adcy8
0	1.64764	0.683	0.314	0	Enterocytes	Npepps
0	7.22096	0.376	0.007	0	Enterocytes	Fam151a
0	6.82521	0.374	0.006	0	Enterocytes	Lrrc19
0	3.50493	0.429	0.061	0	Enterocytes	Adck5
0	3.75105	0.42	0.052	0	Enterocytes	Reps2
0	1.97533	0.578	0.211	0	Enterocytes	Ap2a2
0	4.85554	0.414	0.048	0	Enterocytes	Duox2
0	2.68431	0.442	0.076	0	Enterocytes	Pdgfa
0	2.13671	0.554	0.19	0	Enterocytes	Daam1
0	2.96219	0.449	0.085	0	Enterocytes	Neo1
0	7.85987	0.367	0.003	0	Enterocytes	Slc7a15
0	1.44332	0.567	0.203	0	Enterocytes	Crim1
0	2.45542	0.539	0.176	0	Enterocytes	Aldh9a1
0	2.73334	0.482	0.119	0	Enterocytes	Gpx2
0	1.40163	0.62	0.257	0	Enterocytes	Galnt6
0	2.07778	0.574	0.212	0	Enterocytes	Gtpbp2
0	2.10248	0.537	0.176	0	Enterocytes	Sgpl1
0	0.235886	0.686	0.325	0	Enterocytes	Gramd3
0	7.51032	0.365	0.004	0	Enterocytes	Cidec
0	2.75077	0.445	0.084	0	Enterocytes	Fbxo25
0	2.54775	0.442	0.081	0	Enterocytes	Degs2
0	4.63662	0.38	0.019	0	Enterocytes	Btnl2
0	2.76047	0.463	0.103	0	Enterocytes	Farp2
0	3.02283	0.439	0.079	0	Enterocytes	Gtf2ird1
0	3.38296	0.415	0.055	0	Enterocytes	Pcdh1
0	3.81417	0.402	0.043	0	Enterocytes	Galm
0	3.34008	0.43	0.071	0	Enterocytes	Snx7
0	4.0096	0.393	0.034	0	Enterocytes	Nos2
0	1.8595	0.61	0.252	0	Enterocytes	Gfpt1
0	2.32119	0.452	0.094	0	Enterocytes	Il13ra1
0	3.51967	0.404	0.047	0	Enterocytes	Sdcbp2
0	4.87198	0.381	0.024	0	Enterocytes	Pheta1
0	0.790931	0.632	0.275	0	Enterocytes	Tmtc2
0	1.85543	0.621	0.264	0	Enterocytes	Ccdc186
0	1.47862	0.762	0.406	0	Enterocytes	Ralgapa2
0	1.05074	0.694	0.339	0	Enterocytes	Abcb1a
0	3.53035	0.401	0.048	0	Enterocytes	Sh3gl2
0	6.05453	0.364	0.011	0	Enterocytes	Pla2g12b
0	2.5298	0.425	0.072	0	Enterocytes	Ank3
0	2.37656	0.461	0.109	0	Enterocytes	Bmpr1a
0	7.12119	0.359	0.007	0	Enterocytes	Fgf15
0	2.11464	0.576	0.224	0	Enterocytes	Fhit
0	1.73216	0.696	0.345	0	Enterocytes	Map2k2
0	1.59001	0.709	0.358	0	Enterocytes	Kif13b
0	3.5545	0.401	0.051	0	Enterocytes	Exph5
0	5.66157	0.364	0.014	0	Enterocytes	Depdc7
0	2.37982	0.492	0.142	0	Enterocytes	Gclm
0	1.71681	0.704	0.354	0	Enterocytes	Parp14
0	3.40161	0.397	0.048	0	Enterocytes	Fam3d
0	1.7467	0.599	0.25	0	Enterocytes	Lasp1
0	5.02564	0.368	0.02	0	Enterocytes	Tmem238l
0	1.56102	0.703	0.356	0	Enterocytes	Pik3c2a
0	2.94619	0.43	0.083	0	Enterocytes	Cttn
0	3.31004	0.409	0.062	0	Enterocytes	Perp
0	1.86774	0.584	0.237	0	Enterocytes	Hmg20b
0	1.58583	0.75	0.403	0	Enterocytes	Zmiz1
0	1.92714	0.67	0.324	0	Enterocytes	Cycs
0	1.6872	0.607	0.261	0	Enterocytes	Atp6v0a2
0	2.22548	0.448	0.103	0	Enterocytes	Mical2
0	4.01078	0.372	0.027	0	Enterocytes	Bst1
0	2.33489	0.444	0.099	0	Enterocytes	Oasl1
0	1.98644	0.55	0.206	0	Enterocytes	Vwa8
0	1.99444	0.457	0.113	0	Enterocytes	Mgst3
0	2.34022	0.497	0.153	0	Enterocytes	Lypd8
0	4.24999	0.379	0.036	0	Enterocytes	Gpr39
0	1.58252	0.72	0.377	0	Enterocytes	Ugcg
0	3.35447	0.407	0.064	0	Enterocytes	Tmem120a
0	1.87192	0.549	0.207	0	Enterocytes	AU040320
0	3.21975	0.399	0.057	0	Enterocytes	Tmprss4
0	2.91836	0.409	0.067	0	Enterocytes	Cldn15
0	4.47083	0.373	0.031	0	Enterocytes	Erbb2
0	4.76764	0.365	0.023	0	Enterocytes	Btnl4
0	2.89682	0.413	0.072	0	Enterocytes	Cnnm4
0	1.93589	0.536	0.196	0	Enterocytes	Mocs2
0	2.02167	0.529	0.189	0	Enterocytes	Stard4
0	3.26682	0.39	0.051	0	Enterocytes	Arhgef26
0	3.97526	0.377	0.038	0	Enterocytes	Mkrn2os
0	1.53115	0.727	0.388	0	Enterocytes	Tor1aip2
0	2.95104	0.412	0.073	0	Enterocytes	Zbtb7b
0	2.1932	0.462	0.124	0	Enterocytes	Tdrd7
0	1.43375	0.628	0.29	0	Enterocytes	Arhgap18
0	4.29398	0.367	0.029	0	Enterocytes	Slc52a3
0	2.70778	0.423	0.085	0	Enterocytes	Atp9a
0	4.54541	0.366	0.028	0	Enterocytes	Gpd1
0	1.62162	0.584	0.246	0	Enterocytes	Arhgap12
0	2.34929	0.443	0.106	0	Enterocytes	Ly75
0	1.57479	0.752	0.416	0	Enterocytes	P4hb
0	1.11256	0.735	0.399	0	Enterocytes	Klf3
0	4.91367	0.36	0.024	0	Enterocytes	Prkg2
0	6.22776	0.344	0.008	0	Enterocytes	Tubal3
0	1.08857	0.626	0.291	0	Enterocytes	Tent5a
0	3.2469	0.39	0.056	0	Enterocytes	Irf6
0	3.98829	0.371	0.037	0	Enterocytes	Entpd8
0	7.61111	0.339	0.005	0	Enterocytes	Cyp3a11
0	3.51093	0.387	0.054	0	Enterocytes	Rhou
0	1.66497	0.486	0.153	0	Enterocytes	Camk2n1
0	1.71328	0.571	0.238	0	Enterocytes	Coro1c
0	6.06749	0.343	0.011	0	Enterocytes	Adh6a
0	2.03229	0.482	0.15	0	Enterocytes	Arhgef11
0	1.73285	0.45	0.119	0	Enterocytes	Specc1
0	1.84414	0.81	0.48	0	Enterocytes	Edf1
0	2.19744	0.467	0.137	0	Enterocytes	Pi4k2b
0	1.38096	0.66	0.33	0	Enterocytes	Relb
0	1.52759	0.609	0.279	0	Enterocytes	Nbeal1
0	2.91391	0.4	0.071	0	Enterocytes	Tesk2
0	1.55941	0.78	0.451	0	Enterocytes	Vmp1
0	4.49432	0.358	0.029	0	Enterocytes	Glod5
0	2.45689	0.442	0.114	0	Enterocytes	Slc25a37
0	0.986414	0.484	0.156	0	Enterocytes	Ptprk
0	2.51723	0.431	0.104	0	Enterocytes	AA467197
0	1.59	0.728	0.401	0	Enterocytes	Xiap
0	5.79875	0.34	0.014	0	Enterocytes	Ephx2
0	2.54837	0.622	0.296	0	Enterocytes	Ano6
0	2.46055	0.422	0.096	0	Enterocytes	Hook2
0	3.87704	0.367	0.042	0	Enterocytes	Bcar1
0	1.77114	0.49	0.165	0	Enterocytes	Cpeb2
0	1.56374	0.6	0.275	0	Enterocytes	Cpeb4
0	3.98318	0.372	0.048	0	Enterocytes	Fahd1
0	3.56593	0.369	0.046	0	Enterocytes	Mgat3
0	1.06914	0.586	0.263	0	Enterocytes	Fbxl5
0	1.73905	0.94	0.617	0	Enterocytes	Ezr
0	3.77932	0.369	0.047	0	Enterocytes	Bcl2l15
0	1.41991	0.766	0.444	0	Enterocytes	Fcho2
0	6.4133	0.327	0.005	0	Enterocytes	2010003K11Rik
0	1.66485	0.655	0.334	0	Enterocytes	Adipor2
0	3.27499	0.372	0.051	0	Enterocytes	Osr2
0	4.14186	0.355	0.034	0	Enterocytes	Dnm1
0	2.12196	0.485	0.164	0	Enterocytes	Rnf103
0	2.35418	0.418	0.097	0	Enterocytes	Sema4b
0	2.46147	0.422	0.101	0	Enterocytes	Esrra
0	3.55915	0.366	0.046	0	Enterocytes	Acbd4
0	4.70093	0.339	0.019	0	Enterocytes	Rhod
0	4.53216	0.346	0.026	0	Enterocytes	Adtrp
0	1.66954	0.463	0.144	0	Enterocytes	Dock1
0	1.42162	0.676	0.357	0	Enterocytes	Lgals9
0	3.03842	0.378	0.059	0	Enterocytes	Lhfpl2
0	2.08735	0.405	0.087	0	Enterocytes	Sgms2
0	1.92328	0.492	0.174	0	Enterocytes	Phactr4
0	0.848742	0.623	0.305	0	Enterocytes	Apaf1
0	5.82718	0.33	0.012	0	Enterocytes	Trpm6
0	2.50632	0.393	0.076	0	Enterocytes	Rai14
0	3.83712	0.354	0.037	0	Enterocytes	Gm9895
0	1.59826	0.845	0.528	0	Enterocytes	S100a10
0	1.66223	0.56	0.244	0	Enterocytes	Lypla1
0	3.82132	0.352	0.036	0	Enterocytes	Slc52a2
0	2.72798	0.403	0.088	0	Enterocytes	Marchf8
0	1.42374	0.513	0.198	0	Enterocytes	Sbf2
0	2.27764	0.488	0.173	0	Enterocytes	Ddhd2
0	5.18623	0.331	0.016	0	Enterocytes	Clcn2
0	1.25965	0.701	0.386	0	Enterocytes	Lcorl
0	1.68866	0.486	0.172	0	Enterocytes	Sh3rf1
0	1.55217	0.578	0.264	0	Enterocytes	Wasl
0	4.18586	0.342	0.029	0	Enterocytes	Tmem37
0	4.97561	0.333	0.02	0	Enterocytes	Gimd1
0	2.46832	0.387	0.074	0	Enterocytes	Efnb2
0	2.31646	0.413	0.1	0	Enterocytes	Trim2
0	1.30589	0.704	0.391	0	Enterocytes	Tmcc1
0	2.75559	0.401	0.089	0	Enterocytes	Parp12
0	3.62327	0.357	0.045	0	Enterocytes	Nlrp6
0	4.05716	0.348	0.036	0	Enterocytes	Tkfc
0	1.07689	0.608	0.297	0	Enterocytes	Ifngr2
0	2.59015	0.41	0.099	0	Enterocytes	Tmbim1
0	1.57907	0.886	0.576	0	Enterocytes	Gnb1
0	1.64435	0.622	0.312	0	Enterocytes	Clec2d
0	1.7917	0.501	0.191	0	Enterocytes	Ppard
0	1.42133	0.677	0.368	0	Enterocytes	Map4
0	1.57089	0.785	0.476	0	Enterocytes	Gpx4
0	1.34845	0.533	0.224	0	Enterocytes	Bach1
0	5.26539	0.323	0.014	0	Enterocytes	B4galnt3
0	3.2316	0.371	0.062	0	Enterocytes	Fam118a
0	1.28538	0.711	0.402	0	Enterocytes	Tes
0	1.44524	0.549	0.241	0	Enterocytes	Rps6ka1
0	4.81144	0.323	0.015	0	Enterocytes	Pdgfc
0	2.63195	0.404	0.097	0	Enterocytes	Aamdc
0	2.51891	0.389	0.082	0	Enterocytes	Ctdspl
0	2.30478	0.411	0.104	0	Enterocytes	Tnfaip1
0	2.89354	0.356	0.049	0	Enterocytes	BC016579
0	1.85107	0.396	0.09	0	Enterocytes	Chdh
0	5.06555	0.324	0.018	0	Enterocytes	Cdk18
0	1.40633	0.593	0.287	0	Enterocytes	Fuca1
0	3.47967	0.35	0.044	0	Enterocytes	Itga3
0	7.95492	0.309	0.003	0	Enterocytes	Grin2a
0	0.807193	0.899	0.594	0	Enterocytes	Jun
0	0.879326	0.675	0.37	0	Enterocytes	Snx9
0	2.83877	0.367	0.062	0	Enterocytes	0610040J01Rik
0	4.5358	0.324	0.019	0	Enterocytes	Gpt
0	1.52309	0.585	0.28	0	Enterocytes	Chp1
0	1.54	0.502	0.198	0	Enterocytes	Arhgap21
0	3.50881	0.348	0.044	0	Enterocytes	Stom
0	3.51752	0.346	0.042	0	Enterocytes	Marveld3
0	3.9681	0.334	0.031	0	Enterocytes	Golt1a
0	1.28031	0.508	0.205	0	Enterocytes	Tmcc3
0	2.04035	0.456	0.153	0	Enterocytes	Sap30l
0	3.67696	0.341	0.038	0	Enterocytes	Slc1a1
0	2.11262	0.432	0.129	0	Enterocytes	Fgd6
0	1.85275	0.449	0.147	0	Enterocytes	Plekhb2
0	2.27601	0.403	0.101	0	Enterocytes	Dab2ip
0	4.62349	0.322	0.02	0	Enterocytes	C130074G19Rik
0	1.43073	0.432	0.13	0	Enterocytes	Yes1
0	2.56213	0.374	0.072	0	Enterocytes	Tiam2
0	4.04363	0.333	0.032	0	Enterocytes	Gata5
0	1.82948	0.729	0.428	0	Enterocytes	Mdh1
0	3.51786	0.348	0.047	0	Enterocytes	Lrp12
0	5.00984	0.325	0.025	0	Enterocytes	Pck1
0	1.74915	0.485	0.185	0	Enterocytes	Mapk3
0	1.37016	0.767	0.467	0	Enterocytes	Gpatch8
0	1.20897	0.732	0.432	0	Enterocytes	Golgb1
0	1.68989	0.473	0.173	0	Enterocytes	Dop1b
0	1.85427	0.384	0.084	0	Enterocytes	Cfb
0	1.96045	0.451	0.152	0	Enterocytes	Ppp4r1
0	1.73723	0.485	0.186	0	Enterocytes	Tmem183a
0	2.31642	0.379	0.08	0	Enterocytes	Sort1
0	5.33108	0.309	0.01	0	Enterocytes	Plekhg6
0	1.30208	0.615	0.316	0	Enterocytes	Reep3
0	1.59122	0.595	0.296	0	Enterocytes	Max
0	3.87968	0.339	0.041	0	Enterocytes	Slc25a15
0	2.63822	0.372	0.074	0	Enterocytes	Tnfrsf11a
0	1.21629	0.916	0.619	0	Enterocytes	Camk2d
0	3.9277	0.332	0.035	0	Enterocytes	Dpf3
0	3.56358	0.338	0.041	0	Enterocytes	Gpc4
0	1.40935	0.569	0.272	0	Enterocytes	Lrrfip2
0	3.26451	0.343	0.047	0	Enterocytes	Lad1
0	1.30623	0.677	0.381	0	Enterocytes	Ctnnb1
0	1.39883	0.683	0.387	0	Enterocytes	Ext1
0	1.72649	0.39	0.095	0	Enterocytes	Plce1
0	3.58435	0.322	0.027	0	Enterocytes	Wipf3
0	1.38241	0.838	0.543	0	Enterocytes	Akap9
0	2.51346	0.382	0.088	0	Enterocytes	Mir22hg
0	1.85712	0.456	0.162	0	Enterocytes	4833439L19Rik
0	3.65347	0.332	0.038	0	Enterocytes	Mal2
0	2.90417	0.36	0.066	0	Enterocytes	Efnb1
0	1.35124	0.562	0.269	0	Enterocytes	Trak1
0	2.5203	0.39	0.097	0	Enterocytes	Slc37a1
0	4.66193	0.314	0.021	0	Enterocytes	Rab17
0	1.22883	0.559	0.267	0	Enterocytes	Errfi1
0	1.39958	0.608	0.316	0	Enterocytes	Casp8
0	4.77393	0.315	0.023	0	Enterocytes	Gm5485
0	1.05872	0.663	0.372	0	Enterocytes	Pfkp
0	4.11587	0.335	0.044	0	Enterocytes	Ifit1bl1
0	8.67706	0.293	0.002	0	Enterocytes	Slc5a12
0	3.49473	0.332	0.042	0	Enterocytes	Satb2
0	0.94185	0.677	0.387	0	Enterocytes	Pdlim5
0	3.20921	0.343	0.053	0	Enterocytes	Plpp2
0	3.94268	0.333	0.043	0	Enterocytes	Car4
0	1.14268	0.595	0.305	0	Enterocytes	Tubb4b
0	2.70829	0.372	0.082	0	Enterocytes	Zfyve9
0	1.15828	0.485	0.195	0	Enterocytes	Slc16a10
0	2.76135	0.358	0.068	0	Enterocytes	Llgl2
0	2.3844	0.384	0.095	0	Enterocytes	Tmem238
0	4.02245	0.327	0.038	0	Enterocytes	Slc25a22
0	1.23733	0.683	0.394	0	Enterocytes	Fam13b
0	2.80828	0.362	0.073	0	Enterocytes	Slc35f5
0	4.4312	0.311	0.022	0	Enterocytes	Aldh1l1
0	2.06421	0.411	0.122	0	Enterocytes	Tacc2
0	1.59874	0.482	0.193	0	Enterocytes	Dyrk2
0	2.56039	0.371	0.082	0	Enterocytes	Thrb
0	1.52072	0.566	0.277	0	Enterocytes	Synj2bp
0	3.34029	0.34	0.052	0	Enterocytes	Src
0	5.53089	0.298	0.01	0	Enterocytes	Ppfia3
0	6.37319	0.294	0.006	0	Enterocytes	Cyp2d26
0	3.10071	0.344	0.056	0	Enterocytes	Unc5cl
0	1.13748	0.452	0.165	0	Enterocytes	Id3
0	2.8425	0.348	0.061	0	Enterocytes	Gpr160
0	2.41911	0.368	0.081	0	Enterocytes	Aldh1b1
0	1.08087	0.599	0.312	0	Enterocytes	Kif1b
0	4.34966	0.312	0.025	0	Enterocytes	Slc39a5
0	4.19247	0.313	0.026	0	Enterocytes	Slc16a5
0	0.976701	0.563	0.276	0	Enterocytes	Fosl2
0	1.99939	0.397	0.111	0	Enterocytes	Sgk1
0	2.83221	0.43	0.144	0	Enterocytes	Krt19
0	2.93501	0.343	0.057	0	Enterocytes	Tmem106a
0	3.19781	0.327	0.041	0	Enterocytes	Otc
0	1.06241	0.594	0.308	0	Enterocytes	Efhd2
0	1.36791	0.547	0.263	0	Enterocytes	Clock
0	1.3917	0.677	0.393	0	Enterocytes	Bsg
0	2.90021	0.344	0.06	0	Enterocytes	Lipe
0	2.87526	0.338	0.055	0	Enterocytes	Sema6d
0	2.15654	0.462	0.179	0	Enterocytes	Plekha1
0	1.68339	0.433	0.15	0	Enterocytes	Tns3
0	1.05081	0.514	0.231	0	Enterocytes	Vcl
0	3.04534	0.341	0.058	0	Enterocytes	Dlg3
0	4.99271	0.298	0.015	0	Enterocytes	Abhd3
0	2.78761	0.343	0.061	0	Enterocytes	Itgb5
0	3.04494	0.329	0.047	0	Enterocytes	Ms4a12
0	5.14008	0.299	0.017	0	Enterocytes	Slc26a3
0	3.95064	0.313	0.032	0	Enterocytes	Sox13
0	3.38904	0.323	0.042	0	Enterocytes	Tprn
0	2.50289	0.403	0.122	0	Enterocytes	Tmem140
0	1.612	0.487	0.206	0	Enterocytes	Lysmd3
0	4.51247	0.304	0.023	0	Enterocytes	Zswim5
0	7.41665	0.284	0.003	0	Enterocytes	Treh
0	2.10063	0.419	0.138	0	Enterocytes	Acaa1a
0	5.67592	0.305	0.024	0	Enterocytes	Ly6m
0	1.24057	0.375	0.095	0	Enterocytes	Lpar1
0	1.60582	0.489	0.209	0	Enterocytes	Midn
0	3.03564	0.339	0.059	0	Enterocytes	Prss32
0	5.20502	0.293	0.013	0	Enterocytes	Xkr9
0	1.44511	0.515	0.236	0	Enterocytes	Cib1
0	1.47914	0.567	0.288	0	Enterocytes	Cyb5b
0	1.26828	0.688	0.409	0	Enterocytes	Prr13
0	2.35622	0.423	0.145	0	Enterocytes	Pgm2
0	1.3862	0.573	0.295	0	Enterocytes	Hmgcs1
0	4.58293	0.3	0.022	0	Enterocytes	Cmbl
0	0.976019	0.391	0.114	0	Enterocytes	Plbd1
0	1.23136	0.76	0.483	0	Enterocytes	Hexb
0	2.24517	0.38	0.103	0	Enterocytes	Pdlim2
0	3.64235	0.317	0.04	0	Enterocytes	Abat
0	1.84031	0.476	0.199	0	Enterocytes	Sfxn1
0	2.26837	0.354	0.078	0	Enterocytes	Gab1
0	2.38496	0.358	0.083	0	Enterocytes	Slc30a4
0	1.39817	0.573	0.298	0	Enterocytes	Mkrn1
0	3.77683	0.307	0.033	0	Enterocytes	Epb41l1
0	2.43541	0.363	0.089	0	Enterocytes	Ptpn3
0	1.25723	0.452	0.178	0	Enterocytes	Hook1
0	2.33374	0.371	0.097	0	Enterocytes	Mon1a
0	1.50216	0.342	0.068	0	Enterocytes	Scin
0	4.21557	0.299	0.025	0	Enterocytes	Gm49890
0	1.10857	0.529	0.256	0	Enterocytes	Pnp
0	2.43139	0.372	0.1	0	Enterocytes	Idh1
0	2.38063	0.396	0.124	0	Enterocytes	Dnpep
0	4.23621	0.3	0.028	0	Enterocytes	Sec16b
0	4.04525	0.301	0.029	0	Enterocytes	Cblc
0	1.16793	0.778	0.507	0	Enterocytes	Taok3
0	4.75816	0.306	0.035	0	Enterocytes	Apoc2
0	4.67295	0.29	0.019	0	Enterocytes	Pbld2
0	4.67668	0.29	0.019	0	Enterocytes	Adamtsl5
0	1.21164	0.601	0.33	0	Enterocytes	Zbtb7a
0	2.5406	0.356	0.085	0	Enterocytes	Zfyve1
0	0.637491	0.717	0.446	0	Enterocytes	Arhgap26
0	5.35529	0.286	0.015	0	Enterocytes	Ms4a10
0	3.47827	0.309	0.039	0	Enterocytes	Tfcp2l1
0	2.85619	0.325	0.055	0	Enterocytes	Slc30a1
0	2.77482	0.327	0.057	0	Enterocytes	Pgap6
0	1.21911	0.489	0.219	0	Enterocytes	Map4k3
0	0.953356	0.696	0.426	0	Enterocytes	Arhgap17
0	1.26924	0.536	0.267	0	Enterocytes	Lpgat1
0	1.72807	0.454	0.185	0	Enterocytes	Abhd12
0	1.63434	0.488	0.219	0	Enterocytes	Tspan5
0	0.754119	0.395	0.126	0	Enterocytes	Areg
0	1.63556	0.458	0.189	0	Enterocytes	Sucla2
0	4.00503	0.296	0.027	0	Enterocytes	Mb21d2
0	1.5079	0.461	0.193	0	Enterocytes	Slc35a3
0	1.20853	0.594	0.326	0	Enterocytes	Smad7
0	0.812622	0.614	0.347	0	Enterocytes	Sec24a
0	4.3667	0.286	0.019	0	Enterocytes	Fhip1a
0	1.89881	0.407	0.14	0	Enterocytes	Slc39a9
0	1.21121	0.748	0.482	0	Enterocytes	Pkn2
0	1.22042	0.759	0.493	0	Enterocytes	Txn1
0	1.3536	0.539	0.273	0	Enterocytes	Nucb1
0	2.71944	0.328	0.062	0	Enterocytes	Elovl7
0	2.88167	0.309	0.043	0	Enterocytes	Liph
0	4.38601	0.29	0.024	0	Enterocytes	Mtmr11
0	4.54494	0.287	0.021	0	Enterocytes	Lrrc66
0	5.3455	0.277	0.012	0	Enterocytes	Il22ra1
0	1.42805	0.485	0.22	0	Enterocytes	Tuba1c
0	1.29242	0.685	0.421	0	Enterocytes	Atxn7l3b
0	2.30835	0.39	0.126	0	Enterocytes	Insig2
0	1.16836	0.618	0.354	0	Enterocytes	Gak
0	1.21204	0.494	0.23	0	Enterocytes	Trib1
0	0.917755	0.74	0.477	0	Enterocytes	Hdlbp
0	3.25585	0.305	0.042	0	Enterocytes	Dgkq
0	2.98856	0.313	0.05	0	Enterocytes	Cdx2
0	4.13107	0.291	0.028	0	Enterocytes	Reep6
0	1.65179	0.423	0.161	0	Enterocytes	Pde4dip
0	1.68232	0.379	0.117	0	Enterocytes	Ppfibp2
0	1.27629	0.486	0.224	0	Enterocytes	Gcnt2
0	1.81759	0.412	0.15	0	Enterocytes	Capn1
0	1.21169	0.492	0.23	0	Enterocytes	Pdlim1
0	1.10767	0.605	0.343	0	Enterocytes	Sppl3
0	1.28927	0.681	0.42	0	Enterocytes	Akr1a1
0	1.57854	0.61	0.349	0	Enterocytes	Atpif1
0	1.28755	0.39	0.129	0	Enterocytes	Pawr
0	1.37985	0.662	0.401	0	Enterocytes	Prelid1
0	3.93175	0.291	0.03	0	Enterocytes	Septin5
0	1.70108	0.35	0.09	0	Enterocytes	Egfr
0	7.01862	0.263	0.003	0	Enterocytes	H2-Q1
0	3.04904	0.286	0.026	0	Enterocytes	Ereg
0	2.46696	0.325	0.066	0	Enterocytes	Fam83e
0	1.0496	0.446	0.187	0	Enterocytes	Crybg1
0	2.87422	0.318	0.059	0	Enterocytes	Cyp4f16
0	2.10515	0.373	0.115	0	Enterocytes	Rmdn3
0	3.193	0.297	0.039	0	Enterocytes	Tspan7
0	1.81596	0.366	0.109	0	Enterocytes	Alpk1
0	1.1683	0.653	0.396	0	Enterocytes	B4galt1
0	2.75398	0.318	0.061	0	Enterocytes	Igf2bp2
0	4.08473	0.285	0.028	0	Enterocytes	Ano9
0	5.8766	0.264	0.008	0	Enterocytes	Ptk6
0	3.35043	0.294	0.038	0	Enterocytes	Vipr1
0	1.2242	0.7	0.444	0	Enterocytes	Taldo1
0	1.27839	0.577	0.321	0	Enterocytes	Mapk1ip1l
0	1.31477	0.542	0.287	0	Enterocytes	Fbxl3
0	2.16769	0.348	0.093	0	Enterocytes	Shb
0	3.05777	0.299	0.044	0	Enterocytes	Slc2a9
0	1.31934	0.521	0.266	0	Enterocytes	Tnrc18
0	0.243965	0.863	0.608	0	Enterocytes	Myo1e
0	2.5077	0.294	0.039	0	Enterocytes	Arg2
0	1.79989	0.39	0.135	0	Enterocytes	Osbpl11
0	6.61784	0.262	0.008	0	Enterocytes	Lct
0	4.57683	0.274	0.02	0	Enterocytes	Lpin3
0	3.74081	0.288	0.034	0	Enterocytes	9130230L23Rik
0	1.4856	0.441	0.187	0	Enterocytes	Dera
0	3.22599	0.297	0.043	0	Enterocytes	B3gnt3
0	1.64796	0.411	0.157	0	Enterocytes	Tfdp2
0	1.0956	0.704	0.45	0	Enterocytes	Brd1
0	1.23684	0.541	0.288	0	Enterocytes	Scamp2
0	3.68321	0.284	0.031	0	Enterocytes	Epha2
0	1.39918	0.435	0.182	0	Enterocytes	Crot
0	1.29359	0.387	0.134	0	Enterocytes	Pglyrp1
0	3.78803	0.288	0.035	0	Enterocytes	Sh3yl1
0	0.541487	0.691	0.438	0	Enterocytes	Prkce
0	1.32187	0.479	0.227	0	Enterocytes	Ppip5k2
0	1.1759	0.286	0.034	0	Enterocytes	Fabp1
0	1.36553	0.444	0.192	0	Enterocytes	Snx25
0	3.80689	0.28	0.028	0	Enterocytes	Dok4
0	2.11872	0.351	0.099	0	Enterocytes	Cilk1
0	1.13288	0.608	0.356	0	Enterocytes	Wsb1
0	0.893449	0.791	0.539	0	Enterocytes	Rock2
0	2.81352	0.306	0.054	0	Enterocytes	Crb3
0	1.3457	0.476	0.224	0	Enterocytes	Rap2c
0	5.75007	0.259	0.008	0	Enterocytes	Gal3st2
0	1.3523	0.41	0.159	0	Enterocytes	Pam
0	2.43524	0.324	0.073	0	Enterocytes	Cmtm4
0	1.19504	0.655	0.404	0	Enterocytes	Tkt
0	2.05701	0.344	0.093	0	Enterocytes	Smagp
0	1.24205	0.723	0.472	0	Enterocytes	mt-Nd3
0	1.42956	0.435	0.185	0	Enterocytes	Larp1b
0	2.91257	0.298	0.048	0	Enterocytes	Ttyh2
0	3.58933	0.275	0.025	0	Enterocytes	Trim40
0	3.80892	0.278	0.029	0	Enterocytes	Pard6b
0	2.57261	0.313	0.064	0	Enterocytes	Fzd5
0	1.05918	0.513	0.264	0	Enterocytes	Cyfip1
0	1.42368	0.444	0.195	0	Enterocytes	Ptpre
0	1.80215	0.376	0.127	0	Enterocytes	Thra
0	3.37963	0.288	0.039	0	Enterocytes	Mlxipl
0	1.52724	0.42	0.171	0	Enterocytes	Wipf2
0	0.902259	0.581	0.332	0	Enterocytes	Ptms
0	4.95684	0.263	0.015	0	Enterocytes	Acnat1
0	1.50439	0.434	0.186	0	Enterocytes	Letm1
0	2.76924	0.293	0.045	0	Enterocytes	Unc5b
0	1.9152	0.361	0.113	0	Enterocytes	Slc12a7
0	1.31333	0.494	0.246	0	Enterocytes	Nhlrc2
0	1.12978	0.568	0.32	0	Enterocytes	Exoc6b
0	3.35472	0.281	0.034	0	Enterocytes	Glt28d2
0	1.68753	0.364	0.117	0	Enterocytes	Rnd3
0	2.07255	0.33	0.083	0	Enterocytes	Cachd1
0	5.92127	0.26	0.013	0	Enterocytes	Reg3a
0	2.40518	0.305	0.058	0	Enterocytes	Rab4a
0	3.12181	0.289	0.042	0	Enterocytes	Slc35g1
0	1.35068	0.494	0.248	0	Enterocytes	Nbr1
0	1.30025	0.792	0.546	0	Enterocytes	Mia2
0	1.60031	0.862	0.616	0	Enterocytes	Tut7
0	2.43048	0.319	0.073	0	Enterocytes	F2rl1
0	1.04929	0.547	0.302	0	Enterocytes	Pdxdc1
0	4.59951	0.279	0.034	0	Enterocytes	Duoxa2
0	3.85197	0.268	0.023	0	Enterocytes	Aplp1
0	3.1653	0.27	0.025	0	Enterocytes	Tmem252
0	7.6168	0.247	0.002	0	Enterocytes	Sgk2
0	1.68928	0.374	0.129	0	Enterocytes	Pkp3
0	1.31516	0.487	0.242	0	Enterocytes	Dtx3l
0	3.52674	0.271	0.027	0	Enterocytes	Cx3cl1
0	1.28115	0.481	0.237	0	Enterocytes	B4galt5
0	2.00542	0.38	0.136	0	Enterocytes	Ddx60
0	2.38889	0.313	0.069	0	Enterocytes	Abhd6
0	2.20009	0.329	0.085	0	Enterocytes	Laptm4b
0	1.57272	0.417	0.173	0	Enterocytes	Pgp
0	3.4376	0.286	0.042	0	Enterocytes	Agrn
0	1.04525	0.583	0.339	0	Enterocytes	Cd55
0	1.29211	0.657	0.414	0	Enterocytes	Vdac2
0	1.57167	0.405	0.162	0	Enterocytes	Grina
0	6.20504	0.25	0.007	0	Enterocytes	Lratd1
0	7.41719	0.246	0.003	0	Enterocytes	Slc25a48
0	1.38451	0.451	0.209	0	Enterocytes	Pttg1ip
0	2.12317	0.336	0.094	0	Enterocytes	Slc39a14
0	1.387	0.449	0.207	0	Enterocytes	Atl2
0	4.14565	0.268	0.026	0	Enterocytes	Hspa12a
0	4.66007	0.259	0.017	0	Enterocytes	Tmem144
0	4.43727	0.259	0.017	0	Enterocytes	Rhbdl2
0	2.45693	0.325	0.083	0	Enterocytes	Entpd7
0	2.94478	0.292	0.05	0	Enterocytes	Sema4g
0	2.39591	0.34	0.099	0	Enterocytes	Npc1
0	4.89132	0.254	0.013	0	Enterocytes	Slc30a2
0	3.1229	0.286	0.045	0	Enterocytes	Castor2
0	6.73181	0.255	0.014	0	Enterocytes	Slc23a4
0	2.71606	0.299	0.058	0	Enterocytes	Pkp2
0	1.56785	0.411	0.17	0	Enterocytes	Rnpep
0	3.31293	0.274	0.034	0	Enterocytes	Atosb
0	3.27609	0.279	0.039	0	Enterocytes	Slc35f2
0	2.49881	0.316	0.076	0	Enterocytes	Sqor
0	4.77818	0.252	0.012	0	Enterocytes	Ttc22
0	6.6351	0.243	0.003	0	Enterocytes	Akr1b7
0	5.23519	0.25	0.01	0	Enterocytes	Slc22a4
0	1.183	0.793	0.553	0	Enterocytes	Cast
0	2.03483	0.326	0.087	0	Enterocytes	Metrnl
0	1.32499	0.445	0.206	0	Enterocytes	Tbc1d22a
0	6.16181	0.244	0.005	0	Enterocytes	Ceacam18
0	0.731418	0.622	0.383	0	Enterocytes	Clcn3
0	1.14149	0.538	0.3	0	Enterocytes	Marchf6
0	1.33003	0.447	0.209	0	Enterocytes	Pank3
0	1.67746	0.393	0.155	0	Enterocytes	Mapk8
0	5.94277	0.244	0.006	0	Enterocytes	Eci3
0	1.65382	0.939	0.701	0	Enterocytes	Erbin
0	4.15436	0.259	0.022	0	Enterocytes	Fam83h
0	2.90374	0.293	0.056	0	Enterocytes	Plekha8
0	0.843609	0.697	0.46	0	Enterocytes	Sptan1
0	3.30286	0.273	0.037	0	Enterocytes	Pgpep1
0	1.96592	0.329	0.093	0	Enterocytes	Gucd1
0	2.53528	0.302	0.066	0	Enterocytes	Leng9
0	1.01002	0.57	0.334	0	Enterocytes	Cmpk1
0	2.20253	0.311	0.076	0	Enterocytes	Fblim1
0	5.38095	0.244	0.009	0	Enterocytes	Rdh9
0	1.18096	0.471	0.236	0	Enterocytes	Stk3
0	1.28212	0.449	0.215	0	Enterocytes	Epn1
0	1.4924	0.457	0.223	0	Enterocytes	Sar1b
0	1.64774	0.398	0.164	0	Enterocytes	Map2k3
0	1.85218	0.347	0.113	0	Enterocytes	Lrrc8b
0	1.75427	0.357	0.123	0	Enterocytes	Fuca2
0	2.29755	0.306	0.072	0	Enterocytes	Ilvbl
0	2.93916	0.285	0.051	0	Enterocytes	Slc25a10
0	1.114	0.674	0.441	0	Enterocytes	Azin1
0	1.27377	0.775	0.542	0	Enterocytes	Ldha
0	2.22021	0.299	0.066	0	Enterocytes	Dcbld1
0	1.04906	0.566	0.333	0	Enterocytes	Tbk1
0	2.92763	0.277	0.045	0	Enterocytes	Camsap3
0	0.988819	0.646	0.414	0	Enterocytes	Gbf1
0	1.78953	0.377	0.145	0	Enterocytes	Rab24
0	0.954654	0.711	0.479	0	Enterocytes	Itch
0	0.743597	0.759	0.527	0	Enterocytes	Atp11b
0	4.62168	0.248	0.016	0	Enterocytes	Mettl7b
0	1.18632	0.54	0.309	0	Enterocytes	Secisbp2l
0	2.96784	0.275	0.044	0	Enterocytes	Rassf7
0	2.25585	0.309	0.078	0	Enterocytes	Bpgm
0	1.00441	0.314	0.083	0	Enterocytes	Gm1123
0	2.12469	0.319	0.089	0	Enterocytes	Abhd18
0	3.85597	0.256	0.026	0	Enterocytes	Ppara
0	6.48331	0.234	0.004	0	Enterocytes	H2-Bl
0	1.22203	0.486	0.256	0	Enterocytes	Ppp1r15b
0	1.26973	0.431	0.201	0	Enterocytes	Sc5d
0	6.39623	0.235	0.005	0	Enterocytes	Slc9a3
0	5.70758	0.237	0.007	0	Enterocytes	Ly6g2
0	5.22849	0.24	0.01	0	Enterocytes	ENSMUSG00000121344
0	2.90628	0.277	0.048	0	Enterocytes	Acad11
0	1.99856	0.326	0.097	0	Enterocytes	Fhip1b
0	0.889065	0.631	0.402	0	Enterocytes	Txnrd1
0	1.10131	0.491	0.262	0	Enterocytes	Parp9
0	1.45752	0.424	0.195	0	Enterocytes	Zfp950
0	0.738514	0.463	0.235	0	Enterocytes	Tsc22d1
0	4.10046	0.249	0.021	0	Enterocytes	Cox7a1
0	0.956289	0.625	0.397	0	Enterocytes	Tmem131
0	1.23746	0.348	0.12	0	Enterocytes	Apbb2
0	1.68845	0.304	0.076	0	Enterocytes	Cdx1
0	1.41305	0.438	0.211	0	Enterocytes	Mlf2
0	3.2696	0.264	0.037	0	Enterocytes	Slc22a21
0	1.25721	0.454	0.227	0	Enterocytes	Tbc1d23
0	0.459569	0.853	0.626	0	Enterocytes	Sptbn1
0	1.45696	0.4	0.174	0	Enterocytes	Gpr107
0	1.74353	0.33	0.104	0	Enterocytes	Oasl2
0	1.84335	0.34	0.114	0	Enterocytes	Mcfd2
0	0.969216	0.722	0.496	0	Enterocytes	Cab39
0	1.17158	0.888	0.662	0	Enterocytes	Bltp1
0	0.954767	0.756	0.53	0	Enterocytes	Ggnbp2
0	0.73432	0.504	0.278	0	Enterocytes	Rnf19a
0	1.64673	0.337	0.112	0	Enterocytes	Rhoc
0	1.27698	0.43	0.205	0	Enterocytes	Arntl
0	1.55477	0.367	0.142	0	Enterocytes	Ptdss1
0	2.66739	0.282	0.057	0	Enterocytes	Suox
0	1.89817	0.357	0.132	0	Enterocytes	Cisd3
0	1.15275	0.401	0.177	0	Enterocytes	Eeig2
0	3.70589	0.248	0.024	0	Enterocytes	Slc22a18
0	1.96058	0.319	0.095	0	Enterocytes	Fez2
0	3.04881	0.272	0.049	0	Enterocytes	Igsf3
0	1.25219	0.64	0.417	0	Enterocytes	6820431F20Rik
0	1.3156	0.435	0.212	0	Enterocytes	Msmo1
0	1.4671	0.359	0.136	0	Enterocytes	Dock7
0	0.966434	0.504	0.282	0	Enterocytes	Hipk2
0	1.67029	0.382	0.16	0	Enterocytes	Casp1
0	0.886557	0.65	0.429	0	Enterocytes	Dync1h1
0	1.35457	0.447	0.226	0	Enterocytes	Hectd4
0	4.40007	0.238	0.017	0	Enterocytes	0610005C13Rik
0	1.77885	0.302	0.081	0	Enterocytes	Slc41a2
0	1.0388	0.474	0.253	0	Enterocytes	Lta4h
0	1.06716	0.52	0.3	0	Enterocytes	Stxbp5
0	6.46396	0.223	0.003	0	Enterocytes	Ocm
0	0.932945	0.758	0.538	0	Enterocytes	Cep350
0	0.867679	0.828	0.608	0	Enterocytes	Rsrp1
0	1.38611	0.405	0.186	0	Enterocytes	Por
0	1.93313	0.339	0.12	0	Enterocytes	Dusp6
0	2.73251	0.273	0.055	0	Enterocytes	Cyp2j6
0	1.10582	0.465	0.247	0	Enterocytes	Tnip1
0	2.38825	0.252	0.034	0	Enterocytes	Rorc
0	1.38797	0.36	0.142	0	Enterocytes	Slc25a20
0	1.03132	0.411	0.193	0	Enterocytes	Kif13a
0	4.57044	0.232	0.015	0	Enterocytes	Bche
0	2.91358	0.261	0.044	0	Enterocytes	Tmem86a
0	1.44751	0.341	0.124	0	Enterocytes	Arhgap32
0	1.86108	0.325	0.108	0	Enterocytes	Kif1c
0	1.05233	0.743	0.526	0	Enterocytes	Tle5
0	1.90806	0.319	0.103	0	Enterocytes	Rnpepl1
0	1.46196	0.403	0.187	0	Enterocytes	Uap1
0	1.85761	0.329	0.113	0	Enterocytes	Tango2
0	1.25353	0.422	0.206	0	Enterocytes	Plscr1
0	1.22393	0.472	0.256	0	Enterocytes	Eif6
0	0.910311	0.754	0.538	0	Enterocytes	Lrba
0	0.918913	0.612	0.396	0	Enterocytes	Vps13d
0	0.344942	0.634	0.419	0	Enterocytes	Irak2
0	0.937515	0.537	0.322	0	Enterocytes	Rab6a
0	0.878054	0.639	0.424	0	Enterocytes	Rab1a
0	3.18331	0.258	0.043	0	Enterocytes	L2hgdh
0	0.947759	0.666	0.451	0	Enterocytes	Zc3h7a
0	1.77675	0.349	0.134	0	Enterocytes	Sephs2
0	1.07668	0.492	0.277	0	Enterocytes	Pacsin2
0	4.57771	0.231	0.017	0	Enterocytes	Ihh
0	1.06376	0.543	0.329	0	Enterocytes	Spacdr
0	2.28151	0.328	0.114	0	Enterocytes	Slc17a5
0	2.69227	0.267	0.053	0	Enterocytes	Rab11fip3
0	1.24318	0.431	0.217	0	Enterocytes	Cebpg
0	1.98842	0.309	0.095	0	Enterocytes	Mpnd
0	1.73235	0.328	0.115	0	Enterocytes	Clstn1
0	3.00086	0.258	0.045	0	Enterocytes	Grb7
0	3.93044	0.229	0.016	0	Enterocytes	Epb41l4a
0	0.824022	0.761	0.548	0	Enterocytes	Diaph1
0	2.64986	0.269	0.057	0	Enterocytes	Uap1l1
0	2.36069	0.269	0.057	0	Enterocytes	Met
0	1.01988	0.535	0.323	0	Enterocytes	Vamp8
0	4.69227	0.231	0.019	0	Enterocytes	Maob
0	3.61184	0.241	0.029	0	Enterocytes	Cldn23
0	4.69882	0.226	0.014	0	Enterocytes	Sowaha
0	0.919479	0.431	0.219	0	Enterocytes	Fbxo34
0	2.68394	0.247	0.035	0	Enterocytes	Aldh1a1
0	1.68323	0.349	0.137	0	Enterocytes	Mgst2
0	1.91826	0.318	0.107	0	Enterocytes	Ell
0	3.26551	0.239	0.028	0	Enterocytes	Tmem86b
0	4.52655	0.224	0.013	0	Enterocytes	Mapk4
0	0.659799	0.445	0.235	0	Enterocytes	Acvr2a
0	5.91274	0.26	0.05	0	Enterocytes	Ada
0	2.39029	0.253	0.043	0	Enterocytes	Adap2
0	1.67219	0.333	0.123	0	Enterocytes	Myo10
0	1.68923	0.308	0.098	0	Enterocytes	Pik3c2b
0	1.22151	0.375	0.165	0	Enterocytes	Golm1
0	0.940734	0.586	0.376	0	Enterocytes	Sec31a
0	1.31254	0.395	0.186	0	Enterocytes	Lgals3bp
0	2.05543	0.298	0.089	0	Enterocytes	Zc3h3
0	1.33258	0.374	0.166	0	Enterocytes	Tmem41b
0	1.18315	0.416	0.208	0	Enterocytes	Ccdc25
0	2.85626	0.254	0.047	0	Enterocytes	Flrt3
0	0.894222	0.672	0.465	0	Enterocytes	Gnai3
0	1.23128	0.329	0.122	0	Enterocytes	Mtus1
0	1.03496	0.464	0.257	0	Enterocytes	Ccser2
0	1.38792	0.392	0.185	0	Enterocytes	Ak3
0	1.41843	0.352	0.145	0	Enterocytes	Fam20b
0	3.20266	0.243	0.036	0	Enterocytes	Rxra
0	1.98407	0.298	0.091	0	Enterocytes	Mfn2
0	4.74977	0.22	0.013	0	Enterocytes	9130016M20Rik
0	1.90897	0.288	0.081	0	Enterocytes	Bpnt1
0	1.77059	0.319	0.113	0	Enterocytes	Mfhas1
0	4.73932	0.219	0.013	0	Enterocytes	Dio1
0	1.8439	0.302	0.096	0	Enterocytes	Tpcn1
0	0.914258	0.538	0.333	0	Enterocytes	Relch
0	3.79076	0.229	0.024	0	Enterocytes	Vstm5
0	0.731091	0.626	0.421	0	Enterocytes	Immp2l
0	0.973469	0.46	0.255	0	Enterocytes	Ddhd1
0	1.26601	0.383	0.178	0	Enterocytes	Chmp1b
0	1.20585	0.36	0.155	0	Enterocytes	Apobec1
0	0.180098	0.396	0.192	0	Enterocytes	Pbx1
0	2.18994	0.271	0.067	0	Enterocytes	Gss
0	0.956278	0.594	0.39	0	Enterocytes	Calm3
0	2.07704	0.288	0.084	0	Enterocytes	Brpf3
0	1.02212	0.48	0.276	0	Enterocytes	Chuk
0	1.18774	0.525	0.322	0	Enterocytes	Mtarc2
0	2.86274	0.249	0.046	0	Enterocytes	Mapkbp1
0	1.68352	0.321	0.118	0	Enterocytes	Hps5
0	3.64007	0.231	0.028	0	Enterocytes	Pdk2
0	0.970256	0.637	0.434	0	Enterocytes	Smdt1
0	1.44823	0.336	0.133	0	Enterocytes	Bak1
0	1.34091	0.362	0.159	0	Enterocytes	Plekhf2
0	1.77778	0.3	0.097	0	Enterocytes	Dhrs7b
0	4.41578	0.215	0.012	0	Enterocytes	Tmem253
0	0.928128	0.774	0.572	0	Enterocytes	Pitpna
0	1.32012	0.321	0.119	0	Enterocytes	Bcl2l1
0	3.8213	0.224	0.022	0	Enterocytes	Cnksr1
0	1.39759	0.339	0.137	0	Enterocytes	Zfp710
0	1.63734	0.32	0.118	0	Enterocytes	Urgcp
0	0.89907	0.535	0.333	0	Enterocytes	Micu2
0	5.02999	0.213	0.011	0	Enterocytes	Slc5a9
0	1.40172	0.295	0.093	0	Enterocytes	Ddc
0	1.91866	0.296	0.094	0	Enterocytes	Pnpo
0	1.14775	0.712	0.51	0	Enterocytes	mt-Atp8
0	0.670202	0.682	0.481	0	Enterocytes	Rere
0	2.30649	0.278	0.077	0	Enterocytes	Rps6kc1
0	1.68812	0.272	0.071	0	Enterocytes	Fermt1
0	1.91173	0.274	0.073	0	Enterocytes	Gale
0	0.89329	0.32	0.119	0	Enterocytes	Stard10
0	0.211983	0.377	0.176	0	Enterocytes	Cd63
0	0.947732	0.617	0.416	0	Enterocytes	Skp1
0	0.808157	0.62	0.419	0	Enterocytes	Mark2
0	4.78249	0.21	0.009	0	Enterocytes	Gchfr
0	0.795192	0.286	0.085	0	Enterocytes	Pde3a
0	0.986245	0.77	0.57	0	Enterocytes	Med13
0	2.54885	0.245	0.045	0	Enterocytes	Nr5a2
0	1.74433	0.324	0.124	0	Enterocytes	Papss1
0	1.5324	0.333	0.133	0	Enterocytes	Rp2
0	4.84526	0.209	0.009	0	Enterocytes	Hsd3b3
0	1.1423	0.406	0.207	0	Enterocytes	Map2k1
0	1.38254	0.375	0.176	0	Enterocytes	Heatr5a
0	2.93277	0.237	0.038	0	Enterocytes	Ehhadh
0	1.4573	0.339	0.141	0	Enterocytes	Tmem161b
0	2.35939	0.26	0.062	0	Enterocytes	Bspry
0	3.81331	0.22	0.022	0	Enterocytes	Dqx1
0	2.54745	0.247	0.049	0	Enterocytes	Tmem98
0	0.661915	0.596	0.398	0	Enterocytes	Sat1
0	1.31306	0.761	0.565	0	Enterocytes	Slc25a5
0	1.6525	0.31	0.114	0	Enterocytes	Mtf1
0	0.833611	0.44	0.244	0	Enterocytes	Adk
0	3.40059	0.227	0.031	0	Enterocytes	AI661453
0	2.00591	0.293	0.097	0	Enterocytes	Tifa
0	4.63357	0.209	0.013	0	Enterocytes	Epha1
0	5.11485	0.208	0.012	0	Enterocytes	Sec14l2
0	0.453174	0.342	0.147	0	Enterocytes	Rnase4
0	1.18981	0.377	0.182	0	Enterocytes	Tmem87b
0	1.6783	0.228	0.033	0	Enterocytes	Cyp4b1
0	5.88958	0.2	0.005	0	Enterocytes	Slc5a11
0	2.19229	0.265	0.07	0	Enterocytes	Dgcr6
0	1.7323	0.308	0.113	0	Enterocytes	Hagh
0	2.89242	0.236	0.041	0	Enterocytes	Ddr1
0	1.4777	0.338	0.144	0	Enterocytes	Cat
0	1.41543	0.336	0.142	0	Enterocytes	Sertad1
0	0.882793	0.504	0.31	0	Enterocytes	Psen1
0	7.28541	0.196	0.002	0	Enterocytes	Cyp2c55
0	0.656331	0.675	0.482	0	Enterocytes	Txnip
0	1.23864	0.316	0.123	0	Enterocytes	Rap1gap2
0	1.53863	0.325	0.132	0	Enterocytes	Sqle
0	1.96875	0.285	0.092	0	Enterocytes	Ralgps1
0	0.919769	0.421	0.228	0	Enterocytes	Ppp1r13b
0	1.24546	0.752	0.559	0	Enterocytes	Atp5d
0	1.30711	0.861	0.668	0	Enterocytes	Tmbim6
0	0.914964	0.403	0.211	0	Enterocytes	Tpk1
0	2.13158	0.24	0.048	0	Enterocytes	Cftr
0	1.6386	0.317	0.125	0	Enterocytes	Cry1
0	1.05531	0.275	0.083	0	Enterocytes	Kitl
0	1.27347	0.368	0.176	0	Enterocytes	Cltb
0	1.24863	0.409	0.217	0	Enterocytes	Stat2
0	0.381458	0.582	0.39	0	Enterocytes	Lamp2
0	0.77463	0.671	0.48	0	Enterocytes	Tle4
0	0.903276	0.635	0.444	0	Enterocytes	Csnk2a1
0	2.59793	0.243	0.052	0	Enterocytes	Vsig10
0	3.64713	0.238	0.047	0	Enterocytes	Dmbt1
0	1.40258	0.316	0.125	0	Enterocytes	Alas1
0	3.37415	0.219	0.028	0	Enterocytes	Lrrc75a
0	1.03376	0.427	0.236	0	Enterocytes	Dlst
0	3.88227	0.21	0.019	0	Enterocytes	Gata4
0	3.58651	0.218	0.028	0	Enterocytes	Car13
0	1.01763	0.374	0.184	0	Enterocytes	Smad1
0	0.856293	0.636	0.446	0	Enterocytes	Herc4
0	4.2457	0.205	0.015	0	Enterocytes	Evpl
0	1.14157	0.387	0.197	0	Enterocytes	Pcnx
0	0.636252	0.654	0.464	0	Enterocytes	Rb1
0	1.38351	0.813	0.623	0	Enterocytes	Gls
0	0.188006	0.757	0.568	0	Enterocytes	Prkca
0	1.09729	0.399	0.21	0	Enterocytes	Prkcsh
0	1.14927	0.465	0.276	0	Enterocytes	Aco2
0	1.78869	0.287	0.098	0	Enterocytes	Endod1
0	1.19169	0.33	0.142	0	Enterocytes	Slc49a4
0	5.80305	0.194	0.006	0	Enterocytes	Pm20d1
0	2.74426	0.227	0.039	0	Enterocytes	Slc46a3
0	5.9889	0.208	0.02	0	Enterocytes	Saa1
0	0.729893	0.377	0.189	0	Enterocytes	Large1
0	1.59543	0.32	0.132	0	Enterocytes	Hsd17b4
0	2.35213	0.239	0.051	0	Enterocytes	Ifit1
0	4.03453	0.223	0.036	0	Enterocytes	Sprr2a3
0	2.24436	0.244	0.057	0	Enterocytes	Grtp1
0	2.68516	0.231	0.044	0	Enterocytes	Mpi
0	0.680872	0.73	0.543	0	Enterocytes	Cdk11b
0	0.850777	0.404	0.218	0	Enterocytes	Cdc14a
0	1.25656	0.281	0.095	0	Enterocytes	Kbtbd11
0	1.42997	0.314	0.128	0	Enterocytes	Rin2
0	4.39009	0.196	0.01	0	Enterocytes	Edn3
0	1.06767	0.447	0.261	0	Enterocytes	Pdcd6
0	1.52954	0.306	0.12	0	Enterocytes	Mier3
0	0.93949	0.356	0.17	0	Enterocytes	Gadd45a
0	0.837692	0.344	0.158	0	Enterocytes	Bcr
0	0.684685	0.532	0.347	0	Enterocytes	Trim25
0	1.06103	0.385	0.2	0	Enterocytes	Eeig1
0	5.54471	0.191	0.006	0	Enterocytes	Nherf4
0	2.9388	0.239	0.054	0	Enterocytes	Wdpcp
0	1.7191	0.287	0.102	0	Enterocytes	Tax1bp3
0	2.94554	0.223	0.038	0	Enterocytes	Tmem41a
0	1.00758	0.481	0.296	0	Enterocytes	ENSMUSG00000095041
0	1.74903	0.285	0.1	0	Enterocytes	Aco1
0	1.29949	0.339	0.155	0	Enterocytes	Golph3l
0	1.12782	0.394	0.21	0	Enterocytes	Foxj3
0	1.71244	0.281	0.097	0	Enterocytes	Kctd5
0	1.59636	0.255	0.071	0	Enterocytes	Esrp1
0	0.608472	0.49	0.306	0	Enterocytes	Tec
0	1.78985	0.287	0.103	0	Enterocytes	Wsb2
0	2.02761	0.243	0.059	0	Enterocytes	Dock6
0	2.65897	0.227	0.043	0	Enterocytes	C2cd2l
0	0.850235	0.426	0.242	0	Enterocytes	Sbno2
0	1.08002	0.37	0.186	0	Enterocytes	Ctdsp2
0	5.64677	0.19	0.006	0	Enterocytes	Gm11437
0	0.953351	0.387	0.204	0	Enterocytes	H1f0
0	2.17036	0.25	0.067	0	Enterocytes	Atg9a
0	0.636054	0.481	0.298	0	Enterocytes	Dennd4c
0	1.19535	0.361	0.178	0	Enterocytes	Pgd
0	0.737284	0.457	0.274	0	Enterocytes	Snx13
0	1.24098	0.346	0.163	0	Enterocytes	Tnfrsf1a
0	1.61418	0.283	0.1	0	Enterocytes	9430038I01Rik
0	0.776868	0.716	0.533	0	Enterocytes	Chmp4b
0	0.567107	0.585	0.402	0	Enterocytes	Prdx5
0	1.76653	0.279	0.097	0	Enterocytes	Tollip
0	2.4734	0.231	0.049	0	Enterocytes	Cpt2
0	1.13969	0.523	0.341	0	Enterocytes	Sdhb
0	3.26818	0.207	0.025	0	Enterocytes	Gm3336
0	1.90382	0.256	0.074	0	Enterocytes	Vat1
0	1.27439	0.344	0.162	0	Enterocytes	Ccdc6
0	1.70177	0.274	0.093	0	Enterocytes	Fam8a1
0	7.26994	0.182	0.001	0	Enterocytes	Slc30a10
0	0.819481	0.644	0.463	0	Enterocytes	Trpm7
0	0.63534	0.513	0.332	0	Enterocytes	Sesn1
0	1.08368	0.451	0.27	0	Enterocytes	Sptssa
0	0.782856	0.517	0.336	0	Enterocytes	Parp4
0	2.09755	0.253	0.072	0	Enterocytes	Ppp2r5d
0	0.793283	0.529	0.349	0	Enterocytes	Pura
0	1.57903	0.267	0.087	0	Enterocytes	Entpd5
0	0.814017	0.389	0.209	0	Enterocytes	Msra
0	2.5042	0.247	0.067	0	Enterocytes	Rnf24
0	2.14091	0.242	0.062	0	Enterocytes	Ociad2
0	1.80638	0.262	0.082	0	Enterocytes	Aldh16a1
0	3.29918	0.211	0.031	0	Enterocytes	Plekhh1
0	5.07655	0.188	0.008	0	Enterocytes	Cyp2c65
0	1.33257	0.346	0.166	0	Enterocytes	Wipi2
0	0.441157	0.793	0.614	0	Enterocytes	Lpp
0	2.06205	0.244	0.065	0	Enterocytes	Tcea3
0	1.33895	0.238	0.059	0	Enterocytes	Aqp1
0	0.701822	0.43	0.251	0	Enterocytes	Ehd1
0	0.361444	0.535	0.357	0	Enterocytes	Rhob
0	3.52368	0.203	0.025	0	Enterocytes	Aqp11
0	0.816392	0.329	0.151	0	Enterocytes	Ypel2
0	1.6868	0.27	0.092	0	Enterocytes	Cyp4f13
0	1.17153	0.355	0.177	0	Enterocytes	Ubap1
0	1.11013	0.493	0.315	0	Enterocytes	Foxo3
0	5.15341	0.19	0.012	0	Enterocytes	Card14
0	4.77958	0.191	0.013	0	Enterocytes	Apol9a
0	1.93938	0.255	0.077	0	Enterocytes	Adcy9
0	1.70439	0.276	0.099	0	Enterocytes	Mtmr4
0	1.40142	0.263	0.086	0	Enterocytes	Plpp1
0	1.79744	0.242	0.065	0	Enterocytes	Nol4l
0	2.51793	0.226	0.049	0	Enterocytes	Fuom
0	2.74917	0.213	0.036	0	Enterocytes	Nek3
0	2.89371	0.213	0.036	0	Enterocytes	Mtmr7
0	0.743604	0.502	0.325	0	Enterocytes	Wwp2
0	6.65691	0.18	0.003	0	Enterocytes	Acot12
0	2.10155	0.276	0.1	0	Enterocytes	Acsf2
0	4.83383	0.186	0.01	0	Enterocytes	Fmo4
0	0.644503	0.431	0.255	0	Enterocytes	Tmem243
0	2.89762	0.214	0.038	0	Enterocytes	Mapre3
0	1.11781	0.372	0.196	0	Enterocytes	Dctn1
0	2.02891	0.242	0.066	0	Enterocytes	Itpkc
0	2.02277	0.225	0.049	0	Enterocytes	Slc7a8
0	7.08284	0.178	0.002	0	Enterocytes	Dnase1
0	0.593103	0.653	0.478	0	Enterocytes	Lamp1
0	0.807492	0.468	0.293	0	Enterocytes	Ist1
0	0.82635	0.32	0.145	0	Enterocytes	Fhl2
0	3.61218	0.199	0.024	0	Enterocytes	Fam83g
0	1.03489	0.398	0.223	0	Enterocytes	Ifi35
0	1.08017	0.351	0.176	0	Enterocytes	Stx12
0	0.644564	0.433	0.258	0	Enterocytes	Inpp5a
0	4.99058	0.187	0.012	0	Enterocytes	Barx2
0	6.32358	0.179	0.004	0	Enterocytes	Cndp1
0	0.12496	0.464	0.29	0	Enterocytes	Sdc4
0	0.856669	0.459	0.285	0	Enterocytes	Rab5c
0	0.843502	0.417	0.243	0	Enterocytes	Stxbp3
0	1.35902	0.303	0.129	0	Enterocytes	Rufy3
0	0.808111	0.381	0.208	0	Enterocytes	Gsr
0	0.461043	0.64	0.467	0	Enterocytes	Nfat5
0	1.73737	0.25	0.077	0	Enterocytes	Abcb10
0	2.49574	0.219	0.046	0	Enterocytes	Tom1l1
0	0.839202	0.49	0.317	0	Enterocytes	Exoc5
0	0.797645	0.565	0.392	0	Enterocytes	Chmp2a
0	0.650395	0.568	0.395	0	Enterocytes	Fam120a
0	3.33418	0.198	0.026	0	Enterocytes	Ngef
0	1.66117	0.268	0.096	0	Enterocytes	Atg4d
0	1.31336	0.326	0.154	0	Enterocytes	Tmem259
0	1.18121	0.33	0.158	0	Enterocytes	Gm56517
0	1.46898	0.29	0.118	0	Enterocytes	Pef1
0	0.914558	0.61	0.438	0	Enterocytes	Hadha
0	0.832718	0.41	0.238	0	Enterocytes	Mapk6
0	1.07195	0.354	0.182	0	Enterocytes	Dcaf11
0	1.332	0.311	0.139	0	Enterocytes	Chkb
0	0.591049	0.632	0.46	0	Enterocytes	Lcor
0	0.703971	0.565	0.393	0	Enterocytes	Mapkap1
0	1.7379	0.277	0.106	0	Enterocytes	Mgst1
0	1.07987	0.463	0.292	0	Enterocytes	Slc25a36
0	1.15941	0.334	0.163	0	Enterocytes	Chmp1a
0	1.01433	0.372	0.201	0	Enterocytes	Mob1b
0	0.818379	0.447	0.276	0	Enterocytes	Chmp3
0	1.06801	0.373	0.202	0	Enterocytes	Efl1
0	0.671232	0.615	0.444	0	Enterocytes	Kdm2a
0	0.819424	0.572	0.401	0	Enterocytes	Smad4
0	0.655416	0.541	0.371	0	Enterocytes	Gpbp1l1
0	0.978265	0.385	0.215	0	Enterocytes	Socs4
0	0.920365	0.498	0.328	0	Enterocytes	Etfb
0	1.50488	0.249	0.079	0	Enterocytes	Dennd2b
0	0.680065	0.597	0.427	0	Enterocytes	Usp47
0	0.701629	0.442	0.272	0	Enterocytes	Stx7
0	1.40291	0.285	0.115	0	Enterocytes	Acadvl
0	0.734307	0.701	0.531	0	Enterocytes	Zfand6
0	1.57113	0.273	0.104	0	Enterocytes	Ano10
0	1.59031	0.258	0.089	0	Enterocytes	Ssx2ip
0	1.0977	0.386	0.217	0	Enterocytes	Ldlr
0	3.11065	0.197	0.028	0	Enterocytes	Sugct
0	1.74689	0.258	0.089	0	Enterocytes	Slc25a1
0	1.37501	0.306	0.137	0	Enterocytes	Chchd7
0	0.888341	0.432	0.263	0	Enterocytes	Lrp6
0	1.38485	0.237	0.068	0	Enterocytes	Smpd3
0	1.66906	0.252	0.083	0	Enterocytes	Cenpv
0	2.03729	0.252	0.083	0	Enterocytes	Adprm
0	1.88359	0.242	0.073	0	Enterocytes	Srr
0	1.36015	0.42	0.251	0	Enterocytes	Il31ra
0	2.11875	0.236	0.067	0	Enterocytes	Adcy6
0	1.52241	0.256	0.088	0	Enterocytes	Cadps2
0	3.35396	0.195	0.027	0	Enterocytes	Ovol1
0	1.97156	0.236	0.068	0	Enterocytes	Pfkfb2
0	0.965613	0.349	0.181	0	Enterocytes	Sft2d2
0	0.857598	0.44	0.272	0	Enterocytes	Ift20
0	5.87716	0.173	0.005	0	Enterocytes	Acot4
0	1.2534	0.611	0.443	0	Enterocytes	Atp5o
0	1.07157	0.306	0.138	0	Enterocytes	Lclat1
0	1.42149	0.281	0.114	0	Enterocytes	Acads
0	1.0466	0.465	0.298	0	Enterocytes	Uqcrc1
0	1.17353	0.366	0.199	0	Enterocytes	Abl1
0	1.0844	0.348	0.181	0	Enterocytes	Tmem127
0	1.21341	0.359	0.192	0	Enterocytes	Acadm
0	0.745161	0.435	0.268	0	Enterocytes	Usp12
0	4.70135	0.181	0.014	0	Enterocytes	Ms4a18
0	0.625795	0.643	0.477	0	Enterocytes	Pdcd6ip
0	0.961029	0.896	0.73	0	Enterocytes	Ppp1r12a
0	1.87015	0.225	0.059	0	Enterocytes	Serinc2
0	6.16833	0.17	0.004	0	Enterocytes	Smlr1
0	1.57387	0.26	0.094	0	Enterocytes	Spryd7
0	4.2197	0.179	0.013	0	Enterocytes	Zfp385b
0	1.6349	0.236	0.07	0	Enterocytes	Rab25
0	1.44907	0.283	0.117	0	Enterocytes	Pcgf3
0	4.10241	0.178	0.012	0	Enterocytes	Nat8f4
0	0.666989	0.623	0.457	0	Enterocytes	Chd9
0	4.20131	0.183	0.017	0	Enterocytes	Susd2
0	2.82125	0.209	0.043	0	Enterocytes	Lrig3
0	0.901661	0.235	0.069	0	Enterocytes	Eppk1
0	3.7764	0.185	0.02	0	Enterocytes	Hdhd3
0	2.67618	0.193	0.028	0	Enterocytes	Rims2
0	0.91318	0.358	0.193	0	Enterocytes	Erc1
0	1.46786	0.269	0.105	0	Enterocytes	Cdc25a
0	2.69506	0.201	0.037	0	Enterocytes	Hyal2
0	2.19292	0.211	0.047	0	Enterocytes	Bmp2
0	2.65612	0.205	0.041	0	Enterocytes	Smpd2
0	4.24137	0.179	0.015	0	Enterocytes	Fam110c
0	4.03828	0.179	0.015	0	Enterocytes	Gm56585
0	1.95103	0.244	0.08	0	Enterocytes	Mpst
0	0.701308	0.676	0.513	0	Enterocytes	Dennd1b
0	0.872987	0.405	0.242	0	Enterocytes	Efcab14
0	0.267844	0.655	0.492	0	Enterocytes	Kdm7a
0	0.839104	0.404	0.241	0	Enterocytes	Tle3
0	0.668187	0.513	0.35	0	Enterocytes	Paxbp1
0	0.610822	0.735	0.572	0	Enterocytes	Zfand3
0	2.98593	0.201	0.038	0	Enterocytes	Cyp27a1
0	0.908569	0.326	0.163	0	Enterocytes	Dag1
0	0.91397	0.374	0.211	0	Enterocytes	Afg3l2
0	1.17228	0.426	0.263	0	Enterocytes	Mtch2
0	1.76129	0.246	0.083	0	Enterocytes	Ltbr
0	2.00334	0.265	0.103	0	Enterocytes	Rab30
0	2.89649	0.199	0.037	0	Enterocytes	Aldh4a1
0	2.72598	0.202	0.04	0	Enterocytes	Trim16
0	0.74147	0.661	0.5	0	Enterocytes	Arhgef3
0	3.23008	0.187	0.026	0	Enterocytes	C1qtnf12
0	3.91802	0.181	0.02	0	Enterocytes	Slc18b1
0	1.71118	0.239	0.078	0	Enterocytes	Flvcr1
0	4.32903	0.174	0.013	0	Enterocytes	Sowahb
0	0.915626	0.351	0.19	0	Enterocytes	Prkar2a
0	1.14272	0.275	0.115	0	Enterocytes	Sestd1
0	0.681432	0.56	0.4	0	Enterocytes	Zfc3h1
0	7.82404	0.161	0.001	0	Enterocytes	Slc47a1
0	3.1073	0.189	0.029	0	Enterocytes	Ccdc85c
0	0.800406	0.436	0.276	0	Enterocytes	Fkbp8
0	0.612659	0.731	0.572	0	Enterocytes	Arfgef1
0	1.48742	0.234	0.075	0	Enterocytes	Sdc1
0	2.86315	0.19	0.031	0	Enterocytes	Nr1h3
0	2.37487	0.212	0.053	0	Enterocytes	Cdr2
0	1.63161	0.246	0.087	0	Enterocytes	Erlin2
0	0.992809	0.287	0.128	0	Enterocytes	Macir
0	0.792069	0.428	0.269	0	Enterocytes	Flii
0	0.736895	0.436	0.277	0	Enterocytes	Kif2a
0	1.07824	0.345	0.186	0	Enterocytes	Pi4k2a
0	0.665951	0.476	0.317	0	Enterocytes	Shoc2
0	0.777018	0.445	0.287	0	Enterocytes	Ip6k1
0	0.923962	0.373	0.215	0	Enterocytes	Lrrc59
0	1.55193	0.259	0.101	0	Enterocytes	Ormdl3
0	4.0684	0.175	0.017	0	Enterocytes	Plcd1
0	3.99202	0.172	0.015	0	Enterocytes	Pcx
0	2.44892	0.201	0.045	0	Enterocytes	Prrg2
0	2.39365	0.201	0.045	0	Enterocytes	Fam20a
0	3.92298	0.171	0.015	0	Enterocytes	Cyp4f40
0	2.23613	0.199	0.043	0	Enterocytes	Ttc39c
0	3.79091	0.176	0.02	0	Enterocytes	Map3k6
0	1.51465	0.22	0.064	0	Enterocytes	Tox3
0	3.17022	0.185	0.029	0	Enterocytes	2310030G06Rik
0	1.39459	0.239	0.083	0	Enterocytes	Spats2l
0	1.3034	0.292	0.136	0	Enterocytes	Plk3
0	1.27162	0.295	0.139	0	Enterocytes	Elovl1
0	1.68147	0.236	0.08	0	Enterocytes	Wdtc1
0	0.522796	0.62	0.464	0	Enterocytes	Rasa2
0	1.28803	0.267	0.112	0	Enterocytes	Akap7
0	1.50808	0.267	0.112	0	Enterocytes	Grpel2
0	0.942776	0.378	0.223	0	Enterocytes	Ergic3
0	2.58218	0.188	0.033	0	Enterocytes	Batf2
0	0.176182	0.58	0.425	0	Enterocytes	Rapgef2
0	0.407354	0.41	0.255	0	Enterocytes	Casp4
0	1.27506	0.293	0.138	0	Enterocytes	Fdft1
0	0.654525	0.518	0.364	0	Enterocytes	Ankib1
0	0.268968	0.798	0.644	0	Enterocytes	Picalm
0	1.07051	0.267	0.113	0	Enterocytes	Osgin1
0	1.67028	0.258	0.104	0	Enterocytes	Klf10
0	4.68854	0.168	0.014	0	Enterocytes	Arl14
0	0.371761	0.359	0.205	0	Enterocytes	Lmna
0	3.16809	0.182	0.028	0	Enterocytes	Tnk1
0	4.2919	0.165	0.011	0	Enterocytes	Gcnt4
0	0.791622	0.376	0.222	0	Enterocytes	Pmm2
0	2.64804	0.192	0.038	0	Enterocytes	Paqr4
0	3.09626	0.178	0.024	0	Enterocytes	Mocos
0	0.521159	0.596	0.442	0	Enterocytes	H2aj
0	0.716339	0.458	0.305	0	Enterocytes	Nmi
0	0.567162	0.524	0.371	0	Enterocytes	Map2k4
0	0.912241	0.38	0.227	0	Enterocytes	Otud7b
0	1.68323	0.22	0.067	0	Enterocytes	Egln3
0	1.23536	0.236	0.083	0	Enterocytes	Fcgrt
0	1.104	0.282	0.129	0	Enterocytes	Lmbr1l
0	0.700423	0.434	0.281	0	Enterocytes	Ttc7
0	1.28733	0.287	0.134	0	Enterocytes	Tbc1d8b
0	1.24731	0.276	0.124	0	Enterocytes	Hycc2
0	2.36114	0.196	0.044	0	Enterocytes	Inava
0	1.49734	0.26	0.108	0	Enterocytes	Ralgds
0	1.35468	0.254	0.102	0	Enterocytes	Cnksr3
0	1.66136	0.248	0.096	0	Enterocytes	Clip2
0	2.17035	0.205	0.053	0	Enterocytes	Cpne2
0	2.84652	0.185	0.033	0	Enterocytes	Tmem170
0	1.06112	0.298	0.146	0	Enterocytes	Lmbrd2
0	0.580415	0.485	0.333	0	Enterocytes	Sod1
0	0.748575	0.292	0.14	0	Enterocytes	Cemip2
0	0.53038	0.659	0.508	0	Enterocytes	Rb1cc1
0	1.36752	0.203	0.052	0	Enterocytes	Nbl1
0	0.493787	0.682	0.531	0	Enterocytes	Plac8
0	4.3893	0.162	0.011	0	Enterocytes	Ifnlr1
0	0.789684	0.373	0.222	0	Enterocytes	Tent4b
0	0.418883	0.381	0.23	0	Enterocytes	Cpd
0	0.963225	0.361	0.21	0	Enterocytes	Twf1
0	1.26645	0.282	0.131	0	Enterocytes	Stk16
0	1.26353	0.284	0.133	0	Enterocytes	Pnpla2
0	0.461605	0.454	0.304	0	Enterocytes	Ctsd
0	1.19101	0.264	0.114	0	Enterocytes	Ryk
0	0.657176	0.446	0.296	0	Enterocytes	Ppm1a
0	2.38874	0.194	0.044	0	Enterocytes	Noxo1
0	1.88147	0.211	0.061	0	Enterocytes	Nat2
0	1.10985	0.289	0.139	0	Enterocytes	Aldh3a2
0	0.558005	0.47	0.32	0	Enterocytes	Usp32
0	1.473	0.234	0.085	0	Enterocytes	Pex16
0	0.629711	0.436	0.287	0	Enterocytes	Kmt5a
0	1.5891	0.234	0.085	0	Enterocytes	Tradd
0	0.811623	0.402	0.253	0	Enterocytes	Sacm1l
0	0.728362	0.401	0.252	0	Enterocytes	Syap1
0	1.91007	0.21	0.061	0	Enterocytes	Hectd3
0	2.67096	0.185	0.036	0	Enterocytes	Il18
0	3.06907	0.174	0.025	0	Enterocytes	Tns4
0	1.23722	0.299	0.15	0	Enterocytes	Khnyn
0	0.887776	0.244	0.095	0	Enterocytes	Ghr
0	0.957023	0.628	0.48	0	Enterocytes	Uqcrq
0	3.03275	0.176	0.028	0	Enterocytes	2610528J11Rik
0	2.65897	0.183	0.035	0	Enterocytes	Spire2
0	1.03432	0.307	0.159	0	Enterocytes	Dnajb12
0	0.937343	0.323	0.176	0	Enterocytes	Cdipt
0	0.608678	0.403	0.256	0	Enterocytes	Insr
0	0.951335	0.23	0.083	0	Enterocytes	Abi3bp
0	2.84332	0.175	0.028	0	Enterocytes	Rragd
0	4.82776	0.156	0.009	0	Enterocytes	Tmc7
0	1.00885	0.293	0.146	0	Enterocytes	Zfp827
0	0.930202	0.321	0.175	0	Enterocytes	Usp33
0	3.36109	0.167	0.021	0	Enterocytes	Elmo3
0	1.75157	0.23	0.084	0	Enterocytes	Git1
0	0.958865	0.336	0.19	0	Enterocytes	Mlx
0	1.94632	0.197	0.051	0	Enterocytes	Cmpk2
0	1.67611	0.218	0.072	0	Enterocytes	Amdhd2
0	0.809227	0.384	0.238	0	Enterocytes	Stub1
0	2.10272	0.179	0.033	0	Enterocytes	Edn1
0	0.519747	0.397	0.252	0	Enterocytes	Golim4
0	0.856928	0.319	0.174	0	Enterocytes	Gltp
0	0.991207	0.32	0.175	0	Enterocytes	Znhit1
0	1.95435	0.215	0.07	0	Enterocytes	Lrp5
0	0.192768	0.597	0.452	0	Enterocytes	Ptprj
0	0.415356	0.506	0.362	0	Enterocytes	Ier5
0	1.96401	0.215	0.071	0	Enterocytes	Acvr1
0	0.660624	0.806	0.662	0	Enterocytes	Kmt2c
0	1.24985	0.272	0.128	0	Enterocytes	Ehbp1l1
0	1.16329	0.285	0.141	0	Enterocytes	Mafk
0	1.92377	0.208	0.064	0	Enterocytes	Slc25a13
0	1.98078	0.209	0.065	0	Enterocytes	Axin2
0	2.27417	0.186	0.042	0	Enterocytes	Tmem30b
0	1.143	0.279	0.136	0	Enterocytes	Ccdc93
0	0.713027	0.533	0.39	0	Enterocytes	Gpi1
0	1.99357	0.192	0.049	0	Enterocytes	Ap1m2
0	1.53073	0.23	0.087	0	Enterocytes	Tmem63b
0	1.36877	0.224	0.081	0	Enterocytes	Cpeb3
0	0.842825	0.355	0.212	0	Enterocytes	Kif16b
0	0.933739	0.361	0.218	0	Enterocytes	Chchd10
0	1.86269	0.204	0.061	0	Enterocytes	Sco1
0	0.733095	0.364	0.221	0	Enterocytes	Lgals8
0	0.732467	0.409	0.266	0	Enterocytes	Trappc10
0	0.823504	0.344	0.201	0	Enterocytes	Strn
0	0.599647	0.506	0.364	0	Enterocytes	Mon2
0	1.52575	0.266	0.124	0	Enterocytes	Fbxo32
0	2.85106	0.171	0.029	0	Enterocytes	Gm15657
0	1.92089	0.199	0.057	0	Enterocytes	Decr2
0	2.58533	0.179	0.037	0	Enterocytes	Prkaa2
0	2.13968	0.184	0.042	0	Enterocytes	Cdc42ep2
0	3.21401	0.159	0.018	0	Enterocytes	Gm33694
0	1.15635	0.262	0.121	0	Enterocytes	Mapkapk5
0	1.40796	0.254	0.113	0	Enterocytes	Katnip
0	1.35142	0.246	0.105	0	Enterocytes	Gan
0	4.5311	0.148	0.007	0	Enterocytes	Fyb2
0	1.54881	0.205	0.064	0	Enterocytes	Usp2
0	2.69483	0.173	0.032	0	Enterocytes	Acy1
0	0.742192	0.364	0.223	0	Enterocytes	Eif2ak2
0	0.579847	0.298	0.157	0	Enterocytes	Erlin1
0	2.73295	0.172	0.031	0	Enterocytes	Xk
0	1.79127	0.212	0.072	0	Enterocytes	Ppip5k1
0	1.08898	0.268	0.128	0	Enterocytes	Arrb1
0	1.83139	0.201	0.061	0	Enterocytes	Pnpla6
0	1.56045	0.214	0.074	0	Enterocytes	Mpzl3
0	0.520422	0.761	0.621	0	Enterocytes	Cltc
0	0.584261	0.546	0.406	0	Enterocytes	Jpt1
0	0.920745	0.318	0.178	0	Enterocytes	Samd8
0	1.41975	0.246	0.106	0	Enterocytes	Cbr1
0	0.854244	0.346	0.206	0	Enterocytes	Trmt1l
0	0.950218	0.294	0.154	0	Enterocytes	Usp53
0	6.14983	0.142	0.002	0	Enterocytes	Nat8
0	5.47905	0.144	0.004	0	Enterocytes	Ankrd40cl
0	2.39421	0.175	0.035	0	Enterocytes	Rwdd2b
0	2.35528	0.179	0.039	0	Enterocytes	Ticam1
0	0.673519	0.475	0.335	0	Enterocytes	Ak2
0	0.502454	0.566	0.426	0	Enterocytes	Btbd7
0	0.532962	0.526	0.387	0	Enterocytes	Dync1i2
0	1.28715	0.265	0.126	0	Enterocytes	Dedd2
0	0.576726	0.451	0.312	0	Enterocytes	Nipa2
0	1.69901	0.224	0.085	0	Enterocytes	Ncln
0	1.43764	0.229	0.09	0	Enterocytes	Camta2
0	0.117775	0.2	0.061	0	Enterocytes	Fbln1
0	0.912877	0.576	0.437	0	Enterocytes	Mdh2
0	0.51585	0.601	0.462	0	Enterocytes	Tm9sf2
0	1.02228	0.281	0.143	0	Enterocytes	Stxbp2
0	0.997594	0.266	0.128	0	Enterocytes	Ralb
0	1.1963	0.241	0.103	0	Enterocytes	Vav2
0	2.16443	0.183	0.045	0	Enterocytes	Crat
0	0.741054	0.389	0.251	0	Enterocytes	Chmp5
0	0.717225	0.538	0.4	0	Enterocytes	Ndufb7
0	0.381375	0.337	0.199	0	Enterocytes	Atp6v0a1
0	0.600851	0.395	0.257	0	Enterocytes	Anxa11
0	0.445774	0.705	0.567	0	Enterocytes	Gsk3b
0	2.11136	0.184	0.046	0	Enterocytes	Gramd1c
0	5.39993	0.143	0.005	0	Enterocytes	Tmem139
0	0.639581	0.407	0.269	0	Enterocytes	Limd1
0	0.587073	0.474	0.336	0	Enterocytes	Baz2a
0	1.41429	0.943	0.805	0	Enterocytes	Lars2
0	3.3034	0.166	0.029	0	Enterocytes	Tstd1
0	1.69393	0.202	0.065	0	Enterocytes	Eepd1
0	5.1346	0.144	0.007	0	Enterocytes	Slc2a5
0	2.5583	0.172	0.035	0	Enterocytes	Ppp1r16a
0	0.772319	0.34	0.204	0	Enterocytes	Arf3
0	0.764161	0.273	0.137	0	Enterocytes	Slc35d1
0	3.13676	0.159	0.023	0	Enterocytes	Smpdl3b
0	2.53111	0.188	0.052	0	Enterocytes	Gas2l3
0	0.844381	0.335	0.199	0	Enterocytes	Cyb5r3
0	1.51739	0.223	0.088	0	Enterocytes	Akr7a5
0	0.956452	0.256	0.121	0	Enterocytes	Arrdc4
0	1.36113	0.22	0.085	0	Enterocytes	Zdhhc7
0	1.26631	0.248	0.113	0	Enterocytes	Apeh
0	2.98313	0.159	0.024	0	Enterocytes	Arhgap27os2
0	0.884026	0.336	0.201	0	Enterocytes	Ypel5
0	2.50389	0.174	0.039	0	Enterocytes	Scamp5
0	1.24356	0.235	0.1	0	Enterocytes	Chmp6
0	0.608241	0.407	0.272	0	Enterocytes	Rybp
0	2.68415	0.165	0.031	0	Enterocytes	Tmem184a
0	0.839714	0.671	0.537	0	Enterocytes	Cox6b1
0	1.21908	0.246	0.112	0	Enterocytes	Tmed4
0	0.592267	0.715	0.581	0	Enterocytes	Gabarap
0	3.0945	0.154	0.02	0	Enterocytes	Cyp2c68
0	0.990879	0.568	0.434	0	Enterocytes	Asap1
0	0.709127	0.408	0.274	0	Enterocytes	Hapstr1
0	0.357031	0.805	0.672	0	Enterocytes	Cmip
0	2.31681	0.18	0.047	0	Enterocytes	Zfyve21
0	2.3754	0.168	0.035	0	Enterocytes	B4galt4
0	0.518321	0.564	0.431	0	Enterocytes	Riok3
0	0.721138	0.343	0.211	0	Enterocytes	Nadk
0	1.88172	0.193	0.061	0	Enterocytes	Slc25a44
0	3.80391	0.147	0.015	0	Enterocytes	Tmem82
0	1.45778	0.166	0.034	0	Enterocytes	Adgrd1
0	2.59778	0.163	0.031	0	Enterocytes	Me3
0	1.15763	0.231	0.099	0	Enterocytes	Tmem19
0	2.43261	0.179	0.047	0	Enterocytes	Dlg5
0	2.7796	0.16	0.028	0	Enterocytes	Prodh
0	2.54859	0.171	0.039	0	Enterocytes	Cldn2
0	2.22347	0.174	0.042	0	Enterocytes	Svip
0	2.25869	0.172	0.04	0	Enterocytes	Dglucy
0	0.384138	0.6	0.468	0	Enterocytes	Nptn
0	0.483388	0.409	0.277	0	Enterocytes	Ugp2
0	0.586242	0.474	0.342	0	Enterocytes	Arf6
0	0.709401	0.278	0.147	0	Enterocytes	Ptk2
0	0.824443	0.305	0.174	0	Enterocytes	Ncstn
0	0.575392	0.419	0.288	0	Enterocytes	Rnf115
0	0.317531	0.635	0.504	0	Enterocytes	Cux1
0	0.612911	0.649	0.518	0	Enterocytes	Rac1
0	1.28111	0.233	0.102	0	Enterocytes	Pyroxd1
0	0.482988	0.504	0.373	0	Enterocytes	Azi2
0	0.667774	0.384	0.253	0	Enterocytes	Copz1
0	1.32171	0.23	0.099	0	Enterocytes	Fer
0	0.763351	0.778	0.647	0	Enterocytes	Myl12b
0	0.422625	0.71	0.579	0	Enterocytes	Usp9x
0	0.931949	0.278	0.148	0	Enterocytes	Hmgcl
0	0.319824	0.279	0.149	0	Enterocytes	Ppp2r3a
0	1.75917	0.196	0.066	0	Enterocytes	Spns1
0	1.25651	0.25	0.12	0	Enterocytes	Uba7
0	0.786449	0.333	0.203	0	Enterocytes	Slc35b1
0	1.22031	0.242	0.112	0	Enterocytes	Hgs
0	0.655194	0.502	0.372	0	Enterocytes	Ndufv3
0	0.685979	0.397	0.267	0	Enterocytes	Gtf2f1
0	1.31732	0.216	0.086	0	Enterocytes	Gnpda1
0	0.617648	0.432	0.302	0	Enterocytes	Atp11c
0	0.942746	0.291	0.161	0	Enterocytes	Golga1
0	2.33563	0.174	0.045	0	Enterocytes	Cdc42bpg
0	4.10639	0.141	0.012	0	Enterocytes	Nags
0	0.530863	0.531	0.403	0	Enterocytes	Gigyf2
0	0.647641	0.429	0.301	0	Enterocytes	Spen
0	0.654514	0.444	0.316	0	Enterocytes	Atp5k
0	1.43599	0.232	0.104	0	Enterocytes	2610005L07Rik
0	0.856137	0.5	0.372	0	Enterocytes	Rnf213
0	0.675476	0.857	0.729	0	Enterocytes	Csnk1a1
0	0.56841	0.334	0.207	0	Enterocytes	Elovl6
0	2.80147	0.162	0.035	0	Enterocytes	Bok
0	1.3191	0.21	0.083	0	Enterocytes	Ptgfrn
0	1.12907	0.238	0.111	0	Enterocytes	Sepsecs
0	3.55862	0.14	0.013	0	Enterocytes	Hrh1
0	3.1871	0.149	0.022	0	Enterocytes	Pex11a
0	1.34117	0.229	0.102	0	Enterocytes	Zfp703
0	0.589545	0.327	0.2	0	Enterocytes	Galnt10
0	0.460147	0.632	0.505	0	Enterocytes	Filip1l
0	0.472493	0.426	0.299	0	Enterocytes	9930021J03Rik
0	0.501395	0.592	0.465	0	Enterocytes	Vapa
0	1.31176	0.221	0.095	0	Enterocytes	Zfand2b
0	2.86679	0.146	0.02	0	Enterocytes	Edn2
0	4.7226	0.135	0.009	0	Enterocytes	Gm31363
0	3.33145	0.147	0.021	0	Enterocytes	Tlcd2
0	0.522545	0.305	0.179	0	Enterocytes	Farp1
0	1.4952	0.192	0.066	0	Enterocytes	Chic1
0	0.850125	0.317	0.192	0	Enterocytes	Cnih4
0	1.80439	0.177	0.052	0	Enterocytes	Acp6
0	1.36567	0.197	0.072	0	Enterocytes	Tmem51
0	0.34064	0.798	0.673	0	Enterocytes	Fryl
0	0.520647	0.468	0.343	0	Enterocytes	Sbds
0	2.42246	0.159	0.034	0	Enterocytes	Rtkn
0	0.681986	0.326	0.201	0	Enterocytes	Clptm1
0	0.482301	0.734	0.609	0	Enterocytes	Tcf25
0	0.465042	0.487	0.362	0	Enterocytes	Dnajc13
0	0.663719	0.396	0.271	0	Enterocytes	Ap3d1
0	0.912318	0.729	0.604	0	Enterocytes	Atp5b
0	2.6034	0.158	0.033	0	Enterocytes	Usp43
0	0.574605	0.315	0.19	0	Enterocytes	Mrtfb
0	1.73868	0.175	0.05	0	Enterocytes	Ddah1
0	0.592271	0.346	0.221	0	Enterocytes	Dram2
0	0.480321	0.569	0.444	0	Enterocytes	Cul1
0	0.554178	0.562	0.438	0	Enterocytes	Arf5
0	4.04751	0.135	0.011	0	Enterocytes	Bco2
0	0.83242	0.308	0.184	0	Enterocytes	Slc25a25
0	5.17684	0.13	0.006	0	Enterocytes	Slc10a5
0	0.968583	0.248	0.124	0	Enterocytes	Etfdh
0	0.562946	0.459	0.335	0	Enterocytes	Gtf2b
0	0.503577	0.432	0.308	0	Enterocytes	Lrp10
0	0.651427	0.412	0.288	0	Enterocytes	Ap2m1
0	6.27633	0.126	0.002	0	Enterocytes	Unc93a2
0	0.497445	0.287	0.163	0	Enterocytes	Socs2
0	0.123799	0.568	0.444	0	Enterocytes	Nfe2l2
0	0.99719	0.266	0.143	0	Enterocytes	Znfx1
0	0.968218	0.268	0.145	0	Enterocytes	Ttc4
0	0.791351	0.314	0.191	0	Enterocytes	Clpx
0	0.396786	0.798	0.675	0	Enterocytes	Jarid2
0	1.6286	0.215	0.092	0	Enterocytes	Dhrs1
0	0.970028	0.256	0.133	0	Enterocytes	Fibp
0	0.525183	0.327	0.205	0	Enterocytes	Isg15
0	0.613051	0.343	0.221	0	Enterocytes	Sertad2
0	0.529768	0.269	0.147	0	Enterocytes	Ston2
0	1.74103	0.208	0.086	0	Enterocytes	Nek6
0	2.08617	0.164	0.042	0	Enterocytes	Them4
0	0.715082	0.357	0.235	0	Enterocytes	Ube4b
0	0.465503	0.639	0.517	0	Enterocytes	Cdk12
0	0.466266	0.611	0.489	0	Enterocytes	Ppp6r3
0	1.12223	0.236	0.114	0	Enterocytes	Mfn1
0	3.67641	0.141	0.019	0	Enterocytes	Mst1r
0	0.676422	0.352	0.23	0	Enterocytes	Sirt7
0	4.80826	0.129	0.008	0	Enterocytes	Sprr2b
0	4.65012	0.127	0.006	0	Enterocytes	Iyd
0	0.623649	0.354	0.233	0	Enterocytes	Fam3c
0	1.2399	0.2	0.08	0	Enterocytes	Cd151
0	3.40232	0.137	0.017	0	Enterocytes	Gm5431
0	0.730406	0.878	0.758	0	Enterocytes	Ptbp3
0	3.11766	0.154	0.034	0	Enterocytes	4732471J01Rik
0	0.932126	0.294	0.174	0	Enterocytes	Cisd1
0	0.680849	0.318	0.198	0	Enterocytes	Scyl2
0	1.43301	0.207	0.087	0	Enterocytes	Ccdc71l
0	0.286791	0.815	0.695	0	Enterocytes	Klf6
0	1.43718	0.205	0.085	0	Enterocytes	Mov10
0	3.56059	0.141	0.021	0	Enterocytes	9130008F23Rik
0	0.384555	0.566	0.446	0	Enterocytes	Taok1
0	0.919848	0.274	0.155	0	Enterocytes	Rcbtb1
0	1.39561	0.194	0.075	0	Enterocytes	Nme7
0	2.1072	0.169	0.05	0	Enterocytes	Gm57354
0	4.19983	0.13	0.011	0	Enterocytes	Rapgefl1
0	3.48168	0.138	0.019	0	Enterocytes	Fut2
0	1.49853	0.189	0.07	0	Enterocytes	Mob3c
0	0.882731	0.251	0.132	0	Enterocytes	Pink1
0	0.4133	0.517	0.398	0	Enterocytes	Ccni
0	1.15242	0.219	0.1	0	Enterocytes	Prkab1
0	2.63928	0.142	0.023	0	Enterocytes	Cyp2s1
0	0.514466	0.453	0.334	0	Enterocytes	Gatad2a
0	0.608724	0.358	0.239	0	Enterocytes	Fam114a2
0	0.383544	0.508	0.389	0	Enterocytes	Slmap
0	0.636262	0.307	0.188	0	Enterocytes	Mgrn1
0	0.29422	0.583	0.464	0	Enterocytes	Apc
0	1.24017	0.2	0.082	0	Enterocytes	Zdhhc9
0	0.437576	0.409	0.291	0	Enterocytes	Cept1
0	0.238576	0.391	0.273	0	Enterocytes	Rassf3
0	1.26331	0.211	0.093	0	Enterocytes	Gskip
0	0.379028	0.638	0.52	0	Enterocytes	Dyrk1a
0	0.942984	0.182	0.064	0	Enterocytes	Tmprss2
0	1.82321	0.172	0.054	0	Enterocytes	Zfp946
0	1.20986	0.196	0.079	0	Enterocytes	Hsd17b7
0	4.09792	0.129	0.012	0	Enterocytes	Arhgef19
0	3.95255	0.133	0.016	0	Enterocytes	Pdk4
0	3.48497	0.135	0.018	0	Enterocytes	Smad6
0	3.76162	0.128	0.011	0	Enterocytes	ccdc198
0	0.7198	0.316	0.199	0	Enterocytes	Zdhhc5
0	2.74868	0.146	0.029	0	Enterocytes	Gprc5a
0	0.6209	0.355	0.238	0	Enterocytes	Arl1
0	0.729961	0.798	0.681	0	Enterocytes	Slc25a3
0	0.542594	0.386	0.269	0	Enterocytes	Crk
0	0.303741	0.676	0.559	0	Enterocytes	Esyt2
0	6.28404	0.119	0.002	0	Enterocytes	Gdpd2
0	0.530615	0.463	0.347	0	Enterocytes	Eif4h
0	3.60993	0.133	0.017	0	Enterocytes	Hnf1a
0	0.127337	0.252	0.136	0	Enterocytes	Palld
0	6.36666	0.118	0.002	0	Enterocytes	Rdh16
0	2.89203	0.142	0.026	0	Enterocytes	Dnajc22
0	0.728555	0.338	0.223	0	Enterocytes	Sdhc
0	0.734192	0.272	0.157	0	Enterocytes	Usp45
0	0.89139	0.266	0.151	0	Enterocytes	Isoc1
0	3.42422	0.132	0.017	0	Enterocytes	Plekhn1
0	7.00279	0.116	0.001	0	Enterocytes	Leap2
0	1.0321	0.225	0.11	0	Enterocytes	Cpped1
0	0.431608	0.485	0.37	0	Enterocytes	Samd9l
0	0.754005	0.897	0.782	0	Enterocytes	Tax1bp1
0	5.67977	0.119	0.004	0	Enterocytes	Slc28a1
0	2.69832	0.146	0.031	0	Enterocytes	Mmp15
0	1.44795	0.18	0.065	0	Enterocytes	Marveld2
0	0.882793	0.286	0.171	0	Enterocytes	Kansl3
0	2.02641	0.16	0.046	0	Enterocytes	Adgra3
0	1.41207	0.19	0.076	0	Enterocytes	Ift43
0	1.31159	0.192	0.078	0	Enterocytes	Serhl
0	0.555148	0.361	0.247	0	Enterocytes	Dgkz
0	0.494165	0.357	0.243	0	Enterocytes	Slc6a6
0	2.06751	0.155	0.041	0	Enterocytes	Cyb561
0	2.93411	0.144	0.03	0	Enterocytes	Apol9b
0	1.13349	0.21	0.096	0	Enterocytes	Agpat1
0	0.369439	0.406	0.293	0	Enterocytes	Rab11a
0	1.81295	0.169	0.056	0	Enterocytes	Gpsm2
0	1.65826	0.167	0.054	0	Enterocytes	Dcxr
0	0.982144	0.217	0.104	0	Enterocytes	Ccnyl1
0	1.37519	0.187	0.074	0	Enterocytes	Hyi
0	0.973627	0.224	0.111	0	Enterocytes	Bag4
0	1.13801	0.217	0.104	0	Enterocytes	Cdk16
0	1.04318	0.243	0.13	0	Enterocytes	Sgta
0	1.21431	0.207	0.094	0	Enterocytes	Arhgap27
0	0.416185	0.585	0.472	0	Enterocytes	Arhgdia
0	1.77327	0.176	0.063	0	Enterocytes	Klhl22
0	0.630643	0.308	0.195	0	Enterocytes	Ubxn6
0	0.692324	0.449	0.336	0	Enterocytes	Cyb5a
0	1.08165	0.803	0.691	0	Enterocytes	mt-Nd4l
0	0.432381	0.554	0.442	0	Enterocytes	Sppl2a
0	0.800152	0.257	0.145	0	Enterocytes	Aph1a
0	0.781662	0.256	0.144	0	Enterocytes	Ehbp1
0	1.85655	0.165	0.053	0	Enterocytes	Abcd4
0	0.694002	0.28	0.168	0	Enterocytes	Pin4
0	2.43881	0.146	0.034	0	Enterocytes	Upp2
0	4.49845	0.118	0.006	0	Enterocytes	Gm26708
0	1.10374	0.208	0.096	0	Enterocytes	Fam118b
0	0.475705	0.419	0.307	0	Enterocytes	Hmgcr
0	0.62504	0.539	0.428	0	Enterocytes	Resf1
0	1.29357	0.203	0.092	0	Enterocytes	Slc35c2
0	0.6699	0.32	0.209	0	Enterocytes	Abhd17a
0	1.7924	0.19	0.079	0	Enterocytes	Tnks1bp1
0	7.35153	0.112	0.001	0	Enterocytes	G6pc
0	0.545802	0.407	0.296	0	Enterocytes	Vcpip1
0	1.0845	0.241	0.13	0	Enterocytes	E2f3
0	0.672855	0.284	0.173	0	Enterocytes	Irak4
0	0.482944	0.423	0.312	0	Enterocytes	Ilrun
0	0.529912	0.534	0.424	0	Enterocytes	Tnrc6a
0	0.603087	0.403	0.293	0	Enterocytes	Aprt
0	0.735476	0.392	0.282	0	Enterocytes	Vdac1
0	1.02226	0.395	0.285	0	Enterocytes	Cyc1
0	1.47458	0.169	0.059	0	Enterocytes	Dbndd2
0	0.542275	0.318	0.208	0	Enterocytes	Spred2
0	0.934015	0.228	0.118	0	Enterocytes	Cant1
0	1.89251	0.154	0.044	0	Enterocytes	Dolpp1
0	4.79114	0.119	0.009	0	Enterocytes	Bmp8a
0	1.94732	0.157	0.047	0	Enterocytes	Rnf186
0	3.26271	0.127	0.017	0	Enterocytes	Gm53207
0	5.15012	0.114	0.004	0	Enterocytes	Ttc36
0	1.55799	0.184	0.074	0	Enterocytes	Pccb
0	4.61282	0.116	0.006	0	Enterocytes	Odf3b
0	5.11966	0.116	0.006	0	Enterocytes	Ubd
0	0.329447	0.422	0.312	0	Enterocytes	Cflar
0	0.486008	0.477	0.367	0	Enterocytes	Dnajc5
0	1.61967	0.179	0.069	0	Enterocytes	Yap1
0	0.354052	0.387	0.277	0	Enterocytes	Ripk1
0	1.2901	0.247	0.137	0	Enterocytes	Gm15564
0	0.618422	0.269	0.16	0	Enterocytes	Tanc1
0	0.716949	0.269	0.16	0	Enterocytes	Brip1os
0	2.30691	0.157	0.048	0	Enterocytes	Cldn4
0	5.22669	0.114	0.005	0	Enterocytes	Flvcr2
0	1.02374	0.215	0.106	0	Enterocytes	Dhrs4
0	0.78681	0.287	0.178	0	Enterocytes	Helz2
0	0.878692	0.249	0.14	0	Enterocytes	Gpr89
0	1.04174	0.207	0.098	0	Enterocytes	2010315B03Rik
0	0.689079	0.359	0.25	0	Enterocytes	Sirt1
0	0.635256	0.248	0.139	0	Enterocytes	Clcn5
0	0.762496	0.277	0.169	0	Enterocytes	Inpp4a
0	2.62093	0.135	0.027	0	Enterocytes	Cth
0	0.657522	0.273	0.165	0	Enterocytes	Slc25a51
0	1.29115	0.193	0.085	0	Enterocytes	Mindy1
0	1.15321	0.179	0.071	0	Enterocytes	Tstd3
0	1.96163	0.153	0.045	0	Enterocytes	Zfp995
0	0.467544	0.311	0.203	0	Enterocytes	Tuba4a
0	0.418421	0.331	0.224	0	Enterocytes	Sec24d
0	0.598733	0.311	0.204	0	Enterocytes	Zyx
0	1.641	0.164	0.057	0	Enterocytes	Tmem94
0	1.14466	0.215	0.108	0	Enterocytes	Aspscr1
0	1.41557	0.188	0.081	0	Enterocytes	2700097O09Rik
0	1.35397	0.179	0.072	0	Enterocytes	Slc35a5
0	0.535881	0.356	0.249	0	Enterocytes	Rab22a
0	0.294906	0.344	0.237	0	Enterocytes	Etv3
0	0.838262	0.602	0.495	0	Enterocytes	Atp5j2
0	0.650617	0.285	0.178	0	Enterocytes	Qars
0	0.678469	0.293	0.186	0	Enterocytes	Sec24c
0	2.85287	0.129	0.023	0	Enterocytes	Micall2
[truncated: 118,810 more rows]

## Sheet: MLN_Coarse
p_val	avg_log2FC	pct.1	pct.2	p_val_adj	cluster	gene
0	6.33588	0.96	0.047	0	T cells and ILCs	Gm2682
0	5.72295	0.988	0.076	0	T cells and ILCs	Skap1
0	6.0396	0.944	0.038	0	T cells and ILCs	Itk
0	5.92284	0.931	0.039	0	T cells and ILCs	Prkcq
0	5.93797	0.962	0.07	0	T cells and ILCs	Trbc2
0	5.61435	0.919	0.047	0	T cells and ILCs	Prkch
0	5.7422	0.906	0.04	0	T cells and ILCs	Cd3d
0	6.29774	0.892	0.027	0	T cells and ILCs	Themis
0	3.50878	0.964	0.105	0	T cells and ILCs	Fyb
0	6.05165	0.887	0.029	0	T cells and ILCs	Cd3g
0	5.36112	0.954	0.101	0	T cells and ILCs	Lef1
0	5.27695	0.897	0.05	0	T cells and ILCs	Tcf7
0	5.81265	0.889	0.042	0	T cells and ILCs	Trac
0	5.95094	0.862	0.024	0	T cells and ILCs	Cd247
0	5.87836	0.864	0.028	0	T cells and ILCs	Cd3e
0	6.28636	0.845	0.019	0	T cells and ILCs	Bcl11b
0	5.25643	0.966	0.144	0	T cells and ILCs	Ms4a4b
0	5.23386	0.803	0.035	0	T cells and ILCs	Tox
0	4.05486	0.888	0.121	0	T cells and ILCs	Lck
0	4.47337	0.844	0.084	0	T cells and ILCs	Emb
0	6.06357	0.774	0.017	0	T cells and ILCs	Camk4
0	4.53569	0.802	0.055	0	T cells and ILCs	Ppm1h
0	4.86344	0.777	0.055	0	T cells and ILCs	Il7r
0	3.64071	0.924	0.202	0	T cells and ILCs	Ms4a6b
0	5.47608	0.743	0.026	0	T cells and ILCs	Lat
0	4.94606	0.733	0.045	0	T cells and ILCs	Txk
0	3.07653	0.88	0.207	0	T cells and ILCs	Tnik
0	3.40548	0.79	0.142	0	T cells and ILCs	Saraf
0	6.00378	0.662	0.015	0	T cells and ILCs	Cd28
0	4.47599	0.69	0.05	0	T cells and ILCs	Arl4c
0	3.14026	0.701	0.072	0	T cells and ILCs	Lcp2
0	3.34096	0.73	0.109	0	T cells and ILCs	Slc9a9
0	5.15707	0.646	0.028	0	T cells and ILCs	Cd27
0	3.21869	0.755	0.15	0	T cells and ILCs	Ipcef1
0	5.52602	0.629	0.025	0	T cells and ILCs	Cd5
0	4.05195	0.649	0.047	0	T cells and ILCs	Iqgap2
0	5.86712	0.612	0.015	0	T cells and ILCs	Thy1
0	2.27808	0.818	0.225	0	T cells and ILCs	Ccnd2
0	2.41078	0.891	0.298	0	T cells and ILCs	Fxyd5
0	3.1482	0.69	0.097	0	T cells and ILCs	Rgs10
0	4.30011	0.621	0.044	0	T cells and ILCs	Znrf3
0	5.97655	0.577	0.013	0	T cells and ILCs	Cd226
0	6.04018	0.572	0.01	0	T cells and ILCs	Cd96
0	3.39961	0.65	0.095	0	T cells and ILCs	Galnt6
0	3.75124	0.626	0.072	0	T cells and ILCs	Rinl
0	2.95553	0.685	0.132	0	T cells and ILCs	Leprotl1
0	5.80875	0.588	0.036	0	T cells and ILCs	Trbc1
0	2.4939	0.863	0.325	0	T cells and ILCs	Atp1b3
0	5.36218	0.558	0.02	0	T cells and ILCs	Sntb1
0	3.61465	0.574	0.04	0	T cells and ILCs	Slco3a1
0	2.40882	0.829	0.297	0	T cells and ILCs	Mllt3
0	2.69706	0.959	0.429	0	T cells and ILCs	Utrn
0	2.75818	0.597	0.07	0	T cells and ILCs	Slfn1
0	3.43212	0.577	0.051	0	T cells and ILCs	Actn1
0	2.31806	0.791	0.269	0	T cells and ILCs	Gm56906
0	4.71145	0.542	0.025	0	T cells and ILCs	Airn
0	3.91199	0.562	0.05	0	T cells and ILCs	Atp8b4
0	2.19123	0.879	0.371	0	T cells and ILCs	Pitpnc1
0	2.33241	0.865	0.359	0	T cells and ILCs	Dgka
0	5.24121	0.514	0.021	0	T cells and ILCs	Igfbp4
0	4.67628	0.51	0.023	0	T cells and ILCs	St8sia1
0	5.7598	0.497	0.011	0	T cells and ILCs	Nsg2
0	2.29818	0.656	0.172	0	T cells and ILCs	Selplg
0	2.00309	0.861	0.381	0	T cells and ILCs	Fyn
0	2.57018	0.586	0.11	0	T cells and ILCs	Otulinl
0	2.73438	0.589	0.121	0	T cells and ILCs	Hcst
0	2.88554	0.576	0.11	0	T cells and ILCs	Abtb2
0	2.5942	0.588	0.134	0	T cells and ILCs	Znrf1
0	2.91556	0.553	0.1	0	T cells and ILCs	Hsd11b1
0	5.87449	0.459	0.008	0	T cells and ILCs	Cd6
0	3.99566	0.488	0.038	0	T cells and ILCs	Entrep3
0	3.73765	0.492	0.044	0	T cells and ILCs	Spn
0	2.15207	0.636	0.189	0	T cells and ILCs	Bzw2
0	2.2398	0.63	0.183	0	T cells and ILCs	Il6st
0	2.16306	0.654	0.208	0	T cells and ILCs	Gtf2i
0	6.06818	0.453	0.007	0	T cells and ILCs	Ubash3a
0	3.59823	0.5	0.056	0	T cells and ILCs	Kbtbd11
0	1.70191	0.813	0.373	0	T cells and ILCs	Ptpn22
0	2.78811	0.628	0.189	0	T cells and ILCs	Sidt1
0	2.38495	0.573	0.14	0	T cells and ILCs	Fgf13
0	1.48619	0.814	0.382	0	T cells and ILCs	Npc2
0	5.4473	0.446	0.026	0	T cells and ILCs	Cd8b1
0	5.65987	0.431	0.012	0	T cells and ILCs	Ctsw
0	2.03556	0.583	0.166	0	T cells and ILCs	Gm20186
0	3.95077	0.457	0.041	0	T cells and ILCs	Kcnn4
0	2.54977	0.534	0.122	0	T cells and ILCs	Ldlrad4
0	2.15965	0.934	0.525	0	T cells and ILCs	Grap2
0	1.67674	0.763	0.359	0	T cells and ILCs	Chd3
0	1.81812	0.643	0.24	0	T cells and ILCs	Itgb7
0	5.51051	0.415	0.014	0	T cells and ILCs	Icos
0	5.43727	0.404	0.009	0	T cells and ILCs	Zap70
0	3.03089	0.463	0.072	0	T cells and ILCs	Fam78a
0	1.61282	0.752	0.361	0	T cells and ILCs	Aak1
0	1.639	0.696	0.305	0	T cells and ILCs	Srpk1
0	2.36898	0.521	0.132	0	T cells and ILCs	Il6ra
0	5.44473	0.399	0.011	0	T cells and ILCs	Apol7e
0	4.47444	0.407	0.019	0	T cells and ILCs	Cd4
0	1.76298	0.626	0.241	0	T cells and ILCs	Nlk
0	1.64245	0.767	0.383	0	T cells and ILCs	Esyt2
0	1.66244	0.803	0.421	0	T cells and ILCs	Scml4
0	2.80832	0.445	0.072	0	T cells and ILCs	Pde4d
0	1.57314	0.672	0.3	0	T cells and ILCs	Pced1b
0	1.95733	0.559	0.191	0	T cells and ILCs	Galnt10
0	5.85634	0.38	0.014	0	T cells and ILCs	Nkg7
0	3.37705	0.415	0.049	0	T cells and ILCs	Rgcc
0	2.64372	0.459	0.094	0	T cells and ILCs	Dnah8
0	3.12226	0.473	0.11	0	T cells and ILCs	Dusp10
0	2.07729	0.528	0.166	0	T cells and ILCs	Dennd2d
0	1.58738	0.732	0.37	0	T cells and ILCs	Pde3b
0	2.79909	0.421	0.061	0	T cells and ILCs	Vsir
0	1.6384	0.589	0.23	0	T cells and ILCs	Mbp
0	1.71537	0.564	0.206	0	T cells and ILCs	Il27ra
0	6.26275	0.363	0.005	0	T cells and ILCs	Trat1
0	5.51496	0.364	0.008	0	T cells and ILCs	Klk8
0	6.09452	0.363	0.009	0	T cells and ILCs	Dapl1
0	2.6983	0.411	0.058	0	T cells and ILCs	Ikbke
0	1.90044	0.514	0.161	0	T cells and ILCs	Tecpr1
0	5.03537	0.363	0.011	0	T cells and ILCs	Tgfbr3
0	2.52312	0.451	0.101	0	T cells and ILCs	Kif1b
0	1.21204	0.795	0.446	0	T cells and ILCs	Cd2
0	5.63966	0.356	0.007	0	T cells and ILCs	Art2b
0	1.80702	0.544	0.196	0	T cells and ILCs	Tmem71
0	1.49514	0.83	0.482	0	T cells and ILCs	Atp11b
0	0.682648	0.614	0.269	0	T cells and ILCs	AW112010
0	4.7633	0.364	0.02	0	T cells and ILCs	Cd8a
0	1.76406	0.682	0.339	0	T cells and ILCs	Vps37b
0	3.46858	0.377	0.035	0	T cells and ILCs	Rnf125
0	1.7066	0.546	0.206	0	T cells and ILCs	Ssbp2
0	5.03062	0.352	0.012	0	T cells and ILCs	Bicdl1
0	1.3231	0.731	0.392	0	T cells and ILCs	Prkca
0	5.86061	0.345	0.007	0	T cells and ILCs	Tnfsf8
0	1.80127	0.51	0.173	0	T cells and ILCs	Rflnb
0	1.76045	0.563	0.226	0	T cells and ILCs	Rab3ip
0	1.89316	0.48	0.144	0	T cells and ILCs	Spata13
0	5.95777	0.339	0.006	0	T cells and ILCs	Abtb3
0	1.3795	0.595	0.262	0	T cells and ILCs	Tes
0	1.51446	0.562	0.23	0	T cells and ILCs	Prdx6
0	1.49082	0.756	0.424	0	T cells and ILCs	Thada
0	1.42014	0.65	0.32	0	T cells and ILCs	Bin2
0	1.30625	0.85	0.52	0	T cells and ILCs	Septin1
0	4.28712	0.35	0.021	0	T cells and ILCs	Slc12a7
0	4.21693	0.35	0.022	0	T cells and ILCs	Ramp1
0	5.87952	0.333	0.006	0	T cells and ILCs	Sh2d1a
0	2.3845	0.41	0.084	0	T cells and ILCs	Hpcal1
0	1.29467	0.704	0.379	0	T cells and ILCs	Rasgrp1
0	1.4075	0.922	0.598	0	T cells and ILCs	Gimap3
0	2.07117	0.463	0.14	0	T cells and ILCs	Pdk1
0	2.1361	0.474	0.152	0	T cells and ILCs	Dnajc15
0	1.96308	0.457	0.137	0	T cells and ILCs	Septin9
0	2.27468	0.423	0.104	0	T cells and ILCs	Itga6
0	3.90188	0.341	0.023	0	T cells and ILCs	Tanc1
0	1.49896	0.648	0.331	0	T cells and ILCs	Stat5b
0	1.92641	0.788	0.472	0	T cells and ILCs	Smc4
0	1.6967	0.588	0.272	0	T cells and ILCs	Nrip1
0	1.57548	0.499	0.184	0	T cells and ILCs	Itgb2
0	1.5818	0.894	0.581	0	T cells and ILCs	Peli1
0	1.6667	0.491	0.178	0	T cells and ILCs	Clip1
0	1.25645	0.874	0.563	0	T cells and ILCs	Pdcd4
0	1.60542	0.496	0.185	0	T cells and ILCs	Ext1
0	1.34118	0.57	0.26	0	T cells and ILCs	Aebp2
0	1.23556	0.682	0.373	0	T cells and ILCs	Arl6ip5
0	5.25645	0.325	0.016	0	T cells and ILCs	Gm12840
0	2.10629	0.407	0.098	0	T cells and ILCs	Pdlim1
0	2.07138	0.422	0.114	0	T cells and ILCs	Pik3r5
0	1.2523	0.517	0.213	0	T cells and ILCs	Svil
0	6.00243	0.306	0.005	0	T cells and ILCs	Zdhhc15
0	1.51249	0.516	0.216	0	T cells and ILCs	Gramd1a
0	2.0252	0.415	0.115	0	T cells and ILCs	Plcxd2
0	1.85396	0.764	0.464	0	T cells and ILCs	Gramd3
0	6.28347	0.303	0.005	0	T cells and ILCs	Gm44174
0	1.37207	0.65	0.353	0	T cells and ILCs	Ugcg
0	1.17975	0.61	0.315	0	T cells and ILCs	Rasal3
0	1.19061	0.561	0.267	0	T cells and ILCs	Smad7
0	3.07409	0.362	0.068	0	T cells and ILCs	Ift80
0	2.17622	0.376	0.084	0	T cells and ILCs	Gramd1b
0	4.39748	0.307	0.017	0	T cells and ILCs	Rundc3b
0	3.74948	0.317	0.027	0	T cells and ILCs	Ust
0	1.33382	0.523	0.234	0	T cells and ILCs	Prex1
0	0.783013	0.582	0.293	0	T cells and ILCs	Tagln2
0	1.51172	0.477	0.188	0	T cells and ILCs	Arhgap9
0	2.85185	0.339	0.051	0	T cells and ILCs	Plcg1
0	1.37315	0.496	0.21	0	T cells and ILCs	Pik3ip1
0	2.24857	0.37	0.084	0	T cells and ILCs	Plekha5
0	4.20037	0.304	0.019	0	T cells and ILCs	Klrd1
0	2.358	0.358	0.073	0	T cells and ILCs	Gm56730
0	1.12759	0.706	0.423	0	T cells and ILCs	Itpkb
0	1.67376	0.435	0.154	0	T cells and ILCs	Ski
0	1.03627	0.625	0.344	0	T cells and ILCs	Dnajc3
0	1.1308	0.583	0.302	0	T cells and ILCs	Emp3
0	4.98415	0.29	0.011	0	T cells and ILCs	Il18r1
0	1.14061	0.507	0.23	0	T cells and ILCs	Pcgf5
0	1.08245	0.725	0.448	0	T cells and ILCs	Stk38
0	0.904006	0.625	0.349	0	T cells and ILCs	Nlrc5
0	1.07249	0.549	0.274	0	T cells and ILCs	Gpr132
0	0.816259	0.399	0.124	0	T cells and ILCs	Selenop
0	0.798827	0.684	0.41	0	T cells and ILCs	Ldha
0	1.11338	0.739	0.465	0	T cells and ILCs	S1pr1
0	1.0093	0.666	0.393	0	T cells and ILCs	Stim1
0	1.30652	0.657	0.384	0	T cells and ILCs	Smurf2
0	0.768007	0.588	0.317	0	T cells and ILCs	Ifi47
0	1.24579	0.665	0.395	0	T cells and ILCs	Klf3
0	1.04856	0.624	0.354	0	T cells and ILCs	Znrf2
0	1.41634	0.434	0.164	0	T cells and ILCs	Galnt7
0	1.78095	0.445	0.175	0	T cells and ILCs	Rnf19a
0	4.70245	0.282	0.013	0	T cells and ILCs	Stk39
0	1.3295	0.5	0.233	0	T cells and ILCs	Itgal
0	0.9049	0.652	0.386	0	T cells and ILCs	Dnajc1
0	1.65944	0.413	0.147	0	T cells and ILCs	Eeig1
0	1.15681	0.528	0.263	0	T cells and ILCs	Anxa6
0	5.36417	0.27	0.006	0	T cells and ILCs	2010016I18Rik
0	5.45383	0.268	0.006	0	T cells and ILCs	Als2cl
0	0.947394	0.771	0.509	0	T cells and ILCs	Tle5
0	0.981658	0.719	0.457	0	T cells and ILCs	Usp3
0	1.26942	0.453	0.192	0	T cells and ILCs	Ifi208
0	1.35957	0.441	0.18	0	T cells and ILCs	Cyb5a
0	1.07606	0.538	0.278	0	T cells and ILCs	Rassf5
0	1.7372	0.483	0.223	0	T cells and ILCs	Runx3
0	0.948977	0.641	0.381	0	T cells and ILCs	Tespa1
0	2.15325	0.34	0.08	0	T cells and ILCs	Klhdc1
0	1.64826	0.406	0.147	0	T cells and ILCs	D16Ertd472e
0	0.897857	0.727	0.469	0	T cells and ILCs	Hp1bp3
0	1.84187	0.363	0.105	0	T cells and ILCs	Ncapd3
0	1.34046	0.464	0.209	0	T cells and ILCs	Aopep
0	2.7075	0.35	0.096	0	T cells and ILCs	Fam241a
0	1.76978	0.366	0.112	0	T cells and ILCs	Arrb2
0	0.973883	0.612	0.358	0	T cells and ILCs	Efr3a
0	2.23669	0.325	0.071	0	T cells and ILCs	Nlrc3
0	1.76575	0.39	0.137	0	T cells and ILCs	Tasp1
0	2.25666	0.325	0.073	0	T cells and ILCs	Sh2d2a
0	0.916992	0.88	0.629	0	T cells and ILCs	Gimap4
0	0.923683	0.782	0.531	0	T cells and ILCs	Klf13
0	2.99563	0.288	0.037	0	T cells and ILCs	Crim1
0	0.882739	0.732	0.483	0	T cells and ILCs	Lrrfip1
0	2.05722	0.371	0.122	0	T cells and ILCs	Ndrg3
0	1.12506	0.845	0.596	0	T cells and ILCs	Bltp1
0	2.62704	0.301	0.052	0	T cells and ILCs	Cracr2a
0	6.02493	0.253	0.004	0	T cells and ILCs	Ntrk3
0	0.753687	0.755	0.506	0	T cells and ILCs	H2-Q7
0	0.920521	0.602	0.354	0	T cells and ILCs	Srpk2
0	1.10913	0.472	0.224	0	T cells and ILCs	Mctp2
0	0.99645	0.562	0.316	0	T cells and ILCs	Sec11a
0	5.90394	0.25	0.004	0	T cells and ILCs	Tdrp
0	1.42675	0.404	0.159	0	T cells and ILCs	Nherf1
0	1.10838	0.483	0.238	0	T cells and ILCs	Pycard
0	1.14828	0.394	0.15	0	T cells and ILCs	Atxn1
0	2.01375	0.311	0.067	0	T cells and ILCs	Atp1b1
0	0.951101	0.651	0.408	0	T cells and ILCs	Pik3cd
0	0.922439	0.785	0.542	0	T cells and ILCs	Setx
0	1.82193	0.382	0.139	0	T cells and ILCs	Adk
0	1.04543	0.472	0.229	0	T cells and ILCs	Rapgef2
0	6.15324	0.246	0.004	0	T cells and ILCs	Cd40lg
0	1.13988	0.472	0.23	0	T cells and ILCs	Atp1a1
0	1.24771	0.953	0.713	0	T cells and ILCs	Inpp4b
0	0.859838	0.736	0.496	0	T cells and ILCs	Cast
0	2.47514	0.29	0.051	0	T cells and ILCs	Pglyrp2
0	1.84966	0.338	0.1	0	T cells and ILCs	A930005H10Rik
0	1.37892	0.373	0.135	0	T cells and ILCs	Gbp8
0	2.27814	0.31	0.072	0	T cells and ILCs	Igf2r
0	1.53919	0.378	0.141	0	T cells and ILCs	Hdac4
0	0.99891	0.627	0.39	0	T cells and ILCs	Agfg1
0	2.11494	0.315	0.078	0	T cells and ILCs	Gm56555
0	0.988199	0.531	0.295	0	T cells and ILCs	Vgll4
0	1.26761	0.428	0.192	0	T cells and ILCs	Madd
0	0.872526	0.353	0.117	0	T cells and ILCs	Ctsd
0	0.948299	0.578	0.342	0	T cells and ILCs	Ttc3
0	0.765087	0.649	0.414	0	T cells and ILCs	Snrpd3
0	0.882207	0.555	0.32	0	T cells and ILCs	Cdk2ap2
0	1.32526	0.593	0.358	0	T cells and ILCs	Ifngr1
0	0.883563	0.61	0.375	0	T cells and ILCs	Ranbp9
0	1.00846	0.52	0.286	0	T cells and ILCs	Dgkz
0	2.10704	0.312	0.078	0	T cells and ILCs	Frmd8
0	0.783722	0.574	0.34	0	T cells and ILCs	Lrrc8c
0	4.83605	0.252	0.019	0	T cells and ILCs	Gm20275
0	1.09582	0.474	0.241	0	T cells and ILCs	Fkbp1a
0	0.83668	0.595	0.362	0	T cells and ILCs	Gimap9
0	3.74337	0.254	0.022	0	T cells and ILCs	Atp10a
0	1.27234	0.443	0.211	0	T cells and ILCs	Tnfaip3
0	4.2463	0.246	0.015	0	T cells and ILCs	Nt5e
0	1.36594	0.389	0.159	0	T cells and ILCs	Rcbtb1
0	2.36974	0.293	0.063	0	T cells and ILCs	Notch1
0	5.40109	0.234	0.005	0	T cells and ILCs	Dzip1
0	4.93442	0.236	0.007	0	T cells and ILCs	Sla2
0	5.42229	0.235	0.006	0	T cells and ILCs	Lrig1
0	1.67077	0.339	0.113	0	T cells and ILCs	Ssbp3
0	1.32442	0.396	0.17	0	T cells and ILCs	Plec
0	0.788543	0.814	0.588	0	T cells and ILCs	Ptpn18
0	0.86481	0.7	0.474	0	T cells and ILCs	Nup153
0	2.55732	0.276	0.051	0	T cells and ILCs	Lfng
0	4.75127	0.233	0.008	0	T cells and ILCs	Eya2
0	1.35132	0.396	0.171	0	T cells and ILCs	4933406I18Rik
0	1.88927	0.307	0.082	0	T cells and ILCs	Ass1
0	1.02189	0.477	0.253	0	T cells and ILCs	Herc3
0	0.856583	0.531	0.308	0	T cells and ILCs	Prkacb
0	1.61966	0.384	0.161	0	T cells and ILCs	Nabp1
0	3.56018	0.244	0.022	0	T cells and ILCs	Ccr9
0	5.63535	0.228	0.006	0	T cells and ILCs	Il2rb
0	1.70366	0.344	0.122	0	T cells and ILCs	Trib2
0	0.694078	0.755	0.533	0	T cells and ILCs	Rps6ka3
0	1.42744	0.37	0.149	0	T cells and ILCs	Aven
0	1.59227	0.318	0.097	0	T cells and ILCs	Ddx60
0	0.718934	0.726	0.505	0	T cells and ILCs	Septin6
0	0.970085	0.803	0.583	0	T cells and ILCs	Zc3hav1
0	1.49175	0.374	0.154	0	T cells and ILCs	Dtx1
0	1.19607	0.416	0.196	0	T cells and ILCs	Dph5
0	1.49681	0.353	0.133	0	T cells and ILCs	Tpst2
0	0.723711	0.591	0.371	0	T cells and ILCs	Acp5
0	1.06947	0.438	0.219	0	T cells and ILCs	Def6
0	2.96647	0.252	0.033	0	T cells and ILCs	Ehd3
0	0.857756	0.555	0.337	0	T cells and ILCs	Skp1
0	0.710545	0.755	0.537	0	T cells and ILCs	Cnn2
0	1.09723	0.927	0.71	0	T cells and ILCs	Satb1
0	2.67394	0.261	0.044	0	T cells and ILCs	Mgst2
0	1.23559	0.393	0.176	0	T cells and ILCs	Patj
0	1.02926	0.458	0.241	0	T cells and ILCs	Elovl5
0	1.05396	0.424	0.207	0	T cells and ILCs	Stk26
0	3.89979	0.236	0.019	0	T cells and ILCs	Itm2a
0	1.67561	0.324	0.108	0	T cells and ILCs	Galnt2
0	3.97484	0.235	0.019	0	T cells and ILCs	Hs3st3b1
0	2.16129	0.285	0.069	0	T cells and ILCs	Spred2
0	0.989235	0.497	0.281	0	T cells and ILCs	Kat2b
0	0.851939	0.824	0.609	0	T cells and ILCs	Ppp2r5a
0	0.829615	0.868	0.653	0	T cells and ILCs	Limd2
0	2.06925	0.284	0.07	0	T cells and ILCs	Ldlrap1
0	2.01306	0.294	0.08	0	T cells and ILCs	Slc49a4
0	0.81533	0.51	0.297	0	T cells and ILCs	Arl15
0	0.774333	0.549	0.337	0	T cells and ILCs	Kif21b
0	0.881683	0.505	0.293	0	T cells and ILCs	B4galnt1
0	1.14923	0.414	0.202	0	T cells and ILCs	Gramd4
0	0.776924	0.548	0.337	0	T cells and ILCs	Ralgapa2
0	0.635419	0.645	0.434	0	T cells and ILCs	Psip1
0	5.29351	0.22	0.009	0	T cells and ILCs	Izumo1r
0	1.14114	0.442	0.232	0	T cells and ILCs	Zfp53
0	0.996587	0.435	0.225	0	T cells and ILCs	Npm3
0	0.886534	0.48	0.27	0	T cells and ILCs	Oxct1
0	0.687171	0.572	0.362	0	T cells and ILCs	Mrtfa
0	2.3338	0.259	0.05	0	T cells and ILCs	Arhgap10
0	0.911991	0.495	0.286	0	T cells and ILCs	Ss18
0	0.677051	0.595	0.386	0	T cells and ILCs	Abracl
0	0.708997	0.744	0.535	0	T cells and ILCs	Evl
0	0.61837	0.73	0.521	0	T cells and ILCs	Epsti1
0	2.51659	0.246	0.038	0	T cells and ILCs	Trerf1
0	1.86547	0.293	0.085	0	T cells and ILCs	Cep97
0	0.939975	0.449	0.242	0	T cells and ILCs	Kdm5b
0	2.29513	0.261	0.054	0	T cells and ILCs	Tex2
0	1.93187	0.287	0.08	0	T cells and ILCs	Rab27a
0	0.640276	0.603	0.396	0	T cells and ILCs	Rev3l
0	0.669094	0.745	0.539	0	T cells and ILCs	Map4k4
0	0.7476	0.656	0.451	0	T cells and ILCs	Zfp36l2
0	0.693687	0.729	0.524	0	T cells and ILCs	Ube2h
0	0.371556	0.603	0.398	0	T cells and ILCs	Tspo
0	0.940104	0.391	0.187	0	T cells and ILCs	Ly75
0	1.06737	0.403	0.2	0	T cells and ILCs	Cbx4
0	4.15731	0.217	0.014	0	T cells and ILCs	Gm41331
0	0.709808	0.684	0.482	0	T cells and ILCs	Sesn3
0	2.48736	0.252	0.05	0	T cells and ILCs	Pmepa1
0	0.691359	0.625	0.423	0	T cells and ILCs	Tmem50a
0	0.853938	0.392	0.19	0	T cells and ILCs	Syne1
0	5.74606	0.205	0.003	0	T cells and ILCs	Lypd6b
0	0.857597	0.48	0.279	0	T cells and ILCs	Erap1
0	0.950961	0.44	0.24	0	T cells and ILCs	Adcy7
0	5.93644	0.204	0.004	0	T cells and ILCs	Mboat1
0	0.589929	0.683	0.484	0	T cells and ILCs	Ccdc88c
0	3.34638	0.266	0.067	0	T cells and ILCs	Ctla4
0	3.44003	0.22	0.021	0	T cells and ILCs	4930417O13Rik
0	0.74124	0.609	0.41	0	T cells and ILCs	Fam169b
0	0.673676	0.571	0.372	0	T cells and ILCs	Arf5
0	3.54541	0.219	0.021	0	T cells and ILCs	1700025G04Rik
0	1.39293	0.323	0.125	0	T cells and ILCs	Ttc28
0	0.689876	0.631	0.433	0	T cells and ILCs	Pik3r1
0	0.862366	0.487	0.289	0	T cells and ILCs	Me2
0	0.273807	0.725	0.527	0	T cells and ILCs	Psme2
0	5.35267	0.202	0.005	0	T cells and ILCs	Tesc
0	0.642132	0.605	0.408	0	T cells and ILCs	Sipa1l1
0	1.7867	0.275	0.078	0	T cells and ILCs	Eml5
0	0.936933	0.421	0.224	0	T cells and ILCs	Mrpl33
0	1.86641	0.27	0.074	0	T cells and ILCs	Focad
0	1.3576	0.318	0.122	0	T cells and ILCs	Ubash3b
0	1.18692	0.348	0.152	0	T cells and ILCs	Cdkn2d
0	0.902754	0.768	0.573	0	T cells and ILCs	Cblb
0	0.819074	0.495	0.3	0	T cells and ILCs	Ifi206
0	2.72014	0.228	0.033	0	T cells and ILCs	Faah
0	0.946157	0.37	0.175	0	T cells and ILCs	P4ha1
0	0.821831	0.502	0.307	0	T cells and ILCs	Ppm1b
0	0.594762	0.632	0.437	0	T cells and ILCs	Smarca2
0	0.52353	0.873	0.678	0	T cells and ILCs	Maml2
0	0.898834	0.402	0.208	0	T cells and ILCs	Pvt1
0	0.646785	0.644	0.45	0	T cells and ILCs	Zdhhc20
0	1.50543	0.295	0.101	0	T cells and ILCs	Mfhas1
0	0.697096	0.849	0.655	0	T cells and ILCs	Sptbn1
0	0.660896	0.681	0.488	0	T cells and ILCs	Cdk17
0	1.41841	0.312	0.119	0	T cells and ILCs	Kcnab2
0	4.55505	0.203	0.01	0	T cells and ILCs	Itgae
0	1.56023	0.292	0.099	0	T cells and ILCs	Inpp5b
0	0.639381	0.597	0.404	0	T cells and ILCs	Tomm20
0	1.47419	0.303	0.111	0	T cells and ILCs	Mettl9
0	1.68378	0.294	0.102	0	T cells and ILCs	Klhdc2
0	0.71761	0.49	0.299	0	T cells and ILCs	B4galt1
0	0.721086	0.698	0.507	0	T cells and ILCs	Ndfip1
0	0.826792	0.443	0.253	0	T cells and ILCs	Ahcyl2
0	0.851013	0.434	0.244	0	T cells and ILCs	Vps13c
0	3.59527	0.202	0.012	0	T cells and ILCs	Cd7
0	0.57511	0.61	0.421	0	T cells and ILCs	Rif1
0	3.57695	0.207	0.018	0	T cells and ILCs	Gm11707
0	0.325276	0.42	0.231	0	T cells and ILCs	Gbp7
0	0.195877	0.667	0.479	0	T cells and ILCs	Ccr7
0	0.939712	0.435	0.247	0	T cells and ILCs	Rnf138
0	1.1287	0.327	0.14	0	T cells and ILCs	Smpdl3a
0	0.885973	0.39	0.203	0	T cells and ILCs	Ppp1r14b
0	0.786826	0.467	0.281	0	T cells and ILCs	Zfp654
0	0.68397	0.533	0.348	0	T cells and ILCs	Sdf4
0	0.567911	0.788	0.603	0	T cells and ILCs	Cotl1
0	1.2388	0.321	0.136	0	T cells and ILCs	Mrpl58
0	1.9857	0.248	0.063	0	T cells and ILCs	Fntb
0	0.66922	0.514	0.329	0	T cells and ILCs	Ppp1r18
0	0.587432	0.646	0.461	0	T cells and ILCs	Myl12a
0	0.718827	0.486	0.302	0	T cells and ILCs	Nup210
0	4.9471	0.19	0.006	0	T cells and ILCs	Hdgfl3
0	4.64431	0.194	0.01	0	T cells and ILCs	B630019A10Rik
0	1.18113	0.348	0.164	0	T cells and ILCs	Setd7
0	0.537258	0.744	0.56	0	T cells and ILCs	Stk10
0	0.621914	0.738	0.554	0	T cells and ILCs	Tcf20
0	0.69353	0.543	0.36	0	T cells and ILCs	Tet3
0	0.855143	0.39	0.207	0	T cells and ILCs	Srgap2
0	0.483763	0.73	0.547	0	T cells and ILCs	Tubb5
0	3.13844	0.206	0.024	0	T cells and ILCs	Pkp4
0	0.799756	0.426	0.244	0	T cells and ILCs	Rexo2
0	0.790258	0.439	0.257	0	T cells and ILCs	Stambpl1
0	0.827671	0.422	0.24	0	T cells and ILCs	Tmem164
0	0.706998	0.487	0.306	0	T cells and ILCs	Numb
0	0.495865	0.788	0.608	0	T cells and ILCs	Eif4a1
0	0.871961	0.402	0.222	0	T cells and ILCs	Ifi27
0	2.11237	0.24	0.06	0	T cells and ILCs	Tnfrsf18
0	1.87388	0.238	0.058	0	T cells and ILCs	St3gal4
0	0.626069	0.572	0.392	0	T cells and ILCs	Smad4
0	0.63901	0.807	0.628	0	T cells and ILCs	Phf20l1
0	1.20229	0.321	0.142	0	T cells and ILCs	4930453N24Rik
0	1.63213	0.265	0.086	0	T cells and ILCs	Tbc1d22b
0	1.95717	0.236	0.057	0	T cells and ILCs	Rgs3
0	1.0048	0.352	0.173	0	T cells and ILCs	Scfd2
0	0.981661	0.359	0.18	0	T cells and ILCs	Orai2
0	0.900631	0.459	0.28	0	T cells and ILCs	Peak1
0	4.42813	0.189	0.01	0	T cells and ILCs	Prf1
0	0.566314	0.782	0.604	0	T cells and ILCs	Zeb1
0	1.11332	0.342	0.164	0	T cells and ILCs	Lta4h
0	1.97011	0.22	0.042	0	T cells and ILCs	Gm57204
0	0.55855	0.584	0.406	0	T cells and ILCs	Rngtt
0	0.627937	0.699	0.521	0	T cells and ILCs	Chaserr
0	0.669414	0.529	0.352	0	T cells and ILCs	Casp8
0	0.67389	0.342	0.165	0	T cells and ILCs	Traf1
0	2.17328	0.201	0.024	0	T cells and ILCs	Timp2
0	5.94313	0.18	0.003	0	T cells and ILCs	Gata3
0	0.58595	0.605	0.428	0	T cells and ILCs	Lonp2
0	0.577627	0.605	0.428	0	T cells and ILCs	Rictor
0	0.742235	0.448	0.271	0	T cells and ILCs	Snx4
0	0.608488	0.729	0.552	0	T cells and ILCs	Fryl
0	0.552357	0.746	0.57	0	T cells and ILCs	Arhgef1
0	1.1236	0.321	0.145	0	T cells and ILCs	Spata6
0	1.5084	0.285	0.109	0	T cells and ILCs	Zfp281
0	0.811133	0.41	0.234	0	T cells and ILCs	Scp2
0	0.537277	0.734	0.558	0	T cells and ILCs	Wapl
0	0.531035	0.675	0.5	0	T cells and ILCs	Mbd2
0	0.742888	0.483	0.308	0	T cells and ILCs	Asxl1
0	2.27913	0.217	0.042	0	T cells and ILCs	Acss2
0	1.41487	0.28	0.106	0	T cells and ILCs	Slc17a9
0	1.34777	0.295	0.121	0	T cells and ILCs	Hacd3
0	2.71606	0.203	0.03	0	T cells and ILCs	Sema4a
0	0.691354	0.448	0.275	0	T cells and ILCs	Mob3a
0	5.21005	0.177	0.004	0	T cells and ILCs	Gstp3
0	0.55283	0.69	0.517	0	T cells and ILCs	Ubac2
0	0.486962	0.761	0.589	0	T cells and ILCs	Atp5h
0	0.622674	0.518	0.346	0	T cells and ILCs	Atp13a3
0	5.77968	0.175	0.003	0	T cells and ILCs	Vipr1
0	0.644226	0.564	0.392	0	T cells and ILCs	Zswim6
0	1.75291	0.248	0.077	0	T cells and ILCs	Gm15472
0	0.964011	0.35	0.179	0	T cells and ILCs	Wwp1
0	5.98521	0.173	0.002	0	T cells and ILCs	Gm57004
0	1.22708	0.291	0.12	0	T cells and ILCs	Dyrk2
0	0.283958	0.639	0.469	0	T cells and ILCs	H2az1
0	2.69311	0.199	0.029	0	T cells and ILCs	Tent5c
0	1.175	0.313	0.143	0	T cells and ILCs	Washc3
0	0.835927	0.363	0.193	0	T cells and ILCs	Klf7
0	5.51561	0.184	0.014	0	T cells and ILCs	Ikzf2
0	0.624324	0.501	0.331	0	T cells and ILCs	Prrc2b
0	1.15314	0.307	0.137	0	T cells and ILCs	Rps6ka1
0	1.64936	0.251	0.081	0	T cells and ILCs	Camk2g
0	0.63383	0.455	0.286	0	T cells and ILCs	Crtc3
0	0.547203	0.561	0.392	0	T cells and ILCs	Tbl1x
0	1.12035	0.311	0.142	0	T cells and ILCs	Jmy
0	1.31326	0.283	0.114	0	T cells and ILCs	Pigx
0	0.688664	0.852	0.683	0	T cells and ILCs	Rpl22l1
0	1.04511	0.31	0.142	0	T cells and ILCs	Nck2
0	1.00545	0.339	0.171	0	T cells and ILCs	Cmas
0	1.08199	0.311	0.143	0	T cells and ILCs	Hk1
0	0.669642	0.85	0.682	0	T cells and ILCs	Clint1
0	0.400921	0.747	0.58	0	T cells and ILCs	Stat4
0	0.838759	0.425	0.258	0	T cells and ILCs	Trp53inp1
0	0.528178	0.626	0.459	0	T cells and ILCs	Nap1l4
0	0.883029	0.366	0.199	0	T cells and ILCs	Pdha1
0	0.705312	0.885	0.719	0	T cells and ILCs	Stk4
0	0.810591	0.533	0.367	0	T cells and ILCs	Rras2
0	0.590696	0.536	0.37	0	T cells and ILCs	Rcor1
0	1.41742	0.264	0.098	0	T cells and ILCs	Inpp1
0	0.762047	0.395	0.229	0	T cells and ILCs	Ncbp1
0	0.955655	0.318	0.152	0	T cells and ILCs	Gltp
0	2.65152	0.196	0.03	0	T cells and ILCs	Abhd8
0	1.43518	0.265	0.099	0	T cells and ILCs	Rnf166
0	1.27789	0.28	0.115	0	T cells and ILCs	Tmem9b
0	0.539596	0.926	0.761	0	T cells and ILCs	Ccnd3
0	0.59519	0.855	0.69	0	T cells and ILCs	Cox7a2l
0	2.64438	0.193	0.028	0	T cells and ILCs	Tbc1d2b
0	0.480915	0.581	0.416	0	T cells and ILCs	Cbx3
0	0.53922	0.421	0.256	0	T cells and ILCs	Herc6
0	0.502359	0.737	0.573	0	T cells and ILCs	Ncoa2
0	0.455689	0.812	0.648	0	T cells and ILCs	Itpr2
0	2.27051	0.202	0.038	0	T cells and ILCs	Gm30603
0	0.785954	0.392	0.228	0	T cells and ILCs	Dop1a
0	1.50643	0.25	0.086	0	T cells and ILCs	Sh3bp1
0	0.702771	0.604	0.44	0	T cells and ILCs	Klhl6
0	3.71528	0.178	0.014	0	T cells and ILCs	Prrg1
0	0.593808	0.546	0.383	0	T cells and ILCs	Heca
0	0.30378	0.54	0.377	0	T cells and ILCs	Mif
0	0.541885	0.89	0.727	0	T cells and ILCs	Arhgap45
0	2.97835	0.188	0.025	0	T cells and ILCs	Rab37
0	0.43817	0.61	0.447	0	T cells and ILCs	Chmp4b
0	0.598649	0.477	0.314	0	T cells and ILCs	Azi2
0	1.29609	0.293	0.13	0	T cells and ILCs	Ddit4
0	0.482724	0.566	0.403	0	T cells and ILCs	Park7
0	3.3268	0.181	0.019	0	T cells and ILCs	Vps26b
0	1.09725	0.298	0.136	0	T cells and ILCs	Dctn6
0	1.61342	0.24	0.078	0	T cells and ILCs	Cmc1
0	0.492862	0.693	0.531	0	T cells and ILCs	Dnm2
0	0.768065	0.465	0.304	0	T cells and ILCs	Mgat5
0	0.740069	0.885	0.724	0	T cells and ILCs	Nsd3
0	0.517147	0.857	0.696	0	T cells and ILCs	Nme2
0	1.25992	0.265	0.104	0	T cells and ILCs	Adamts10
0	1.97666	0.22	0.059	0	T cells and ILCs	Phf11c
0	2.13128	0.209	0.048	0	T cells and ILCs	Armc7
0	1.08208	0.295	0.134	0	T cells and ILCs	Lipa
0	0.527527	0.538	0.378	0	T cells and ILCs	H2aj
0	0.553958	0.548	0.388	0	T cells and ILCs	Pdcd6ip
0	1.75244	0.253	0.093	0	T cells and ILCs	Arsb
0	1.60335	0.254	0.094	0	T cells and ILCs	Lgals1
0	0.581047	0.483	0.323	0	T cells and ILCs	Emg1
0	0.448563	0.611	0.451	0	T cells and ILCs	Lrch3
0	0.269342	0.544	0.385	0	T cells and ILCs	Pkm
0	0.595098	0.532	0.373	0	T cells and ILCs	Flna
0	5.81473	0.162	0.003	0	T cells and ILCs	Gprin3
0	0.722323	0.285	0.126	0	T cells and ILCs	Glipr2
0	1.06663	0.346	0.187	0	T cells and ILCs	Igtp
0	0.936609	0.243	0.084	0	T cells and ILCs	Id2
0	0.404933	0.77	0.612	0	T cells and ILCs	Pip4k2a
0	0.877419	0.343	0.185	0	T cells and ILCs	Calcrl
0	0.500587	0.517	0.359	0	T cells and ILCs	Slc44a2
0	1.19746	0.264	0.106	0	T cells and ILCs	Ap3s1
0	4.97777	0.163	0.005	0	T cells and ILCs	Sytl2
0	1.41391	0.246	0.088	0	T cells and ILCs	Erich1
0	0.846608	0.319	0.161	0	T cells and ILCs	Ccpg1
0	1.80345	0.223	0.065	0	T cells and ILCs	Golm1
0	0.662934	0.428	0.27	0	T cells and ILCs	Rmnd5a
0	0.588294	0.484	0.326	0	T cells and ILCs	Eif4ebp2
0	0.675907	0.401	0.244	0	T cells and ILCs	Desi2
0	0.429718	0.644	0.487	0	T cells and ILCs	Spcs2
0	0.462689	0.658	0.501	0	T cells and ILCs	Cbl
0	0.495736	0.776	0.619	0	T cells and ILCs	Eif3e
0	1.96895	0.214	0.057	0	T cells and ILCs	Mfsd6
0	0.792643	0.366	0.209	0	T cells and ILCs	Slc25a12
0	0.595622	0.43	0.273	0	T cells and ILCs	Ctse
0	0.750774	0.956	0.799	0	T cells and ILCs	Ablim1
0	1.33405	0.261	0.105	0	T cells and ILCs	Nfatc2
0	0.532984	0.542	0.386	0	T cells and ILCs	Nin
0	1.71522	0.216	0.06	0	T cells and ILCs	Uck2
0	0.686547	0.379	0.223	0	T cells and ILCs	Sun2
0	1.15499	0.283	0.127	0	T cells and ILCs	Cdipt
0	0.348861	0.714	0.558	0	T cells and ILCs	Gimap8
0	0.471671	0.853	0.698	0	T cells and ILCs	Pnrc1
0	1.18694	0.281	0.126	0	T cells and ILCs	Usp28
0	4.08798	0.165	0.01	0	T cells and ILCs	Rab11fip4
0	0.940784	0.3	0.145	0	T cells and ILCs	Pacsin1
0	0.433486	0.606	0.451	0	T cells and ILCs	Lbr
0	0.463158	0.659	0.505	0	T cells and ILCs	Tpp2
0	0.210869	0.772	0.618	0	T cells and ILCs	ENSMUSG00000121501
0	0.492751	0.658	0.504	0	T cells and ILCs	Ppp2r5c
0	0.486545	0.531	0.377	0	T cells and ILCs	Ubn1
0	3.76219	0.165	0.011	0	T cells and ILCs	Abcb9
0	1.92847	0.214	0.06	0	T cells and ILCs	Cyth3
0	0.780195	0.362	0.208	0	T cells and ILCs	Exoc6b
0	2.23778	0.196	0.043	0	T cells and ILCs	Cdc14b
0	0.679978	0.392	0.239	0	T cells and ILCs	Ldb1
0	0.770001	0.354	0.201	0	T cells and ILCs	Mitd1
0	0.649031	0.412	0.259	0	T cells and ILCs	Ndufa10
0	0.511182	0.833	0.68	0	T cells and ILCs	Anp32a
0	0.500061	0.638	0.486	0	T cells and ILCs	Epb41
0	0.56598	0.452	0.3	0	T cells and ILCs	Akr1b3
0	1.15294	0.267	0.115	0	T cells and ILCs	Tbcel
0	0.570229	0.461	0.309	0	T cells and ILCs	Rnf167
0	0.433019	0.752	0.6	0	T cells and ILCs	Arid4a
0	0.486313	0.436	0.284	0	T cells and ILCs	Foxn2
0	0.942621	0.311	0.159	0	T cells and ILCs	S100a13
0	0.938208	0.311	0.159	0	T cells and ILCs	Pstpip1
0	0.286286	0.513	0.362	0	T cells and ILCs	Ifi213
0	0.5762	0.889	0.738	0	T cells and ILCs	Apbb1ip
0	2.63306	0.183	0.032	0	T cells and ILCs	Elovl6
0	0.357138	0.522	0.372	0	T cells and ILCs	Nop58
0	1.2141	0.274	0.124	0	T cells and ILCs	Ptpn7
0	0.590656	0.537	0.387	0	T cells and ILCs	Trpc4ap
0	0.407036	0.732	0.582	0	T cells and ILCs	Eef1d
0	0.424083	0.634	0.484	0	T cells and ILCs	Tle4
0	0.574526	0.501	0.351	0	T cells and ILCs	Rfx3
0	0.742622	0.355	0.205	0	T cells and ILCs	Agpat3
0	0.707452	0.38	0.23	0	T cells and ILCs	Wdr89
0	0.616559	0.419	0.269	0	T cells and ILCs	Nt5c
0	0.386914	0.457	0.308	0	T cells and ILCs	Rab8b
0	1.05376	0.28	0.131	0	T cells and ILCs	Gm12216
0	0.793356	0.935	0.786	0	T cells and ILCs	Ssh2
0	0.930028	0.269	0.12	0	T cells and ILCs	Arhgap31
0	0.633654	0.38	0.231	0	T cells and ILCs	Atic
0	3.03404	0.172	0.023	0	T cells and ILCs	Hnrnpll
0	0.595979	0.429	0.28	0	T cells and ILCs	Ppp1r13b
0	0.458575	0.812	0.664	0	T cells and ILCs	Eif3h
0	0.686396	0.395	0.247	0	T cells and ILCs	Acsl4
0	4.01943	0.155	0.007	0	T cells and ILCs	Cst7
0	0.80542	0.363	0.215	0	T cells and ILCs	Rbm38
0	0.496242	0.482	0.334	0	T cells and ILCs	Tbrg1
0	0.585996	0.422	0.274	0	T cells and ILCs	Atxn10
0	0.417213	0.556	0.409	0	T cells and ILCs	Atp5j2
0	0.412741	0.788	0.641	0	T cells and ILCs	Rab2a
0	0.337753	0.532	0.385	0	T cells and ILCs	Nme1
0	1.22964	0.256	0.109	0	T cells and ILCs	Itpk1
0	0.517015	0.508	0.361	0	T cells and ILCs	Sugt1
0	0.630732	0.397	0.25	0	T cells and ILCs	Ndufv3
0	0.635518	0.433	0.286	0	T cells and ILCs	Med14
0	0.372008	0.568	0.421	0	T cells and ILCs	Nop10
0	0.844042	0.693	0.546	0	T cells and ILCs	Bcl2
0	0.37239	0.644	0.498	0	T cells and ILCs	Smyd3
0	0.536438	0.441	0.295	0	T cells and ILCs	H13
0	0.537447	0.461	0.315	0	T cells and ILCs	Zyg11b
0	0.667559	0.933	0.787	0	T cells and ILCs	Myl6
0	6.17414	0.148	0.002	0	T cells and ILCs	Slc28a2b
0	4.00909	0.156	0.01	0	T cells and ILCs	A630023P12Rik
0	0.515294	0.473	0.327	0	T cells and ILCs	Raly
0	0.722831	0.348	0.202	0	T cells and ILCs	Tnfaip8l2
0	0.591027	0.415	0.269	0	T cells and ILCs	Atp6v1d
0	0.393694	0.621	0.476	0	T cells and ILCs	Trpm7
0	1.06245	0.271	0.126	0	T cells and ILCs	Agap2
0	0.426892	0.656	0.511	0	T cells and ILCs	Gsk3b
0	1.79516	0.201	0.056	0	T cells and ILCs	Cbr1
0	0.372328	0.612	0.467	0	T cells and ILCs	Rbms1
0	0.51012	0.484	0.339	0	T cells and ILCs	Aqr
0	0.557665	0.417	0.272	0	T cells and ILCs	Nt5dc1
0	0.551613	0.418	0.273	0	T cells and ILCs	Kif2a
0	2.64455	0.168	0.024	0	T cells and ILCs	Pam
0	0.332524	0.525	0.381	0	T cells and ILCs	Mdn1
0	0.870522	0.326	0.182	0	T cells and ILCs	Orai1
0	0.826474	0.339	0.195	0	T cells and ILCs	Reps1
0	1.08711	0.21	0.066	0	T cells and ILCs	Itm2c
0	4.1364	0.155	0.011	0	T cells and ILCs	Abcb1a
0	0.387069	0.555	0.412	0	T cells and ILCs	Fkbp3
0	0.433972	0.616	0.473	0	T cells and ILCs	S100a10
0	0.662787	0.38	0.237	0	T cells and ILCs	Esyt1
0	0.828652	0.958	0.815	0	T cells and ILCs	Ikzf1
0	0.624019	0.401	0.258	0	T cells and ILCs	Zbtb1
0	1.10906	0.257	0.114	0	T cells and ILCs	Acaa2
0	0.48038	0.457	0.314	0	T cells and ILCs	Slk
0	5.66781	0.145	0.002	0	T cells and ILCs	Pde11a
0	0.920182	0.243	0.1	0	T cells and ILCs	Rap2b
0	0.889691	0.308	0.165	0	T cells and ILCs	Rai1
0	0.367131	0.57	0.427	0	T cells and ILCs	Tbc1d10c
0	1.34015	0.228	0.086	0	T cells and ILCs	Slc20a1
0	0.387736	0.534	0.392	0	T cells and ILCs	Gspt1
0	0.835449	0.302	0.16	0	T cells and ILCs	Dcaf6
0	0.324288	0.498	0.357	0	T cells and ILCs	Cflar
0	3.0129	0.161	0.02	0	T cells and ILCs	Oprm1
0	1.30951	0.229	0.088	0	T cells and ILCs	Gm19585
0	2.46267	0.173	0.032	0	T cells and ILCs	2810001G20Rik
0	0.37115	0.591	0.45	0	T cells and ILCs	Ndufa13
0	0.496787	0.418	0.277	0	T cells and ILCs	Lgals9
0	1.37882	0.261	0.121	0	T cells and ILCs	St8sia6
0	0.513272	0.883	0.743	0	T cells and ILCs	Pak2
0	0.80249	0.315	0.175	0	T cells and ILCs	Pknox1
0	0.371283	0.828	0.688	0	T cells and ILCs	Myl12b
0	0.551053	0.919	0.779	0	T cells and ILCs	Sh3kbp1
0	0.461488	0.404	0.265	0	T cells and ILCs	Slc25a4
0	0.765466	0.317	0.178	0	T cells and ILCs	Churc1
0	3.16585	0.154	0.015	0	T cells and ILCs	Gpr68
0	0.385424	0.598	0.459	0	T cells and ILCs	Cdc37
0	0.448065	0.48	0.341	0	T cells and ILCs	H2-T22
0	0.436696	0.707	0.569	0	T cells and ILCs	Txnip
0	0.411379	0.897	0.759	0	T cells and ILCs	Dnaja1
0	2.84996	0.163	0.025	0	T cells and ILCs	Rcan3
0	0.702845	0.326	0.188	0	T cells and ILCs	Pop5
0	1.00323	0.252	0.114	0	T cells and ILCs	Pld3
0	1.43755	0.214	0.076	0	T cells and ILCs	Zfp827
0	0.689999	0.393	0.255	0	T cells and ILCs	Wwox
0	0.349828	0.528	0.39	0	T cells and ILCs	Rdx
0	4.70019	0.144	0.006	0	T cells and ILCs	Auts2
0	0.618986	0.407	0.269	0	T cells and ILCs	Hbs1l
0	0.44707	0.469	0.331	0	T cells and ILCs	Sp4
0	0.43962	0.517	0.38	0	T cells and ILCs	Tmem59
0	0.272943	0.4	0.263	0	T cells and ILCs	Gbp4
0	1.62714	0.202	0.065	0	T cells and ILCs	Ssbp4
0	0.949216	0.276	0.139	0	T cells and ILCs	Siah1a
0	1.9561	0.18	0.043	0	T cells and ILCs	Cdon
0	0.258645	0.657	0.52	0	T cells and ILCs	Ddx21
0	2.72984	0.16	0.023	0	T cells and ILCs	Tbxa2r
0	1.4285	0.23	0.093	0	T cells and ILCs	Stat5a
0	0.524805	0.435	0.298	0	T cells and ILCs	Kidins220
0	0.364713	0.487	0.35	0	T cells and ILCs	Rsl1d1
0	0.550092	0.424	0.287	0	T cells and ILCs	Dtx3l
0	0.946915	0.271	0.135	0	T cells and ILCs	Fbxo28
0	2.13134	0.179	0.043	0	T cells and ILCs	Unc5cl
0	0.435255	0.488	0.352	0	T cells and ILCs	Pura
0	0.705551	0.344	0.208	0	T cells and ILCs	Twf2
0	0.37937	0.585	0.449	0	T cells and ILCs	Numa1
0	0.556856	0.428	0.293	0	T cells and ILCs	Nab1
0	0.286317	0.609	0.474	0	T cells and ILCs	Rac1
0	0.434442	0.495	0.36	0	T cells and ILCs	Snrpf
0	1.08666	0.247	0.112	0	T cells and ILCs	Irf2bpl
0	0.749793	0.334	0.199	0	T cells and ILCs	Hdac7
0	0.636669	0.372	0.237	0	T cells and ILCs	Tagap
0	0.371646	0.561	0.427	0	T cells and ILCs	Rabac1
0	0.921316	0.277	0.143	0	T cells and ILCs	Atp6v0a2
0	0.755387	0.322	0.188	0	T cells and ILCs	Arid5a
0	0.436242	0.463	0.329	0	T cells and ILCs	Srp9
0	3.03857	0.152	0.018	0	T cells and ILCs	Sit1
0	0.932847	0.271	0.137	0	T cells and ILCs	Pitpnm2
0	1.92385	0.177	0.043	0	T cells and ILCs	Impdh1
0	1.50722	0.209	0.075	0	T cells and ILCs	Flt3l
0	0.385369	0.532	0.398	0	T cells and ILCs	Helz
0	0.334232	0.63	0.496	0	T cells and ILCs	Trip11
0	4.63229	0.14	0.006	0	T cells and ILCs	Ly6c1
0	0.508517	0.422	0.288	0	T cells and ILCs	Gpsm3
0	0.831322	0.293	0.159	0	T cells and ILCs	Phtf1
0	3.55855	0.148	0.014	0	T cells and ILCs	Bend4
0	0.799798	0.301	0.167	0	T cells and ILCs	Zfp260
0	0.801546	0.295	0.161	0	T cells and ILCs	Ttc13
0	0.429921	0.816	0.682	0	T cells and ILCs	Septin7
0	0.437465	0.862	0.729	0	T cells and ILCs	Tln1
0	1.6871	0.194	0.061	0	T cells and ILCs	Slc25a40
0	1.54823	0.197	0.064	0	T cells and ILCs	Sntb2
0	0.371242	0.538	0.405	0	T cells and ILCs	Chordc1
0	1.05481	0.246	0.113	0	T cells and ILCs	Bcl9l
0	0.369531	0.49	0.357	0	T cells and ILCs	Ddx10
0	0.390619	0.838	0.705	0	T cells and ILCs	Tgfbr2
0	0.461344	0.429	0.296	0	T cells and ILCs	Xrcc4
0	0.310963	0.578	0.445	0	T cells and ILCs	Cox7b
0	0.190608	0.641	0.509	0	T cells and ILCs	Sec61b
0	2.84003	0.157	0.025	0	T cells and ILCs	Chn2
0	0.687722	0.262	0.13	0	T cells and ILCs	Spint2
0	3.10978	0.149	0.017	0	T cells and ILCs	Igflr1
0	1.11171	0.973	0.841	0	T cells and ILCs	Rapgef6
0	1.01818	0.249	0.117	0	T cells and ILCs	Cox10
0	0.476711	0.316	0.184	0	T cells and ILCs	Slfn5
0	0.341008	0.516	0.384	0	T cells and ILCs	Atp5g1
0	0.899094	0.271	0.139	0	T cells and ILCs	Tmc6
0	0.364479	0.616	0.484	0	T cells and ILCs	Tasor2
0	1.29147	0.216	0.084	0	T cells and ILCs	Ccdc85b
0	3.05422	0.153	0.021	0	T cells and ILCs	A430093F15Rik
0	0.482318	0.394	0.262	0	T cells and ILCs	Dkc1
0	0.871211	0.283	0.151	0	T cells and ILCs	Gab3
0	0.350017	0.586	0.454	0	T cells and ILCs	G3bp2
0	0.660728	0.34	0.209	0	T cells and ILCs	Ngly1
0	0.326109	0.64	0.509	0	T cells and ILCs	Eif3m
0	0.696987	0.329	0.198	0	T cells and ILCs	Abhd2
0	4.79963	0.135	0.004	0	T cells and ILCs	Crtam
0	2.55099	0.158	0.027	0	T cells and ILCs	Dse
0	4.29053	0.137	0.006	0	T cells and ILCs	F2rl1
0	0.34272	0.51	0.379	0	T cells and ILCs	Pacs1
0	0.659254	0.341	0.211	0	T cells and ILCs	Tuba4a
0	0.675257	0.34	0.21	0	T cells and ILCs	Dtnb
0	0.778563	0.308	0.178	0	T cells and ILCs	Slc30a7
0	1.07764	0.238	0.108	0	T cells and ILCs	Slc37a3
0	0.911836	0.244	0.114	0	T cells and ILCs	Zyx
0	0.513694	0.4	0.27	0	T cells and ILCs	Ankrd10
0	0.863896	0.258	0.128	0	T cells and ILCs	Egln1
0	2.36855	0.161	0.031	0	T cells and ILCs	4930581F22Rik
0	0.216702	0.311	0.181	0	T cells and ILCs	Cyria
0	0.369963	0.755	0.625	0	T cells and ILCs	Hectd1
0	0.318585	0.677	0.547	0	T cells and ILCs	Mia2
0	0.392421	0.485	0.355	0	T cells and ILCs	Atp5mpl
0	0.427664	0.822	0.692	0	T cells and ILCs	Top2b
0	3.96407	0.139	0.009	0	T cells and ILCs	Dok2
0	1.15637	0.224	0.094	0	T cells and ILCs	Rrp1b
0	2.2133	0.172	0.042	0	T cells and ILCs	Abcb1b
0	0.460903	0.574	0.444	0	T cells and ILCs	Rasa1
0	1.11003	0.235	0.106	0	T cells and ILCs	Arhgap1
0	0.358931	0.63	0.501	0	T cells and ILCs	Xrn1
0	1.17746	0.232	0.103	0	T cells and ILCs	Pgs1
0	0.426586	0.446	0.317	0	T cells and ILCs	Spcs1
0	1.51698	0.196	0.067	0	T cells and ILCs	Arhgap39
0	0.357092	0.6	0.471	0	T cells and ILCs	Mark2
0	0.609351	0.363	0.234	0	T cells and ILCs	Trim56
0	0.805304	0.273	0.145	0	T cells and ILCs	Gpatch4
0	0.626658	0.339	0.211	0	T cells and ILCs	Edem1
0	0.358288	0.515	0.387	0	T cells and ILCs	Cd164
0	0.336951	0.602	0.474	0	T cells and ILCs	Trp53
0	0.326322	0.779	0.651	0	T cells and ILCs	Tnrc6c
0	0.342217	0.477	0.349	0	T cells and ILCs	Bnip3l
0	0.546163	0.375	0.247	0	T cells and ILCs	Snhg1
0	0.336934	0.697	0.569	0	T cells and ILCs	Ogt
0	0.490096	0.243	0.116	0	T cells and ILCs	Isg15
0	0.312133	0.644	0.517	0	T cells and ILCs	Add1
0	1.16244	0.222	0.095	0	T cells and ILCs	Smurf1
0	0.852076	0.233	0.106	0	T cells and ILCs	Glipr1
0	0.439609	0.872	0.745	0	T cells and ILCs	Birc6
0	0.353443	0.793	0.666	0	T cells and ILCs	Il2rg
0	0.599632	0.36	0.233	0	T cells and ILCs	Actr10
0	0.339702	0.54	0.414	0	T cells and ILCs	Man1a2
0	0.774982	0.278	0.152	0	T cells and ILCs	Snrk
0	0.43379	0.431	0.305	0	T cells and ILCs	Atp5g3
0	0.313372	0.529	0.403	0	T cells and ILCs	Nop56
0	0.774233	0.318	0.192	0	T cells and ILCs	Dennd4c
0	1.38381	0.174	0.048	0	T cells and ILCs	Igf1r
0	0.292048	0.664	0.538	0	T cells and ILCs	Syncrip
0	0.298181	0.69	0.564	0	T cells and ILCs	Smc6
0	5.53146	0.128	0.002	0	T cells and ILCs	Gm20069
0	0.981732	0.247	0.121	0	T cells and ILCs	Slc35b3
0	0.43179	0.433	0.307	0	T cells and ILCs	Tmed9
0	0.916235	0.249	0.123	0	T cells and ILCs	Yeats2
0	0.281759	0.696	0.57	0	T cells and ILCs	Smc1a
0	1.80744	0.176	0.051	0	T cells and ILCs	Capn2
0	0.32414	0.761	0.636	0	T cells and ILCs	Cnot6l
0	0.956609	0.234	0.109	0	T cells and ILCs	Gbp6
0	1.61468	0.183	0.058	0	T cells and ILCs	Lrrc1
0	1.52167	0.183	0.058	0	T cells and ILCs	Sgk1
0	1.20372	0.215	0.09	0	T cells and ILCs	Zfp386
0	4.49787	0.129	0.004	0	T cells and ILCs	Ar
0	0.27283	0.583	0.458	0	T cells and ILCs	Cct6a
0	0.547413	0.335	0.211	0	T cells and ILCs	Jakmip1
0	3.5113	0.136	0.012	0	T cells and ILCs	Tet1
0	0.628348	0.627	0.503	0	T cells and ILCs	Slamf6
0	2.03812	0.162	0.038	0	T cells and ILCs	Rab6b
0	5.70388	0.127	0.003	0	T cells and ILCs	Cxcr6
0	0.404238	0.374	0.25	0	T cells and ILCs	Pfkp
0	0.218521	0.872	0.748	0	T cells and ILCs	Itm2b
0	1.45315	0.185	0.061	0	T cells and ILCs	Xlr4b
0	1.03043	0.241	0.117	0	T cells and ILCs	Cnst
0	3.0986	0.145	0.021	0	T cells and ILCs	P2rx7
0	0.320175	0.557	0.434	0	T cells and ILCs	Larp1
0	0.834614	0.338	0.215	0	T cells and ILCs	Ttc39b
0	0.667762	0.3	0.177	0	T cells and ILCs	Tspan5
0	0.407768	0.429	0.306	0	T cells and ILCs	Synj2bp
0	0.462839	0.908	0.785	0	T cells and ILCs	Rac2
0	0.272046	0.687	0.565	0	T cells and ILCs	Ywhab
0	0.797874	0.33	0.208	0	T cells and ILCs	Cd82
0	0.957779	0.275	0.153	0	T cells and ILCs	Irgm2
0	0.584026	0.334	0.212	0	T cells and ILCs	Mtmr12
0	3.48045	0.134	0.012	0	T cells and ILCs	Kcnmb4
0	0.361408	0.5	0.378	0	T cells and ILCs	Fam13b
0	0.233148	0.573	0.451	0	T cells and ILCs	Ppp4r2
0	1.74975	0.169	0.048	0	T cells and ILCs	Hdhd5
0	0.22048	0.787	0.666	0	T cells and ILCs	Stat1
0	1.06195	0.217	0.096	0	T cells and ILCs	Klhl9
0	1.1991	0.211	0.09	0	T cells and ILCs	Dbf4
0	0.224103	0.748	0.627	0	T cells and ILCs	Selenow
0	1.61771	0.178	0.057	0	T cells and ILCs	Tnfrsf26
0	0.915246	0.24	0.119	0	T cells and ILCs	Smad3
0	0.261011	0.633	0.512	0	T cells and ILCs	Dad1
0	0.489525	0.379	0.258	0	T cells and ILCs	Atad2
0	4.42689	0.127	0.006	0	T cells and ILCs	Celsr1
0	0.328786	0.78	0.659	0	T cells and ILCs	Csnk1a1
0	0.565143	0.351	0.23	0	T cells and ILCs	Idnk
0	0.293937	0.564	0.443	0	T cells and ILCs	Ankib1
0	1.27658	0.191	0.071	0	T cells and ILCs	Ifih1
0	4.46111	0.127	0.007	0	T cells and ILCs	Sfmbt2
0	0.67607	0.319	0.199	0	T cells and ILCs	Mindy3
0	0.359538	0.492	0.372	0	T cells and ILCs	Usp47
0	5.50266	0.122	0.002	0	T cells and ILCs	Tmie
0	4.00911	0.128	0.008	0	T cells and ILCs	Rtn4rl1
0	0.260149	0.589	0.469	0	T cells and ILCs	Psmb3
0	0.736496	0.28	0.161	0	T cells and ILCs	Scamp3
0	0.2373	0.669	0.55	0	T cells and ILCs	Atp5c1
0	0.510161	0.376	0.257	0	T cells and ILCs	Commd8
0	0.208019	0.721	0.602	0	T cells and ILCs	Rasa3
0	0.301128	0.421	0.302	0	T cells and ILCs	Ifnar2
0	0.337938	0.568	0.449	0	T cells and ILCs	Cdkn1b
0	0.339151	0.464	0.346	0	T cells and ILCs	Adss
0	0.458841	0.404	0.286	0	T cells and ILCs	Phc3
0	0.364331	0.528	0.41	0	T cells and ILCs	Elf4
0	1.07337	0.225	0.107	0	T cells and ILCs	Prkag2
0	1.11303	0.203	0.085	0	T cells and ILCs	Dusp5
0	0.409642	0.382	0.264	0	T cells and ILCs	Nasp
0	0.251197	0.519	0.401	0	T cells and ILCs	Mdh2
0	0.31632	0.372	0.254	0	T cells and ILCs	Bst2
0	6.12819	0.119	0.001	0	T cells and ILCs	Gm39323
0	0.74578	0.938	0.82	0	T cells and ILCs	Myh9
0	0.307536	0.319	0.201	0	T cells and ILCs	Tuba1a
0	0.507092	0.406	0.289	0	T cells and ILCs	Stim2
0	1.67661	0.169	0.052	0	T cells and ILCs	Zfpm1
0	0.546949	0.324	0.207	0	T cells and ILCs	Aprt
0	0.714637	0.266	0.149	0	T cells and ILCs	Mpp7
0	1.75848	0.163	0.046	0	T cells and ILCs	Ccdc88b
0	2.39633	0.145	0.028	0	T cells and ILCs	AW011738
0	1.04124	0.215	0.098	0	T cells and ILCs	Nt5c3b
0	0.37212	0.858	0.741	0	T cells and ILCs	Nsa2
0	0.258882	0.674	0.557	0	T cells and ILCs	Usp25
0	0.284459	0.644	0.527	0	T cells and ILCs	Wdr33
0	0.552091	0.347	0.23	0	T cells and ILCs	Bcor
0	0.54765	0.929	0.813	0	T cells and ILCs	Ncor1
0	0.51199	0.327	0.211	0	T cells and ILCs	Fut8
0	0.688466	0.277	0.161	0	T cells and ILCs	Ttc27
0	1.24114	0.17	0.054	0	T cells and ILCs	Iigp1
0	0.871752	0.202	0.086	0	T cells and ILCs	Fas
0	3.92052	0.126	0.01	0	T cells and ILCs	Rarg
0	2.19656	0.146	0.03	0	T cells and ILCs	Tnfsf10
0	0.297395	0.44	0.324	0	T cells and ILCs	Fbl
0	0.285769	0.616	0.5	0	T cells and ILCs	Tnrc6a
0	0.279879	0.673	0.557	0	T cells and ILCs	Herc1
0	0.301134	0.605	0.489	0	T cells and ILCs	Asxl2
0	1.04202	0.215	0.099	0	T cells and ILCs	Arhgap5
0	0.258998	0.651	0.535	0	T cells and ILCs	Psma2
0	0.394001	0.893	0.777	0	T cells and ILCs	Tnrc6b
0	0.371365	0.347	0.231	0	T cells and ILCs	Zbp1
0	0.206263	0.561	0.446	0	T cells and ILCs	Vasp
0	0.299673	0.524	0.409	0	T cells and ILCs	Zfp652
0	0.511644	0.337	0.222	0	T cells and ILCs	Thoc7
0	0.742473	0.26	0.145	0	T cells and ILCs	Gtpbp1
0	6.03499	0.117	0.002	0	T cells and ILCs	Lcn4
0	1.22922	0.197	0.082	0	T cells and ILCs	Mrps6
0	0.262509	0.675	0.56	0	T cells and ILCs	Sp3
0	0.28076	0.513	0.398	0	T cells and ILCs	Cdc42se1
0	0.371222	0.419	0.304	0	T cells and ILCs	Nck1
0	0.632075	0.29	0.175	0	T cells and ILCs	Rufy2
0	4.99627	0.118	0.003	0	T cells and ILCs	Gm47015
0	0.261721	0.474	0.359	0	T cells and ILCs	Gpx4
0	0.337986	0.477	0.362	0	T cells and ILCs	Fam120a
0	0.247152	0.443	0.328	0	T cells and ILCs	Nolc1
0	0.304369	0.475	0.36	0	T cells and ILCs	Hdac8
0	0.630294	0.282	0.167	0	T cells and ILCs	Prps2
0	0.732757	0.258	0.144	0	T cells and ILCs	Arl2bp
0	1.84758	0.16	0.046	0	T cells and ILCs	Atn1
0	0.948015	0.22	0.106	0	T cells and ILCs	Fam53b
0	0.241499	0.611	0.497	0	T cells and ILCs	Cab39
0	0.255382	0.61	0.496	0	T cells and ILCs	Ubxn4
0	0.310917	0.832	0.718	0	T cells and ILCs	Uqcrh
0	0.279735	0.671	0.557	0	T cells and ILCs	Nufip2
0	0.889019	0.209	0.095	0	T cells and ILCs	Ifit1bl1
0	0.514484	0.344	0.23	0	T cells and ILCs	Rnf38
0	0.282874	0.555	0.442	0	T cells and ILCs	Csnk1g1
0	0.605568	0.276	0.163	0	T cells and ILCs	Ppat
0	1.2802	0.195	0.082	0	T cells and ILCs	Rcbtb2
0	1.27082	0.189	0.076	0	T cells and ILCs	Dpcd
0	0.249989	0.749	0.636	0	T cells and ILCs	Gas5
0	0.640002	0.31	0.197	0	T cells and ILCs	Bcl2l11
0	0.316275	0.393	0.28	0	T cells and ILCs	Dnmt1
0	0.276741	0.607	0.494	0	T cells and ILCs	Ccm2
0	0.365083	0.873	0.76	0	T cells and ILCs	Rpl36al
0	0.171732	0.817	0.704	0	T cells and ILCs	Psme1
0	0.459849	0.346	0.233	0	T cells and ILCs	Prmt3
0	0.257612	0.571	0.458	0	T cells and ILCs	Smc3
0	0.329603	0.467	0.355	0	T cells and ILCs	Tomm7
0	0.861761	0.232	0.12	0	T cells and ILCs	Ddb2
0	0.684469	0.266	0.154	0	T cells and ILCs	Ptpn12
0	0.636254	0.318	0.206	0	T cells and ILCs	Fkbp5
0	1.76704	0.155	0.043	0	T cells and ILCs	Slc16a1
0	5.55008	0.114	0.002	0	T cells and ILCs	Klhl3
0	0.135821	0.218	0.106	0	T cells and ILCs	Ifit2
0	0.518525	0.351	0.239	0	T cells and ILCs	Dap3
0	0.220733	0.776	0.664	0	T cells and ILCs	Fubp1
0	0.374041	0.377	0.265	0	T cells and ILCs	Eno1
0	0.510567	0.312	0.2	0	T cells and ILCs	Thumpd1
0	0.329014	0.473	0.361	0	T cells and ILCs	Map3k3
0	1.14461	0.174	0.062	0	T cells and ILCs	Lgals3bp
0	0.262454	0.499	0.387	0	T cells and ILCs	Tbca
0	0.218035	0.569	0.457	0	T cells and ILCs	Atp5j
0	0.197702	0.547	0.436	0	T cells and ILCs	Sri
0	0.412977	0.524	0.413	0	T cells and ILCs	Klf6
0	0.61282	0.275	0.164	0	T cells and ILCs	Mtap
0	0.802291	0.195	0.084	0	T cells and ILCs	Tgtp1
0	5.32375	0.113	0.002	0	T cells and ILCs	Axin2
0	0.540843	0.161	0.05	0	T cells and ILCs	Tbc1d4
0	0.351487	0.421	0.31	0	T cells and ILCs	Gimap5
0	0.375146	0.97	0.859	0	T cells and ILCs	Ets1
0	0.281789	0.746	0.635	0	T cells and ILCs	Arhgef3
0	0.256904	0.625	0.514	0	T cells and ILCs	Pcbp2
0	0.253699	0.765	0.654	0	T cells and ILCs	Tnks2
0	0.223531	0.801	0.691	0	T cells and ILCs	Zfp292
0	0.303633	0.557	0.447	0	T cells and ILCs	Il21r
0	0.237248	0.535	0.425	0	T cells and ILCs	Lsm4
0	0.554021	0.27	0.16	0	T cells and ILCs	Tgtp2
0	0.52932	0.326	0.216	0	T cells and ILCs	Dnmt3a
0	1.02211	0.201	0.091	0	T cells and ILCs	Txndc15
0	0.87056	0.223	0.113	0	T cells and ILCs	Mink1
0	2.65489	0.129	0.019	0	T cells and ILCs	Bdh1
0	2.15266	0.141	0.031	0	T cells and ILCs	Rcn1
0	0.3297	0.473	0.363	0	T cells and ILCs	Akna
0	0.437323	0.383	0.273	0	T cells and ILCs	Spen
0	0.288957	0.509	0.399	0	T cells and ILCs	Nr2c2
0	0.287037	0.483	0.373	0	T cells and ILCs	Taf1d
0	0.513467	0.294	0.184	0	T cells and ILCs	Stxbp5
0	0.345049	0.46	0.351	0	T cells and ILCs	Mcmbp
0	0.260892	0.503	0.394	0	T cells and ILCs	Cct7
0	1.85024	0.151	0.042	0	T cells and ILCs	Kremen1
0	0.28468	0.495	0.386	0	T cells and ILCs	Bcas3
0	0.252614	0.78	0.671	0	T cells and ILCs	Fam172a
0	0.28272	0.515	0.406	0	T cells and ILCs	Ndufs4
0	0.569074	0.282	0.173	0	T cells and ILCs	Msh2
0	0.294835	0.475	0.366	0	T cells and ILCs	Rasgrp2
0	0.232213	0.859	0.75	0	T cells and ILCs	Dock8
0	0.284421	0.621	0.512	0	T cells and ILCs	Oga
0	0.402524	0.404	0.296	0	T cells and ILCs	Il17ra
0	0.277942	0.542	0.434	0	T cells and ILCs	Sec63
0	3.84035	0.116	0.008	0	T cells and ILCs	Gm19705
0	0.549977	0.33	0.222	0	T cells and ILCs	Crbn
0	0.583048	0.269	0.161	0	T cells and ILCs	AI467606
0	0.634506	0.274	0.166	0	T cells and ILCs	Ndfip2
0	0.53492	0.315	0.207	0	T cells and ILCs	Ide
0	0.339411	0.443	0.335	0	T cells and ILCs	Dmtf1
0	0.397875	0.37	0.262	0	T cells and ILCs	Cyth4
0	0.252685	0.454	0.347	0	T cells and ILCs	Uqcrq
0	0.359334	0.406	0.299	0	T cells and ILCs	Shoc2
0	0.661301	0.262	0.155	0	T cells and ILCs	Fam117a
0	0.775865	0.231	0.124	0	T cells and ILCs	Fhit
0	0.809426	0.225	0.118	0	T cells and ILCs	Tshz1
0	1.18688	0.188	0.081	0	T cells and ILCs	Shld1
0	0.231659	0.614	0.507	0	T cells and ILCs	Celf1
0	0.291439	0.587	0.48	0	T cells and ILCs	Uba52
0	0.214496	0.719	0.612	0	T cells and ILCs	Senp6
0	0.412417	0.345	0.238	0	T cells and ILCs	Mthfd1l
0	0.221218	0.696	0.589	0	T cells and ILCs	Ascc3
0	0.259417	0.66	0.553	0	T cells and ILCs	Prkar1a
0	0.414249	0.383	0.276	0	T cells and ILCs	Dennd1c
0	0.243588	0.673	0.567	0	T cells and ILCs	Cyld
0	0.327565	0.466	0.36	0	T cells and ILCs	Virma
0	0.444165	0.343	0.237	0	T cells and ILCs	Tent4b
0	0.470463	0.333	0.227	0	T cells and ILCs	Hectd4
0	1.45487	0.167	0.061	0	T cells and ILCs	Ccs
0	0.312889	0.428	0.322	0	T cells and ILCs	Dars
0	0.58643	0.284	0.178	0	T cells and ILCs	Mrpl9
0	0.434773	0.359	0.253	0	T cells and ILCs	Ppp6r1
0	0.394469	0.374	0.268	0	T cells and ILCs	Nudt21
0	0.525919	0.297	0.191	0	T cells and ILCs	Hdac2
0	0.752598	0.243	0.137	0	T cells and ILCs	Lasp1
0	0.547645	0.293	0.187	0	T cells and ILCs	Sh3gl1
0	0.417741	0.392	0.287	0	T cells and ILCs	Rbl2
0	1.26818	0.165	0.06	0	T cells and ILCs	Rnasel
0	0.996501	0.196	0.091	0	T cells and ILCs	Zbtb25
0	1.62635	0.151	0.046	0	T cells and ILCs	Ggact
0	0.327814	0.916	0.811	0	T cells and ILCs	Cytip
0	0.291609	0.484	0.379	0	T cells and ILCs	Ube2r2
0	0.225711	0.631	0.526	0	T cells and ILCs	Dusp11
0	1.33733	0.173	0.068	0	T cells and ILCs	Wdyhv1
0	0.365205	0.929	0.825	0	T cells and ILCs	Laptm5
0	0.417636	0.34	0.236	0	T cells and ILCs	Exosc8
0	0.38064	0.391	0.287	0	T cells and ILCs	Vps28
0	0.346069	0.4	0.296	0	T cells and ILCs	Tap2
0	3.43223	0.114	0.01	0	T cells and ILCs	Stx1a
0	1.06785	0.19	0.086	0	T cells and ILCs	Ankmy2
0	1.04913	0.192	0.088	0	T cells and ILCs	Mta1
0	1.08221	0.187	0.083	0	T cells and ILCs	Eef1akmt1
0	0.504259	0.298	0.194	0	T cells and ILCs	Cops9
0	0.254878	0.437	0.333	0	T cells and ILCs	Tgoln1
0	0.344218	0.412	0.308	0	T cells and ILCs	Hmg20a
0	0.43398	0.783	0.679	0	T cells and ILCs	Crlf3
0	0.720533	0.235	0.131	0	T cells and ILCs	Btg3
0	0.721673	0.237	0.133	0	T cells and ILCs	Glo1
0	0.852784	0.235	0.131	0	T cells and ILCs	Ahnak
0	0.268874	0.531	0.428	0	T cells and ILCs	Ptpra
0	3.35049	0.115	0.012	0	T cells and ILCs	Mvb12b
0	0.788479	0.22	0.117	0	T cells and ILCs	Agpat5
0	0.961009	0.216	0.113	0	T cells and ILCs	Hspbap1
0	1.1471	0.177	0.074	0	T cells and ILCs	Rnaset2b
0	0.206218	0.717	0.614	0	T cells and ILCs	Bzw1
0	0.21576	0.713	0.61	0	T cells and ILCs	Snrpg
0	0.509469	0.306	0.203	0	T cells and ILCs	Bola2
0	1.74751	0.142	0.039	0	T cells and ILCs	Cpq
0	0.370565	0.372	0.269	0	T cells and ILCs	Axin1
0	1.0067	0.201	0.099	0	T cells and ILCs	Pkp3
0	0.834742	0.206	0.104	0	T cells and ILCs	Dpy19l1
0	0.464627	0.305	0.204	0	T cells and ILCs	Atrn
0	1.46086	0.153	0.052	0	T cells and ILCs	Frmd6
0	0.873417	0.222	0.121	0	T cells and ILCs	Batf
0	0.45838	0.214	0.113	0	T cells and ILCs	Mthfd2
0	0.526027	0.287	0.186	0	T cells and ILCs	Tiprl
0	0.524793	0.293	0.192	0	T cells and ILCs	Thap3
0	0.365346	0.381	0.28	0	T cells and ILCs	Actn4
0	0.380493	0.349	0.248	0	T cells and ILCs	Rspry1
0	0.354566	0.355	0.254	0	T cells and ILCs	Acat1
0	0.320422	0.428	0.327	0	T cells and ILCs	Pdpk1
0	0.316349	0.291	0.19	0	T cells and ILCs	Plaat3
0	0.134719	0.801	0.701	0	T cells and ILCs	Kpna4
0	0.417953	0.342	0.242	0	T cells and ILCs	Ripk1
0	0.379846	0.203	0.103	0	T cells and ILCs	Rgs1
0	1.51018	0.164	0.064	0	T cells and ILCs	Slc35d1
0	0.863448	0.199	0.099	0	T cells and ILCs	Mfng
0	0.664355	0.243	0.143	0	T cells and ILCs	Gart
0	1.15874	0.17	0.07	0	T cells and ILCs	Slc37a1
0	3.14436	0.112	0.012	0	T cells and ILCs	Enpp4
0	4.27192	0.106	0.006	0	T cells and ILCs	Adgrg5
0	4.95429	0.103	0.003	0	T cells and ILCs	Sytl3
0	0.37651	0.367	0.267	0	T cells and ILCs	Lrp6
0	0.186894	0.825	0.725	0	T cells and ILCs	Tcf12
0	0.307468	0.434	0.334	0	T cells and ILCs	Uba1
0	0.458341	0.278	0.179	0	T cells and ILCs	AI506816
0	0.529305	0.273	0.174	0	T cells and ILCs	Sacs
0	1.78016	0.137	0.038	0	T cells and ILCs	Gm43065
0	3.39388	0.109	0.01	0	T cells and ILCs	Rora
0	2.05636	0.128	0.029	0	T cells and ILCs	Lpin1
0	0.878982	0.205	0.106	0	T cells and ILCs	Crot
0	0.313505	0.43	0.331	0	T cells and ILCs	Uggt1
0	0.51263	0.286	0.187	0	T cells and ILCs	Snhg8
0	0.318173	0.374	0.275	0	T cells and ILCs	Hadhb
0	0.650308	0.238	0.139	0	T cells and ILCs	Ddhd2
0	0.394955	0.35	0.251	0	T cells and ILCs	Wdr82
0	0.636913	0.36	0.261	0	T cells and ILCs	Crybg1
0	0.292748	0.439	0.34	0	T cells and ILCs	Os9
0	0.536611	0.279	0.181	0	T cells and ILCs	Tusc3
0	0.533946	0.277	0.179	0	T cells and ILCs	Limk2
0	1.03903	0.195	0.097	0	T cells and ILCs	Inpp4a
0	2.71173	0.114	0.016	0	T cells and ILCs	Boll
0	1.15112	0.162	0.064	0	T cells and ILCs	Pea15a
0	2.55958	0.116	0.018	0	T cells and ILCs	Padi2
0	0.519669	0.163	0.065	0	T cells and ILCs	Cd9
0	1.99898	0.13	0.032	0	T cells and ILCs	Rexo5
0	2.96571	0.115	0.017	0	T cells and ILCs	Gm46412
0	0.980329	0.187	0.089	0	T cells and ILCs	Uqcc5
0	0.569356	0.261	0.163	0	T cells and ILCs	Uqcc3
0	1.58615	0.144	0.046	0	T cells and ILCs	Frrs1
0	0.860876	0.181	0.083	0	T cells and ILCs	Socs3
0	0.629528	0.214	0.116	0	T cells and ILCs	Rtp4
0	0.778558	0.973	0.875	0	T cells and ILCs	Jak1
0	0.382537	0.37	0.272	0	T cells and ILCs	Msl2
0	0.444613	0.295	0.197	0	T cells and ILCs	Higd1a
0	0.309263	0.426	0.328	0	T cells and ILCs	Cnot6
0	0.371765	0.346	0.248	0	T cells and ILCs	Cep192
0	0.425596	0.343	0.246	0	T cells and ILCs	Nras
0	0.514533	0.277	0.18	0	T cells and ILCs	Prkag1
0	0.330831	0.383	0.286	0	T cells and ILCs	Sos1
0	1.1296	0.166	0.069	0	T cells and ILCs	Gimap1os
0	0.473029	0.309	0.212	0	T cells and ILCs	Ccng1
0	0.875995	0.215	0.118	0	T cells and ILCs	Heatr5a
0	0.289171	0.302	0.205	0	T cells and ILCs	Synj1
0	0.612346	0.255	0.158	0	T cells and ILCs	Naa10
0	0.234547	0.754	0.657	0	T cells and ILCs	Trip12
0	0.655596	0.237	0.14	0	T cells and ILCs	Hs2st1
0	0.219146	0.796	0.7	0	T cells and ILCs	Acin1
0	0.391961	0.335	0.239	0	T cells and ILCs	Ier3ip1
0	0.712396	0.203	0.107	0	T cells and ILCs	Abcg3
0	0.831428	0.203	0.107	0	T cells and ILCs	Slain1
0	0.823585	0.203	0.107	0	T cells and ILCs	Capn1
0	0.644003	0.232	0.136	0	T cells and ILCs	Ext2
0	0.625456	0.248	0.152	0	T cells and ILCs	Kif3b
0	0.393008	0.33	0.234	0	T cells and ILCs	Adh5
0	0.347398	0.328	0.232	0	T cells and ILCs	Dcaf1
0	0.714039	0.236	0.14	0	T cells and ILCs	Sgpp1
0	0.51451	0.276	0.181	0	T cells and ILCs	Galk2
0	1.20311	0.159	0.064	0	T cells and ILCs	Gpr146
0	1.61739	0.135	0.04	0	T cells and ILCs	Spr
0	0.476768	0.316	0.221	0	T cells and ILCs	C2cd5
0	0.524903	0.266	0.171	0	T cells and ILCs	Tle3
0	0.42342	0.326	0.231	0	T cells and ILCs	Naa16
0	0.511451	0.286	0.191	0	T cells and ILCs	Foxk1
0	0.324989	0.376	0.281	0	T cells and ILCs	Ccdc47
0	0.321843	0.368	0.273	0	T cells and ILCs	Srp19
0	1.03227	0.168	0.074	0	T cells and ILCs	Idh2
0	0.179846	0.236	0.142	0	T cells and ILCs	Anxa5
0	0.649671	0.232	0.138	0	T cells and ILCs	Coro1c
0	1.97573	0.121	0.027	0	T cells and ILCs	Mturn
0	0.601108	0.234	0.14	0	T cells and ILCs	Tapbpl
0	3.03063	0.109	0.015	0	T cells and ILCs	Ggt5
0	1.39969	0.153	0.059	0	T cells and ILCs	Slc39a11
0	1.7904	0.125	0.031	0	T cells and ILCs	Racgap1
0	0.527449	0.261	0.167	0	T cells and ILCs	B230307C23Rik
0	2.12708	0.118	0.024	0	T cells and ILCs	Xlr4a
0	0.331405	0.364	0.27	0	T cells and ILCs	Mrpl24
0	0.339705	0.956	0.862	0	T cells and ILCs	Shisa5
0	0.328708	0.344	0.25	0	T cells and ILCs	Nol8
0	0.205098	0.794	0.701	0	T cells and ILCs	Capza1
0	0.519997	0.265	0.172	0	T cells and ILCs	Ctnnbl1
0	2.44456	0.109	0.016	0	T cells and ILCs	Spsb1
0	0.575138	0.238	0.145	0	T cells and ILCs	Agk
0	0.679345	0.257	0.164	0	T cells and ILCs	Ranbp10
0	0.708429	0.216	0.123	0	T cells and ILCs	Panx1
0	0.552864	0.25	0.157	0	T cells and ILCs	Pym1
0	0.644576	0.235	0.142	0	T cells and ILCs	Cep95
0	2.42441	0.113	0.02	0	T cells and ILCs	Emc9
0	1.15157	0.172	0.079	0	T cells and ILCs	Ly6c2
0	0.532543	0.21	0.117	0	T cells and ILCs	Socs1
0	0.344968	0.349	0.256	0	T cells and ILCs	Rer1
0	0.445271	0.279	0.187	0	T cells and ILCs	Rangap1
0	0.825238	0.195	0.103	0	T cells and ILCs	Ttc7b
0	0.785061	0.201	0.109	0	T cells and ILCs	Tmem254
0	1.03545	0.17	0.078	0	T cells and ILCs	Stn1
0	1.23256	0.153	0.061	0	T cells and ILCs	Tpcn1
0	0.491446	0.263	0.171	0	T cells and ILCs	Thap12
0	0.336815	0.309	0.217	0	T cells and ILCs	Irf2bp2
0	0.531631	0.261	0.169	0	T cells and ILCs	Abcc4
0	1.02469	0.178	0.086	0	T cells and ILCs	Pja1
0	0.378748	0.944	0.852	0	T cells and ILCs	Ankrd44
0	0.42415	0.918	0.827	0	T cells and ILCs	Tpr
0	0.644201	0.232	0.141	0	T cells and ILCs	Lpcat3
0	0.34975	0.335	0.244	0	T cells and ILCs	Cabin1
0	3.44696	0.1	0.009	0	T cells and ILCs	Adgrl1
0	3.11401	0.101	0.01	0	T cells and ILCs	Acpp
0	0.566582	0.247	0.156	0	T cells and ILCs	Magi3
0	0.418282	0.303	0.212	0	T cells and ILCs	Pptc7
0	0.326021	0.323	0.232	0	T cells and ILCs	Cycs
0	0.561686	0.238	0.147	0	T cells and ILCs	Mcph1
0	0.362873	0.322	0.231	0	T cells and ILCs	Eri1
0	0.346513	0.318	0.227	0	T cells and ILCs	Lsm7
0	0.34675	0.304	0.213	0	T cells and ILCs	Tnip1
0	0.642251	0.214	0.123	0	T cells and ILCs	Glrx5
0	0.719832	0.206	0.115	0	T cells and ILCs	Dpysl2
0	0.504638	0.947	0.856	0	T cells and ILCs	Pabpc1
0	0.36489	0.349	0.258	0	T cells and ILCs	Kmt2d
0	0.372261	0.33	0.24	0	T cells and ILCs	Kat6b
0	0.443831	0.311	0.221	0	T cells and ILCs	Fam168a
0	0.654761	0.222	0.132	0	T cells and ILCs	Pde2a
0	1.28494	0.153	0.063	0	T cells and ILCs	Cln3
0	0.398239	0.322	0.232	0	T cells and ILCs	Wdr37
0	0.40419	0.295	0.205	0	T cells and ILCs	Pdcd6
0	0.494576	0.268	0.179	0	T cells and ILCs	Stx6
0	0.457113	0.277	0.188	0	T cells and ILCs	Ap1ar
0	0.51848	0.267	0.178	0	T cells and ILCs	Arf3
0	1.96506	0.117	0.028	0	T cells and ILCs	Eva1b
0	0.517782	0.249	0.16	0	T cells and ILCs	Zdhhc3
0	1.90171	0.118	0.029	0	T cells and ILCs	Thra
0	0.529271	0.249	0.16	0	T cells and ILCs	Mlx
0	0.27635	0.877	0.788	0	T cells and ILCs	Tpm3
0	0.159508	0.846	0.757	0	T cells and ILCs	Cox4i1
0	0.44947	0.266	0.178	0	T cells and ILCs	Snhg12
0	0.583687	0.23	0.142	0	T cells and ILCs	Dop1b
0	0.990105	0.163	0.075	0	T cells and ILCs	Ccdc91
0	1.11383	0.157	0.069	0	T cells and ILCs	Golim4
0	0.514238	0.246	0.158	0	T cells and ILCs	Mri1
0	0.344714	0.304	0.216	0	T cells and ILCs	Bcap29
0	0.387145	0.315	0.227	0	T cells and ILCs	Setd3
0	1.62939	0.128	0.04	0	T cells and ILCs	Cdca7l
0	0.601925	0.972	0.884	0	T cells and ILCs	Prrc2c
0	0.170491	0.83	0.742	0	T cells and ILCs	Wnk1
0	0.281226	0.924	0.837	0	T cells and ILCs	Serbp1
0	0.461785	0.264	0.177	0	T cells and ILCs	Ppp1r12b
0	0.435438	0.279	0.192	0	T cells and ILCs	Anapc11
0	0.366869	0.3	0.213	0	T cells and ILCs	Ppid
0	0.856852	0.177	0.09	0	T cells and ILCs	1600014C10Rik
0	0.507694	0.239	0.152	0	T cells and ILCs	Nob1
0	2.13626	0.112	0.025	0	T cells and ILCs	Smco4
0	0.85777	0.152	0.065	0	T cells and ILCs	Abcc5
0	0.405671	0.298	0.211	0	T cells and ILCs	Cuta
0	0.38031	0.298	0.211	0	T cells and ILCs	Txlng
0	0.9793	0.172	0.085	0	T cells and ILCs	Pim2
0	0.391072	0.287	0.2	0	T cells and ILCs	Sidt2
0	0.438082	0.266	0.18	0	T cells and ILCs	Mrps5
0	0.439857	0.261	0.175	0	T cells and ILCs	Mrpl57
0	0.471037	0.256	0.17	0	T cells and ILCs	Pip5k1a
0	0.857188	0.176	0.09	0	T cells and ILCs	Sbf1
0	0.298146	0.274	0.189	0	T cells and ILCs	Abcg1
0	1.44494	0.135	0.05	0	T cells and ILCs	Ankrd50
0	0.635283	0.198	0.113	0	T cells and ILCs	Gpr65
0	0.347605	0.293	0.208	0	T cells and ILCs	Nfrkb
0	0.809176	0.173	0.088	0	T cells and ILCs	Spice1
0	1.68836	0.12	0.035	0	T cells and ILCs	Ifit1
0	0.57851	0.969	0.884	0	T cells and ILCs	Npm1
0	1.24068	0.135	0.051	0	T cells and ILCs	Vopp1
0	0.486247	0.27	0.186	0	T cells and ILCs	Sptssa
0	0.353398	0.288	0.204	0	T cells and ILCs	Ndufa8
0	0.443473	0.245	0.161	0	T cells and ILCs	Tsr1
0	0.529657	0.242	0.158	0	T cells and ILCs	Trappc12
0	0.82268	0.174	0.09	0	T cells and ILCs	Fbxo32
0	0.437094	0.262	0.179	0	T cells and ILCs	Antkmt
0	0.576374	0.225	0.142	0	T cells and ILCs	Fhip2a
0	0.491834	0.24	0.157	0	T cells and ILCs	Mrps26
0	1.06282	0.147	0.064	0	T cells and ILCs	Sigirr
0	0.576106	0.217	0.134	0	T cells and ILCs	Rex1bd
0	0.68966	0.242	0.159	0	T cells and ILCs	Cited2
0	2.53381	0.108	0.025	0	T cells and ILCs	Myb
0	0.61133	0.222	0.139	0	T cells and ILCs	Fbxo33
0	0.807123	0.988	0.905	0	T cells and ILCs	Mbnl1
0	0.24514	0.829	0.746	0	T cells and ILCs	Ppp1r12a
0	0.922445	0.158	0.076	0	T cells and ILCs	Psph
0	1.02587	0.148	0.066	0	T cells and ILCs	Tex264
0	0.601163	0.209	0.127	0	T cells and ILCs	2210016F16Rik
0	0.228388	0.863	0.781	0	T cells and ILCs	Cd53
0	0.325697	0.262	0.181	0	T cells and ILCs	Xaf1
0	0.873505	0.163	0.082	0	T cells and ILCs	Pitpnm1
0	0.47293	0.298	0.217	0	T cells and ILCs	Mxd4
0	0.585624	0.214	0.133	0	T cells and ILCs	Ppa1
0	0.773198	0.167	0.087	0	T cells and ILCs	Saysd1
0	1.13524	0.139	0.059	0	T cells and ILCs	Lncppara
0	1.63896	0.115	0.035	0	T cells and ILCs	Pole2
0	0.720329	0.187	0.107	0	T cells and ILCs	Cenpj
0	0.758336	0.194	0.114	0	T cells and ILCs	Minpp1
0	1.0216	0.141	0.061	0	T cells and ILCs	Daam1
0	0.513838	0.22	0.14	0	T cells and ILCs	Med30
0	0.424741	0.243	0.163	0	T cells and ILCs	Zfp942
0	0.516301	0.215	0.135	0	T cells and ILCs	Taf4b
0	0.462722	0.251	0.172	0	T cells and ILCs	Mnat1
0	0.459777	0.232	0.153	0	T cells and ILCs	Hsd17b10
0	0.718003	0.191	0.112	0	T cells and ILCs	Amd1
0	0.832955	0.161	0.082	0	T cells and ILCs	Wdr46
0	1.03846	0.146	0.067	0	T cells and ILCs	Atp8b2
0	0.537696	0.216	0.137	0	T cells and ILCs	Eipr1
0	0.307846	0.888	0.809	0	T cells and ILCs	Elf1
0	0.258046	0.928	0.85	0	T cells and ILCs	Cfl1
0	0.745908	0.181	0.103	0	T cells and ILCs	Hsdl1
0	0.738748	0.173	0.095	0	T cells and ILCs	Heatr3
0	1.07334	0.142	0.064	0	T cells and ILCs	Pacs2
0	0.967896	0.145	0.067	0	T cells and ILCs	Gnptg
0	0.805329	0.164	0.087	0	T cells and ILCs	Mettl8
0	0.47302	0.218	0.141	0	T cells and ILCs	Usp53
0	0.48201	0.234	0.157	0	T cells and ILCs	Auh
0	0.782404	0.162	0.085	0	T cells and ILCs	Kdsr
0	0.576938	0.193	0.116	0	T cells and ILCs	Fbxo9
0	0.644502	0.189	0.112	0	T cells and ILCs	Simc1
0	0.755331	0.174	0.097	0	T cells and ILCs	Gm42722
0	0.433183	0.244	0.167	0	T cells and ILCs	Ric8b
0	0.724725	0.171	0.095	0	T cells and ILCs	Actr6
0	2.07812	0.101	0.025	0	T cells and ILCs	Myo10
0	0.714381	0.169	0.093	0	T cells and ILCs	Zfp945
0	0.803387	0.153	0.077	0	T cells and ILCs	Smad1
0	1.28889	0.123	0.047	0	T cells and ILCs	Appl2
0	1.60443	0.107	0.031	0	T cells and ILCs	Adcy3
0	0.347404	0.913	0.838	0	T cells and ILCs	Rpl35
0	0.546611	0.202	0.127	0	T cells and ILCs	Ascc1
0	0.573532	0.194	0.119	0	T cells and ILCs	Pigp
0	0.643044	0.189	0.114	0	T cells and ILCs	Mob3b
0	0.72185	0.159	0.084	0	T cells and ILCs	Usp18
0	1.77855	0.106	0.031	0	T cells and ILCs	Pvr
0	0.63354	0.19	0.115	0	T cells and ILCs	Prkcsh
0	0.650027	0.181	0.106	0	T cells and ILCs	Cep164
0	0.854879	0.154	0.079	0	T cells and ILCs	Ptch1
0	0.7723	0.164	0.09	0	T cells and ILCs	Hjurp
0	0.464014	0.227	0.153	0	T cells and ILCs	Slc43a2
0	0.863728	0.152	0.078	0	T cells and ILCs	Gm36220
0	0.643032	0.173	0.099	0	T cells and ILCs	Zgpat
0	0.62935	0.174	0.1	0	T cells and ILCs	Hspbp1
0	0.199529	0.9	0.827	0	T cells and ILCs	Hnrnpf
0	0.511024	0.194	0.121	0	T cells and ILCs	Utp4
0	1.4088	0.112	0.039	0	T cells and ILCs	Slfn10-ps
0	0.521923	0.195	0.122	0	T cells and ILCs	Dap
0	0.468341	0.2	0.127	0	T cells and ILCs	Mppe1
0	0.851627	0.146	0.073	0	T cells and ILCs	Galnt12
0	1.36988	0.105	0.032	0	T cells and ILCs	Atp11a
0	0.94269	0.172	0.099	0	T cells and ILCs	Mmd
0	0.668266	0.165	0.093	0	T cells and ILCs	A930024E05Rik
0	0.695452	0.171	0.099	0	T cells and ILCs	Por
0	0.937009	0.138	0.066	0	T cells and ILCs	Iqce
0	1.01103	0.137	0.065	0	T cells and ILCs	Tob1
0	1.34593	0.12	0.048	0	T cells and ILCs	Gm32633
0	0.472639	0.185	0.113	0	T cells and ILCs	S1pr4
0	0.20767	0.884	0.812	0	T cells and ILCs	Eif4g2
0	1.00933	0.136	0.065	0	T cells and ILCs	Nr4a3
0	0.527032	0.19	0.119	0	T cells and ILCs	Isoc1
0	0.547272	0.184	0.113	0	T cells and ILCs	Hibch
0	1.71694	0.102	0.031	0	T cells and ILCs	Syt11
0	0.57463	0.182	0.111	0	T cells and ILCs	Paip2b
0	1.36792	0.102	0.031	0	T cells and ILCs	Tnfrsf1a
0	0.792101	0.98	0.909	0	T cells and ILCs	Eef1b2
0	0.352054	0.959	0.888	0	T cells and ILCs	Akap13
0	1.22038	0.122	0.052	0	T cells and ILCs	Tmem65
0	0.989967	0.128	0.058	0	T cells and ILCs	Zfp955b
0	0.665899	0.166	0.096	0	T cells and ILCs	Epb41l4aos
0	0.551325	0.185	0.115	0	T cells and ILCs	Alg5
0	0.613989	0.177	0.107	0	T cells and ILCs	Hsdl2
0	0.637915	0.172	0.102	0	T cells and ILCs	Trim21
0	0.58758	0.18	0.11	0	T cells and ILCs	Gm49797
0	0.156537	0.896	0.827	0	T cells and ILCs	Eef1g
0	0.883664	0.14	0.071	0	T cells and ILCs	Mov10
0	1.07029	0.124	0.055	0	T cells and ILCs	Sorcs2
0	0.84857	0.141	0.072	0	T cells and ILCs	Zfp141
0	0.510527	0.172	0.103	0	T cells and ILCs	Flnb
0	0.763033	0.148	0.079	0	T cells and ILCs	Slc25a30
0	0.703706	0.153	0.084	0	T cells and ILCs	Ppargc1b
0	0.43211	0.958	0.889	0	T cells and ILCs	Naca
0	0.230596	0.944	0.875	0	T cells and ILCs	Elmo1
0	1.23908	0.11	0.042	0	T cells and ILCs	Zhx3
0	0.49876	0.191	0.123	0	T cells and ILCs	Rwdd4a
0	0.741399	0.154	0.086	0	T cells and ILCs	Ppp1r9b
0	1.35553	0.108	0.04	0	T cells and ILCs	BC147527
0	0.766462	0.157	0.089	0	T cells and ILCs	Drosha
0	0.913282	0.13	0.062	0	T cells and ILCs	Bex3
0	0.60333	0.173	0.105	0	T cells and ILCs	Trmt11
0	0.513796	0.18	0.112	0	T cells and ILCs	Prmt5
0	1.5292	0.1	0.033	0	T cells and ILCs	Nbdy
0	1.28115	0.108	0.041	0	T cells and ILCs	Piga
0	0.647498	0.152	0.085	0	T cells and ILCs	Srm
0	0.715026	0.151	0.084	0	T cells and ILCs	Ppp2r1b
0	0.556023	0.168	0.102	0	T cells and ILCs	Tmx4
0	0.621352	0.17	0.104	0	T cells and ILCs	St7l
0	0.545248	0.169	0.103	0	T cells and ILCs	Cep57l1
0	0.584799	0.166	0.1	0	T cells and ILCs	Slc7a6
0	1.06519	0.118	0.052	0	T cells and ILCs	Izumo4
0	0.635209	0.156	0.09	0	T cells and ILCs	Acyp1
0	0.788459	0.135	0.069	0	T cells and ILCs	Setd4
0	0.468068	0.144	0.078	0	T cells and ILCs	Jaml
0	0.623207	0.171	0.106	0	T cells and ILCs	Pgm2l1
0	0.58599	0.166	0.101	0	T cells and ILCs	Ercc5
0	1.01347	0.121	0.056	0	T cells and ILCs	Pip4p2
0	0.623583	0.164	0.099	0	T cells and ILCs	Slc35e2
0	0.742696	0.141	0.076	0	T cells and ILCs	Clpb
0	0.734714	0.141	0.076	0	T cells and ILCs	Acadvl
0	0.432982	0.961	0.896	0	T cells and ILCs	Rpl31
0	0.198304	0.968	0.903	0	T cells and ILCs	Dock10
0	0.420836	0.961	0.896	0	T cells and ILCs	Rps17
0	0.222986	0.948	0.883	0	T cells and ILCs	Ankrd11
0	0.73879	0.138	0.074	0	T cells and ILCs	Smim10l1
0	0.603237	0.162	0.098	0	T cells and ILCs	Disp1
0	0.957048	0.122	0.058	0	T cells and ILCs	Polr1g
0	0.586265	0.161	0.097	0	T cells and ILCs	Nudcd2
0	0.668035	0.141	0.077	0	T cells and ILCs	Gclm
0	0.686437	0.141	0.077	0	T cells and ILCs	Gnpda2
0	0.315244	0.948	0.884	0	T cells and ILCs	Eef2
0	0.907883	0.168	0.105	0	T cells and ILCs	Hopx
0	1.07815	0.109	0.046	0	T cells and ILCs	Tmsb10b
0	1.11003	0.109	0.046	0	T cells and ILCs	Gm20234
0	0.99994	0.111	0.048	0	T cells and ILCs	Gabbr1
0	0.592778	0.151	0.089	0	T cells and ILCs	Mtfr1
0	1.11326	0.11	0.048	0	T cells and ILCs	Fam118a
0	0.483377	0.962	0.9	0	T cells and ILCs	Rpl36a
0	0.598492	0.152	0.091	0	T cells and ILCs	Golm2
0	0.625522	0.147	0.086	0	T cells and ILCs	Hadh
0	0.80549	0.123	0.062	0	T cells and ILCs	Flot1
0	0.630406	0.14	0.08	0	T cells and ILCs	Pstk
0	0.806237	0.128	0.068	0	T cells and ILCs	Fbxl14
0	0.776229	0.13	0.07	0	T cells and ILCs	Kctd2
0	0.730283	0.129	0.069	0	T cells and ILCs	Cltb
0	0.347458	0.981	0.921	0	T cells and ILCs	H2-K1
0	0.203512	0.132	0.073	0	T cells and ILCs	Rab11fip1
0	0.634708	0.134	0.075	0	T cells and ILCs	Rrp9
0	1.01345	0.11	0.051	0	T cells and ILCs	Dip2c
0	1.07343	0.108	0.049	0	T cells and ILCs	Zfp287
0	0.706914	0.997	0.939	0	T cells and ILCs	Arhgap15
0	0.664142	0.137	0.079	0	T cells and ILCs	Agfg2
0	0.696691	0.129	0.071	0	T cells and ILCs	Dhrs7
0	0.663501	0.134	0.076	0	T cells and ILCs	Prps1
0	0.815372	0.124	0.066	0	T cells and ILCs	Lpar6
0	0.683392	0.131	0.074	0	T cells and ILCs	Unc13d
0	0.687772	0.131	0.074	0	T cells and ILCs	Cfap298
0	0.803265	0.112	0.055	0	T cells and ILCs	Nfia
0	0.637196	0.131	0.075	0	T cells and ILCs	Sorbs1
0	0.843985	0.114	0.058	0	T cells and ILCs	Zfp512b
0	0.162389	0.949	0.893	0	T cells and ILCs	Coro1a
0	0.871059	0.1	0.045	0	T cells and ILCs	Oas3
0	0.688195	0.122	0.067	0	T cells and ILCs	Tfdp1
0	0.822171	0.124	0.069	0	T cells and ILCs	Arhgef12
0	1.00535	0.101	0.047	0	T cells and ILCs	Mtln
0	0.766458	0.117	0.063	0	T cells and ILCs	Dcun1d3
0	0.832661	0.113	0.059	0	T cells and ILCs	Psmg1
0	0.889459	0.103	0.05	0	T cells and ILCs	Slc2a9
0	0.843829	0.106	0.054	0	T cells and ILCs	Lrrc8a
0	0.766804	0.106	0.054	0	T cells and ILCs	B4galt7
0	0.816355	0.103	0.053	0	T cells and ILCs	Zfp799
0	0.317184	0.959	0.909	0	T cells and ILCs	Pfn1
0	0.818355	0.101	0.052	0	T cells and ILCs	Sh3glb2
0	0.291832	0.983	0.938	0	T cells and ILCs	Ppia
0	0.177803	0.962	0.919	0	T cells and ILCs	Srrm2
0	0.491466	0.978	0.937	0	T cells and ILCs	Rps28
0	0.268909	0.974	0.934	0	T cells and ILCs	Rpl22
0	0.386074	0.984	0.947	0	T cells and ILCs	Rpl36
0	0.239201	0.97	0.933	0	T cells and ILCs	Rpl7a
0	0.331711	0.977	0.941	0	T cells and ILCs	Rpl38
0	0.533886	0.99	0.955	0	T cells and ILCs	Rpl3
0	1.17659	0.997	0.963	0	T cells and ILCs	Tmsb10
0	0.34143	0.984	0.95	0	T cells and ILCs	Rpl4
0	0.389871	0.988	0.958	0	T cells and ILCs	Rpl29
0	0.445262	0.998	0.969	0	T cells and ILCs	Ptprc
0	0.214894	0.992	0.963	0	T cells and ILCs	B2m
0	0.554886	0.991	0.962	0	T cells and ILCs	Rpl15
0	0.429334	0.992	0.965	0	T cells and ILCs	Rpl10a
0	0.357715	0.989	0.963	0	T cells and ILCs	Rpl14
0	0.568987	0.988	0.962	0	T cells and ILCs	Rps29
0	0.338985	0.987	0.961	0	T cells and ILCs	Rpl24
0	0.558409	0.993	0.968	0	T cells and ILCs	Rps6
0	0.778317	0.996	0.972	0	T cells and ILCs	Rpl5
0	0.32585	0.987	0.963	0	T cells and ILCs	Rpl27
0	0.403609	0.989	0.965	0	T cells and ILCs	Rpl39
0	0.181318	0.98	0.957	0	T cells and ILCs	Rps25
0	0.388667	0.993	0.971	0	T cells and ILCs	Rps2
0	0.572928	0.995	0.973	0	T cells and ILCs	Rps18
0	0.307833	0.989	0.968	0	T cells and ILCs	Rpl37
0	0.364531	0.99	0.97	0	T cells and ILCs	Rpl37a
0	0.815926	0.996	0.976	0	T cells and ILCs	Rpl12
0	0.478228	0.995	0.975	0	T cells and ILCs	Rack1
0	0.258514	0.989	0.971	0	T cells and ILCs	Rpl41
0	0.148209	0.984	0.966	0	T cells and ILCs	Rpl10
0	0.335168	0.992	0.975	0	T cells and ILCs	Rps21
0	0.872048	0.996	0.979	0	T cells and ILCs	Rplp0
0	0.28749	0.992	0.976	0	T cells and ILCs	Rpl7
0	0.416204	0.996	0.98	0	T cells and ILCs	Rpl11
0	0.286002	0.992	0.976	0	T cells and ILCs	Rpl28
0	0.26293	0.991	0.976	0	T cells and ILCs	Rps27
0	0.300938	0.993	0.978	0	T cells and ILCs	Rps26
0	0.509944	0.995	0.981	0	T cells and ILCs	Rpl23a
0	0.632603	0.997	0.984	0	T cells and ILCs	Rps23
0	0.444546	0.997	0.984	0	T cells and ILCs	Rpl8
0	0.393864	0.996	0.984	0	T cells and ILCs	Rpl9
0	0.414293	0.997	0.985	0	T cells and ILCs	Rpl32
0	0.303384	0.994	0.982	0	T cells and ILCs	Rps5
0	0.572075	0.997	0.985	0	T cells and ILCs	Rps3
0	0.222643	0.994	0.982	0	T cells and ILCs	Rpl26
0	0.416606	0.996	0.984	0	T cells and ILCs	Rpl35a
0	0.47679	0.997	0.985	0	T cells and ILCs	Rps4x
0	0.184879	0.997	0.985	0	T cells and ILCs	mt-Atp6
0	0.268305	0.995	0.984	0	T cells and ILCs	Rpl34
0	0.287702	0.997	0.986	0	T cells and ILCs	Rpl6
0	0.396887	0.996	0.985	0	T cells and ILCs	Rps11
0	0.556776	0.997	0.986	0	T cells and ILCs	Rpl18
0	0.581397	0.996	0.985	0	T cells and ILCs	Rplp2
0	0.332269	0.997	0.986	0	T cells and ILCs	Rps15
0	0.408132	0.997	0.987	0	T cells and ILCs	Rps13
0	0.465221	0.997	0.987	0	T cells and ILCs	Rpl30
0	0.501658	0.999	0.99	0	T cells and ILCs	Rps3a1
0	0.297235	0.997	0.988	0	T cells and ILCs	Rpl27a
0	0.617674	0.998	0.989	0	T cells and ILCs	Rps15a
0	0.465108	0.998	0.989	0	T cells and ILCs	Rpsa
0	0.557482	0.998	0.989	0	T cells and ILCs	Rps7
0	0.331381	0.998	0.99	0	T cells and ILCs	Rpl21
0	0.377542	0.995	0.987	0	T cells and ILCs	Rps19
0	0.29653	0.998	0.991	0	T cells and ILCs	Rps20
0	0.489181	0.997	0.99	0	T cells and ILCs	Rps27a
0	0.525864	0.997	0.99	0	T cells and ILCs	Rps10
0	0.595251	0.998	0.991	0	T cells and ILCs	Rps14
0	0.399087	0.999	0.993	0	T cells and ILCs	Rps8
0	0.515378	0.999	0.993	0	T cells and ILCs	Rpl13a
0	0.859107	0.999	0.993	0	T cells and ILCs	Rplp1
0	0.44925	0.999	0.993	0	T cells and ILCs	Rpl19
0	0.441509	0.999	0.993	0	T cells and ILCs	Rpl17
0	0.277382	0.997	0.992	0	T cells and ILCs	Rps9
0	0.188708	0.997	0.992	0	T cells and ILCs	Rpl18a
0	0.447475	0.998	0.993	0	T cells and ILCs	Rpl23
0	0.620486	0.999	0.995	0	T cells and ILCs	Rps16
0	0.321641	0.999	0.995	0	T cells and ILCs	Rpl13
0	0.471356	0.999	0.996	0	T cells and ILCs	Rps24
0	0.419498	0.999	0.997	0	T cells and ILCs	Eef1a1
0	0.134501	0.999	0.997	0	T cells and ILCs	Tmsb4x
0	0.808454	0.999	0.998	0	T cells and ILCs	Tpt1
0	0.266008	0.46	0.358	0	T cells and ILCs	Tmed2
0	0.561115	0.183	0.117	0	T cells and ILCs	Zwint
0	0.21089	0.616	0.51	0	T cells and ILCs	Ago2
0	0.102723	0.736	0.617	0	T cells and ILCs	Slfn2
0	0.563965	0.158	0.096	0	T cells and ILCs	Mtfr1l
0	0.209755	0.785	0.693	0	T cells and ILCs	Kmt2c
0	0.282123	0.398	0.301	0	T cells and ILCs	Mapk14
0	0.4366	0.267	0.189	0	T cells and ILCs	Daxx
0	0.467565	0.213	0.141	0	T cells and ILCs	Mib1
0	0.311454	0.357	0.264	0	T cells and ILCs	Rpa1
0	0.269843	0.382	0.286	0	T cells and ILCs	Uqcr10
0	0.403862	0.256	0.178	0	T cells and ILCs	Mllt6
0	0.311802	0.346	0.254	0	T cells and ILCs	Imp3
0	0.65182	0.123	0.069	0	T cells and ILCs	Thumpd2
0	0.67204	0.127	0.072	0	T cells and ILCs	Aldh18a1
0	0.243791	0.467	0.365	0	T cells and ILCs	Rigi
0	0.35548	0.24	0.163	0	T cells and ILCs	Nifk
0	0.306496	0.3	0.214	0	T cells and ILCs	Pcna
0	0.223912	0.599	0.494	0	T cells and ILCs	Dhx15
0	0.553059	0.19	0.123	0	T cells and ILCs	Hexim1
0	0.433	0.237	0.162	0	T cells and ILCs	Akt2
0	0.236461	0.533	0.427	0	T cells and ILCs	Cox16
0	0.359181	0.258	0.179	0	T cells and ILCs	Mcm4
0	0.186321	0.666	0.554	0	T cells and ILCs	Cct5
0	0.249532	0.416	0.317	0	T cells and ILCs	Sars
0	0.311683	0.366	0.275	0	T cells and ILCs	Csnk1g2
0	0.335808	0.325	0.238	0	T cells and ILCs	Wdr83os
0	0.443822	0.216	0.145	0	T cells and ILCs	Mob2
0	0.347204	0.226	0.151	3.73267e-308	T cells and ILCs	Mcm6
0	0.199712	0.765	0.669	4.76228e-308	T cells and ILCs	Exoc4
0	0.316366	0.338	0.25	1.38876e-307	T cells and ILCs	Acbd6
0	1.0142	0.102	0.054	1.44955e-307	T cells and ILCs	Zbtb7b
0	0.603724	0.131	0.076	2.41438e-307	T cells and ILCs	Gnpnat1
0	0.269037	0.481	0.382	5.4772e-307	T cells and ILCs	Exoc2
0	0.404779	0.228	0.155	5.69382e-307	T cells and ILCs	Exosc7
0	0.349769	0.313	0.228	1.398e-306	T cells and ILCs	Pcmtd2
0	0.274608	0.454	0.357	1.68394e-306	T cells and ILCs	Ptpn2
0	0.38954	0.236	0.16	2.26313e-306	T cells and ILCs	Hsd17b8
0	0.311755	0.366	0.275	2.36426e-306	T cells and ILCs	Tapt1
0	0.270549	0.432	0.334	7.21195e-306	T cells and ILCs	Uri1
0	0.210238	0.598	0.49	8.64909e-306	T cells and ILCs	Ndufa4
0	0.307767	0.359	0.269	1.10141e-305	T cells and ILCs	Ankrd28
0	0.660333	0.138	0.082	2.91918e-305	T cells and ILCs	Hspb11
5.24657e-308	0.281784	0.464	0.367	9.39451e-304	T cells and ILCs	Spacdr
1.29358e-307	0.118256	0.169	0.104	2.31628e-303	T cells and ILCs	Abr
1.90706e-307	0.194482	0.625	0.51	3.41478e-303	T cells and ILCs	Cd84
3.13789e-307	0.378987	0.275	0.196	5.6187e-303	T cells and ILCs	Phf2
3.38084e-307	0.257295	0.435	0.337	6.05373e-303	T cells and ILCs	Micos13
4.15517e-307	0.383972	0.275	0.196	7.44026e-303	T cells and ILCs	Aip
5.89314e-307	0.267722	0.424	0.328	1.05523e-302	T cells and ILCs	Ifnar1
2.18942e-306	0.306585	0.333	0.246	3.92038e-302	T cells and ILCs	Tprgl
2.7305e-306	0.275441	0.239	0.163	4.88924e-302	T cells and ILCs	Arl5c
5.37066e-306	0.143013	0.885	0.812	9.6167e-302	T cells and ILCs	Oaz1
3.24634e-305	0.617284	0.141	0.084	5.8129e-301	T cells and ILCs	Snhg7
4.30609e-304	0.680562	0.117	0.066	7.71049e-300	T cells and ILCs	Tsr3
6.37723e-304	0.673582	0.113	0.062	1.14191e-299	T cells and ILCs	Aamdc
8.02483e-304	0.17599	0.71	0.604	1.43693e-299	T cells and ILCs	Atp5b
1.3124e-303	0.208633	0.617	0.509	2.34998e-299	T cells and ILCs	Snrpe
1.79502e-303	0.203634	0.661	0.552	3.21417e-299	T cells and ILCs	Pnn
5.32748e-303	0.391147	0.246	0.171	9.53939e-299	T cells and ILCs	Pigk
2.31796e-302	0.753036	0.109	0.059	4.15054e-298	T cells and ILCs	Agap3
3.86777e-302	0.605997	0.137	0.082	6.92562e-298	T cells and ILCs	Fam89b
8.48798e-302	0.202464	0.601	0.493	1.51986e-297	T cells and ILCs	Cox6c
3.39318e-301	0.506594	0.162	0.101	6.07583e-297	T cells and ILCs	Hsd17b4
4.46914e-300	0.457911	0.179	0.115	8.00245e-296	T cells and ILCs	Xpc
3.23168e-299	0.433355	0.214	0.144	5.78664e-295	T cells and ILCs	Pdcd2
6.27426e-299	0.251577	0.467	0.369	1.12347e-294	T cells and ILCs	Mrpl30
2.12008e-298	0.422231	0.222	0.151	3.79621e-294	T cells and ILCs	Zfp664
7.00125e-298	0.209942	0.662	0.561	1.25364e-293	T cells and ILCs	Ggnbp2
7.20694e-298	0.727598	0.106	0.058	1.29047e-293	T cells and ILCs	Trub1
1.2748e-297	0.228373	0.212	0.14	2.28266e-293	T cells and ILCs	Irf7
4.03137e-297	0.60586	0.136	0.081	7.21857e-293	T cells and ILCs	Bpnt2
4.25872e-297	0.200877	0.529	0.424	7.62567e-293	T cells and ILCs	Wdr43
5.92561e-297	0.413682	0.232	0.16	1.06104e-292	T cells and ILCs	Rpp21
6.13809e-297	0.369818	0.273	0.195	1.09909e-292	T cells and ILCs	Memo1
8.55317e-297	0.19361	0.618	0.507	1.53153e-292	T cells and ILCs	Cct8
1.69384e-296	0.640148	0.156	0.098	3.033e-292	T cells and ILCs	Mapkapk3
3.52095e-296	0.151328	0.616	0.507	6.30462e-292	T cells and ILCs	Ran
4.83258e-296	0.37937	0.237	0.164	8.65321e-292	T cells and ILCs	Usp36
5.37061e-296	0.250401	0.474	0.375	9.61661e-292	T cells and ILCs	Ndufa2
1.21463e-295	0.523173	0.174	0.112	2.17491e-291	T cells and ILCs	Atg13
1.37145e-295	0.482786	0.138	0.082	2.45571e-291	T cells and ILCs	Cdc42ep3
1.30741e-294	0.180403	0.804	0.714	2.34104e-290	T cells and ILCs	Bclaf1
1.36777e-294	0.246839	0.511	0.412	2.44913e-290	T cells and ILCs	Dync1h1
6.18147e-293	0.207595	0.696	0.6	1.10685e-288	T cells and ILCs	Cul3
8.49681e-293	0.218576	0.583	0.48	1.52144e-288	T cells and ILCs	Brd1
2.55651e-292	0.399408	0.228	0.156	4.57769e-288	T cells and ILCs	Plcb2
8.6907e-292	0.582882	0.142	0.086	1.55616e-287	T cells and ILCs	Surf2
2.15037e-291	0.26071	0.407	0.314	3.85045e-287	T cells and ILCs	Rwdd1
3.6057e-291	0.241284	0.472	0.373	6.45637e-287	T cells and ILCs	Mat2b
6.41294e-291	0.408382	0.233	0.163	1.1483e-286	T cells and ILCs	Ap2a2
6.95916e-291	0.210256	0.586	0.482	1.24611e-286	T cells and ILCs	Gmfg
1.33633e-290	0.386153	0.242	0.169	2.39283e-286	T cells and ILCs	Brf1
1.35234e-290	0.444986	0.182	0.118	2.4215e-286	T cells and ILCs	Adsl
1.53973e-290	0.259333	0.391	0.299	2.75703e-286	T cells and ILCs	Atp5md
1.84785e-290	0.250072	0.455	0.359	3.30876e-286	T cells and ILCs	Xpo7
1.9683e-290	0.610709	0.134	0.08	3.52444e-286	T cells and ILCs	Parp10
1.37687e-289	0.517352	0.161	0.101	2.46542e-285	T cells and ILCs	Prag1
2.82675e-289	0.211622	0.581	0.477	5.06158e-285	T cells and ILCs	Eif4b
2.99381e-289	0.258976	0.44	0.343	5.36072e-285	T cells and ILCs	Mettl23
3.2877e-289	0.178927	0.735	0.622	5.88695e-285	T cells and ILCs	Foxo1
4.17822e-289	0.305836	0.348	0.263	7.48152e-285	T cells and ILCs	Sirt7
4.57159e-289	0.594583	0.13	0.077	8.18589e-285	T cells and ILCs	Nudt16l1
6.26208e-289	0.426934	0.176	0.114	1.12129e-284	T cells and ILCs	Rnaset2a
2.91223e-288	0.429741	0.191	0.126	5.21463e-284	T cells and ILCs	3110056K07Rik
4.51514e-288	0.120778	0.478	0.366	8.08481e-284	T cells and ILCs	Rapgef4
9.28107e-288	0.333095	0.328	0.245	1.66187e-283	T cells and ILCs	Adipor2
3.05792e-287	0.716237	0.111	0.062	5.47551e-283	T cells and ILCs	Tnpo2
1.07545e-286	0.659714	0.122	0.071	1.92571e-282	T cells and ILCs	Gm11944
3.06908e-286	0.169419	0.39	0.296	5.4955e-282	T cells and ILCs	Dnajb1
4.84216e-286	0.715821	0.103	0.056	8.67036e-282	T cells and ILCs	Deaf1
9.48491e-286	0.366952	0.242	0.17	1.69837e-281	T cells and ILCs	Cenpx
1.3679e-285	0.497312	0.148	0.09	2.44935e-281	T cells and ILCs	Tmc8
2.39786e-285	0.422777	0.182	0.119	4.29361e-281	T cells and ILCs	Idh3a
2.86498e-285	0.535063	0.16	0.102	5.13003e-281	T cells and ILCs	Trp53bp2
1.0572e-284	0.197718	0.71	0.611	1.89302e-280	T cells and ILCs	Thoc2
1.75827e-284	0.300494	0.362	0.277	3.14836e-280	T cells and ILCs	Dcaf5
2.79092e-284	0.198625	0.42	0.322	4.99742e-280	T cells and ILCs	Plgrkt
5.36388e-284	0.399368	0.218	0.149	9.60456e-280	T cells and ILCs	Rpl9-ps6
1.00129e-283	0.603827	0.114	0.065	1.79291e-279	T cells and ILCs	Flvcr1
1.63327e-283	0.392206	0.258	0.184	2.92454e-279	T cells and ILCs	Wdr12
5.09676e-283	0.354854	0.242	0.169	9.12625e-279	T cells and ILCs	Cox20
8.84642e-283	0.531303	0.152	0.095	1.58404e-278	T cells and ILCs	Unkl
1.59076e-282	0.390871	0.245	0.173	2.84842e-278	T cells and ILCs	Atxn7l3
1.24476e-281	0.193562	0.73	0.637	2.22888e-277	T cells and ILCs	Khdrbs1
1.52836e-281	0.480582	0.171	0.11	2.73668e-277	T cells and ILCs	Ints11
2.12938e-281	0.505326	0.139	0.084	3.81287e-277	T cells and ILCs	Timm8a1
4.12648e-281	0.167942	0.721	0.616	7.38887e-277	T cells and ILCs	Cct2
8.7405e-281	0.540128	0.154	0.097	1.56507e-276	T cells and ILCs	Pycr2
1.13689e-280	0.247925	0.425	0.332	2.03572e-276	T cells and ILCs	Myo9b
1.51576e-280	0.248542	0.386	0.295	2.71412e-276	T cells and ILCs	Timm23
9.39621e-280	0.508406	0.158	0.1	1.68249e-275	T cells and ILCs	Hddc2
3.48766e-279	0.374826	0.239	0.168	6.24501e-275	T cells and ILCs	Mdp1
5.89548e-279	0.263375	0.431	0.338	1.05564e-274	T cells and ILCs	Anapc5
5.39348e-278	0.32974	0.276	0.199	9.65756e-274	T cells and ILCs	Rab5if
7.33382e-278	0.394341	0.227	0.158	1.31319e-273	T cells and ILCs	Tbcd
8.12273e-278	0.229764	0.438	0.342	1.45446e-273	T cells and ILCs	Slfn8
1.02469e-277	0.141721	0.986	0.956	1.83481e-273	T cells and ILCs	Dock2
1.15319e-276	0.199143	0.712	0.622	2.0649e-272	T cells and ILCs	Cap1
1.5836e-276	0.484779	0.177	0.116	2.8356e-272	T cells and ILCs	Srfbp1
1.84728e-276	0.433862	0.199	0.135	3.30774e-272	T cells and ILCs	Hace1
1.0346e-275	0.35349	0.265	0.191	1.85255e-271	T cells and ILCs	Eny2
3.51804e-275	0.358306	0.26	0.186	6.29941e-271	T cells and ILCs	Zfp280c
4.82107e-275	0.617293	0.191	0.13	8.63261e-271	T cells and ILCs	Gm4258
9.80576e-275	0.527639	0.148	0.092	1.75582e-270	T cells and ILCs	Rgs14
1.52819e-274	0.239797	0.326	0.242	2.73638e-270	T cells and ILCs	Scarb2
1.96425e-274	0.593575	0.128	0.076	3.51718e-270	T cells and ILCs	Nmnat3
2.19536e-274	0.321347	0.293	0.214	3.93101e-270	T cells and ILCs	Tomm5
3.56253e-274	0.45476	0.183	0.122	6.37906e-270	T cells and ILCs	Pepd
3.83255e-274	0.513876	0.158	0.101	6.86256e-270	T cells and ILCs	Fam53a
2.3662e-273	0.260712	0.374	0.286	4.23692e-269	T cells and ILCs	Bcas2
1.50765e-272	0.492949	0.172	0.112	2.69961e-268	T cells and ILCs	Patz1
1.54802e-272	0.194257	0.671	0.57	2.77189e-268	T cells and ILCs	Tlk1
3.15322e-272	0.264119	0.346	0.261	5.64615e-268	T cells and ILCs	Nsun2
4.32273e-272	0.619455	0.11	0.062	7.74027e-268	T cells and ILCs	Ccnq
1.02831e-271	0.284152	0.379	0.293	1.84128e-267	T cells and ILCs	Mlec
1.21203e-271	0.230943	0.434	0.34	2.17026e-267	T cells and ILCs	Ndufb10
1.48135e-271	0.152254	0.685	0.581	2.6525e-267	T cells and ILCs	Hnrnpab
4.55105e-271	0.595295	0.114	0.066	8.14911e-267	T cells and ILCs	Dennd11
1.52823e-270	0.475156	0.174	0.114	2.73644e-266	T cells and ILCs	Atpaf1
3.00025e-270	0.19956	0.438	0.343	5.37224e-266	T cells and ILCs	Nmi
4.56639e-270	0.272266	0.343	0.259	8.17658e-266	T cells and ILCs	Txn2
5.23444e-270	0.349365	0.253	0.181	9.37279e-266	T cells and ILCs	Abcf2
4.04948e-269	0.297476	0.318	0.238	7.251e-265	T cells and ILCs	Pcca
1.3207e-268	0.199483	0.528	0.425	2.36485e-264	T cells and ILCs	Atp5o
4.54737e-268	0.173132	0.805	0.717	8.14252e-264	T cells and ILCs	Huwe1
2.83075e-267	0.145902	0.65	0.542	5.06874e-263	T cells and ILCs	Slc25a5
3.9991e-267	0.462309	0.132	0.08	7.16079e-263	T cells and ILCs	Eeig2
5.25098e-267	0.286362	0.365	0.28	9.4024e-263	T cells and ILCs	Tecr
6.54143e-267	0.451285	0.173	0.113	1.17131e-262	T cells and ILCs	Rbfa
9.02683e-267	0.684376	0.109	0.062	1.61634e-262	T cells and ILCs	Zfp251
1.59703e-266	0.487308	0.172	0.113	2.85964e-262	T cells and ILCs	Plekhg2
3.32875e-266	0.389452	0.21	0.145	5.96046e-262	T cells and ILCs	Hmgxb3
5.08925e-266	0.229911	0.534	0.439	9.11281e-262	T cells and ILCs	Sptan1
1.05277e-265	0.240531	0.45	0.358	1.88509e-261	T cells and ILCs	Cbfb
2.37527e-265	0.42258	0.18	0.119	4.25315e-261	T cells and ILCs	Mrto4
7.18103e-265	0.433514	0.217	0.151	1.28584e-260	T cells and ILCs	Prdm10
8.89373e-265	0.572599	0.126	0.076	1.59251e-260	T cells and ILCs	Abhd18
9.42729e-265	0.158877	0.866	0.78	1.68805e-260	T cells and ILCs	Zbtb20
4.45488e-264	0.189488	0.691	0.593	7.97691e-260	T cells and ILCs	Snrnp70
4.92993e-264	0.290199	0.313	0.233	8.82754e-260	T cells and ILCs	Elk3
5.87635e-264	0.488392	0.157	0.101	1.05222e-259	T cells and ILCs	Obi1
1.11279e-263	0.504311	0.146	0.091	1.99257e-259	T cells and ILCs	Slc25a32
1.74105e-263	0.26581	0.363	0.278	3.11753e-259	T cells and ILCs	Tulp4
3.48444e-263	0.393962	0.21	0.145	6.23923e-259	T cells and ILCs	Glrx2
7.02027e-262	0.212213	0.591	0.493	1.25705e-257	T cells and ILCs	Epc1
9.40919e-262	0.497253	0.158	0.102	1.68481e-257	T cells and ILCs	Lactb2
2.80966e-261	0.223018	0.418	0.327	5.03098e-257	T cells and ILCs	Ano6
3.72246e-261	0.648899	0.105	0.059	6.66544e-257	T cells and ILCs	Ccdc28a
6.30091e-261	0.319778	0.298	0.222	1.12824e-256	T cells and ILCs	Prkd3
7.66379e-260	0.275238	0.612	0.521	1.37228e-255	T cells and ILCs	Ifi27l2a
3.37366e-259	0.227936	0.354	0.268	6.04087e-255	T cells and ILCs	Pum3
4.0743e-259	0.214167	0.419	0.326	7.29544e-255	T cells and ILCs	Ostc
5.22249e-259	0.208888	0.57	0.474	9.3514e-255	T cells and ILCs	Dnajb6
1.0778e-258	0.290767	0.291	0.214	1.92991e-254	T cells and ILCs	Gars
1.30839e-258	0.318257	0.323	0.244	2.34279e-254	T cells and ILCs	Crebzf
1.52802e-258	0.385766	0.242	0.174	2.73607e-254	T cells and ILCs	Cplane1
2.23703e-258	0.547224	0.133	0.081	4.00563e-254	T cells and ILCs	Dcun1d2
2.31643e-258	0.61692	0.114	0.067	4.1478e-254	T cells and ILCs	Lrrc42
1.06018e-257	0.172291	0.515	0.415	1.89835e-253	T cells and ILCs	Cct3
1.1257e-257	0.293923	0.274	0.199	2.01567e-253	T cells and ILCs	Nt5c3
4.42692e-257	0.533837	0.117	0.069	7.92684e-253	T cells and ILCs	Ece1
2.03132e-255	0.205019	0.583	0.488	3.63728e-251	T cells and ILCs	Fgfr1op2
2.20648e-255	0.221807	0.479	0.385	3.95093e-251	T cells and ILCs	Gon4l
4.31938e-255	0.413816	0.192	0.13	7.73428e-251	T cells and ILCs	Sap30l
4.6341e-255	0.357907	0.269	0.198	8.29782e-251	T cells and ILCs	Rsu1
6.7212e-255	0.341516	0.264	0.192	1.2035e-250	T cells and ILCs	Gm2000
1.03839e-254	0.474852	0.17	0.112	1.85934e-250	T cells and ILCs	Gtf3c3
1.64116e-254	0.18613	0.556	0.456	2.93867e-250	T cells and ILCs	Snd1
2.63834e-254	0.391803	0.215	0.15	4.72421e-250	T cells and ILCs	Cdkn2aipnl
3.75418e-254	0.150148	0.722	0.624	6.72224e-250	T cells and ILCs	Rbm3
2.28046e-253	0.28575	0.306	0.228	4.0834e-249	T cells and ILCs	Wasl
2.47647e-253	0.218169	0.422	0.333	4.43437e-249	T cells and ILCs	Ola1
2.69194e-253	0.414026	0.191	0.13	4.82018e-249	T cells and ILCs	Ppil3
5.06876e-253	0.332355	0.27	0.199	9.07613e-249	T cells and ILCs	Lrrc58
7.08599e-253	0.170953	0.675	0.574	1.26882e-248	T cells and ILCs	Atp5a1
3.4146e-252	0.259583	0.339	0.257	6.11418e-248	T cells and ILCs	Eefsec
5.88602e-252	0.282437	0.297	0.221	1.05395e-247	T cells and ILCs	Sacm1l
8.66151e-251	0.200377	0.54	0.443	1.55093e-246	T cells and ILCs	Ndufa6
1.1416e-250	0.252164	0.349	0.268	2.04414e-246	T cells and ILCs	Casp8ap2
1.70092e-250	0.274175	0.338	0.258	3.04566e-246	T cells and ILCs	Mcts1
3.00951e-250	0.321412	0.274	0.201	5.38883e-246	T cells and ILCs	Brap
4.19953e-250	0.477106	0.147	0.094	7.51967e-246	T cells and ILCs	Zfp51
5.56239e-250	0.171578	0.771	0.676	9.96001e-246	T cells and ILCs	Lnpep
6.91811e-250	0.393734	0.173	0.114	1.23876e-245	T cells and ILCs	Arl4a
9.95985e-250	0.302999	0.275	0.202	1.78341e-245	T cells and ILCs	Commd7
1.68954e-249	0.611487	0.134	0.084	3.02529e-245	T cells and ILCs	Dgkh
1.85705e-249	0.511631	0.136	0.085	3.32523e-245	T cells and ILCs	Eef2kmt
9.57723e-249	0.198228	0.584	0.487	1.7149e-244	T cells and ILCs	Glud1
2.09889e-248	0.307972	0.293	0.218	3.75827e-244	T cells and ILCs	Naa12
2.74262e-248	0.178151	0.7	0.607	4.91093e-244	T cells and ILCs	Ankrd17
3.94958e-248	0.293786	0.306	0.23	7.07211e-244	T cells and ILCs	Akap11
1.22324e-247	0.395583	0.224	0.159	2.19034e-243	T cells and ILCs	Setd1b
2.27113e-247	0.282833	0.336	0.257	4.06668e-243	T cells and ILCs	Orc4
4.98776e-247	0.306452	0.272	0.2	8.93108e-243	T cells and ILCs	Gm11808
5.88926e-247	0.538119	0.131	0.082	1.05453e-242	T cells and ILCs	Rfxap
1.00084e-246	0.230233	0.415	0.327	1.7921e-242	T cells and ILCs	Fmnl1
1.65663e-246	0.351395	0.234	0.167	2.96636e-242	T cells and ILCs	0610010K14Rik
1.84442e-246	0.312285	0.278	0.205	3.30262e-242	T cells and ILCs	Kbtbd2
1.01311e-245	0.369581	0.236	0.169	1.81407e-241	T cells and ILCs	Ap3m1
2.32084e-245	0.22639	0.364	0.279	4.1557e-241	T cells and ILCs	Hdgf
5.60984e-245	0.383939	0.213	0.149	1.0045e-240	T cells and ILCs	Lsm8
6.67566e-245	0.457653	0.164	0.108	1.19534e-240	T cells and ILCs	Map7
1.47323e-244	0.408201	0.211	0.148	2.63797e-240	T cells and ILCs	Tmem260
2.37894e-244	0.198055	0.567	0.471	4.25973e-240	T cells and ILCs	Elk4
4.34486e-244	0.664331	0.101	0.058	7.7799e-240	T cells and ILCs	Nr2c1
5.78631e-244	0.299589	0.251	0.181	1.0361e-239	T cells and ILCs	Mphosph9
1.70391e-243	0.651819	0.11	0.066	3.05102e-239	T cells and ILCs	Ap1s1
2.27577e-243	0.379759	0.205	0.142	4.075e-239	T cells and ILCs	Jade2
2.54422e-243	0.176142	0.495	0.397	4.55568e-239	T cells and ILCs	Atm
3.66521e-243	0.168924	0.692	0.594	6.56292e-239	T cells and ILCs	Mier1
3.77321e-243	0.211845	0.58	0.488	6.75631e-239	T cells and ILCs	Ubr2
1.54614e-242	0.422509	0.168	0.111	2.76852e-238	T cells and ILCs	Entpd6
1.70793e-242	0.173471	0.702	0.605	3.05822e-238	T cells and ILCs	Cep350
3.5038e-242	0.29844	0.269	0.197	6.27391e-238	T cells and ILCs	Ndufa5
6.10858e-241	0.348992	0.217	0.153	1.0938e-236	T cells and ILCs	Timm17a
6.86058e-241	0.370855	0.201	0.139	1.22846e-236	T cells and ILCs	Ndufaf4
1.24803e-240	0.193151	0.491	0.398	2.23471e-236	T cells and ILCs	Psmb10
8.0879e-240	0.334178	0.184	0.125	1.44822e-235	T cells and ILCs	Mettl1
8.57197e-240	0.17635	0.637	0.546	1.5349e-235	T cells and ILCs	Gm10076
1.91592e-239	0.508972	0.144	0.093	3.43064e-235	T cells and ILCs	Slc2a3
2.44556e-239	0.256277	0.329	0.251	4.37901e-235	T cells and ILCs	Ndufb3
3.07908e-238	0.467658	0.155	0.101	5.51339e-234	T cells and ILCs	Exosc4
7.16686e-238	0.153624	0.786	0.71	1.2833e-233	T cells and ILCs	Xrn2
8.56194e-238	0.484026	0.156	0.103	1.5331e-233	T cells and ILCs	Eci2
3.25277e-237	0.206019	0.515	0.421	5.82442e-233	T cells and ILCs	Ociad1
1.77755e-236	0.497619	0.142	0.092	3.18288e-232	T cells and ILCs	6030458C11Rik
1.80756e-236	0.11522	0.502	0.404	3.23662e-232	T cells and ILCs	Pa2g4
2.69369e-236	0.31408	0.272	0.202	4.82332e-232	T cells and ILCs	Cand1
6.1481e-236	0.20837	0.432	0.343	1.10088e-231	T cells and ILCs	Luc7l
6.92205e-236	0.313812	0.243	0.176	1.23946e-231	T cells and ILCs	Rad54l2
1.21985e-235	0.468717	0.157	0.104	2.18426e-231	T cells and ILCs	Mepce
1.24347e-235	0.351386	0.235	0.169	2.22655e-231	T cells and ILCs	Pmm2
5.92896e-235	0.359655	0.202	0.141	1.06164e-230	T cells and ILCs	Orc5
3.00779e-234	0.255534	0.376	0.295	5.38576e-230	T cells and ILCs	Nisch
7.26432e-234	0.182693	0.644	0.551	1.30075e-229	T cells and ILCs	Hnrnpa0
1.07913e-233	0.225974	0.409	0.325	1.93228e-229	T cells and ILCs	Gak
1.67628e-233	0.148988	0.325	0.245	3.00154e-229	T cells and ILCs	Txnrd1
1.75218e-233	0.560221	0.105	0.062	3.13744e-229	T cells and ILCs	Or2v1
2.75959e-233	0.196106	0.637	0.544	4.94133e-229	T cells and ILCs	Gls
1.02028e-232	0.243038	0.377	0.296	1.82691e-228	T cells and ILCs	Srsf6
4.18805e-232	0.465163	0.158	0.105	7.49913e-228	T cells and ILCs	Cnpy2
1.1232e-231	0.60866	0.102	0.059	2.01121e-227	T cells and ILCs	Zfp607a
1.51394e-231	0.262869	0.275	0.203	2.71085e-227	T cells and ILCs	Msh3
2.54794e-231	0.506402	0.15	0.098	4.56235e-227	T cells and ILCs	Tars2
7.27884e-231	0.155589	0.652	0.55	1.30335e-226	T cells and ILCs	Elob
1.63158e-230	0.312817	0.232	0.167	2.92151e-226	T cells and ILCs	Sfxn1
5.89762e-230	0.14856	0.699	0.603	1.05603e-225	T cells and ILCs	Ssb
5.17944e-229	0.408606	0.177	0.121	9.27431e-225	T cells and ILCs	Yipf3
5.64319e-229	0.279225	0.154	0.101	1.01047e-224	T cells and ILCs	St7
7.16901e-229	0.538434	0.116	0.071	1.28368e-224	T cells and ILCs	Rab19
1.02687e-228	0.325601	0.249	0.183	1.83872e-224	T cells and ILCs	Emc10
1.08827e-228	0.188465	0.567	0.475	1.94865e-224	T cells and ILCs	Sumo1
1.30677e-228	0.321575	0.236	0.171	2.33991e-224	T cells and ILCs	Yaf2
2.04695e-228	0.206691	0.506	0.416	3.66528e-224	T cells and ILCs	Adnp
3.23977e-228	0.238979	0.276	0.204	5.80113e-224	T cells and ILCs	Nhp2
8.89665e-228	0.296303	0.264	0.196	1.59303e-223	T cells and ILCs	Emc7
1.57306e-227	0.47742	0.142	0.092	2.81672e-223	T cells and ILCs	Cdk5rap3
1.59606e-227	0.4727	0.139	0.09	2.85791e-223	T cells and ILCs	Map7d1
2.83715e-227	0.331188	0.204	0.143	5.0802e-223	T cells and ILCs	Gar1
3.26037e-227	0.228699	0.326	0.249	5.83802e-223	T cells and ILCs	Ndufa1
6.8634e-227	0.321017	0.189	0.131	1.22896e-222	T cells and ILCs	Ptpre
1.3236e-226	0.214427	0.443	0.356	2.37004e-222	T cells and ILCs	Mrpl52
1.5281e-226	0.154925	0.78	0.691	2.73622e-222	T cells and ILCs	Kif5b
1.97926e-226	0.187434	0.467	0.379	3.54406e-222	T cells and ILCs	Map4
3.27038e-226	0.354582	0.209	0.149	5.85594e-222	T cells and ILCs	Fbxw4
5.86317e-226	0.48309	0.136	0.087	1.04986e-221	T cells and ILCs	Polg2
8.44526e-226	0.436468	0.153	0.101	1.51221e-221	T cells and ILCs	Smg9
1.09128e-225	0.17723	0.553	0.455	1.95404e-221	T cells and ILCs	Snrpb
1.34808e-225	0.325491	0.23	0.166	2.41387e-221	T cells and ILCs	Cds2
1.88142e-225	0.191371	0.469	0.381	3.36887e-221	T cells and ILCs	Wdr1
3.10208e-225	0.209019	0.372	0.292	5.55459e-221	T cells and ILCs	Sik2
4.9263e-225	0.173093	0.44	0.351	8.82103e-221	T cells and ILCs	Eif2s1
5.46021e-225	0.124657	0.648	0.537	9.77705e-221	T cells and ILCs	Rhoh
1.11265e-224	0.300593	0.237	0.172	1.99232e-220	T cells and ILCs	Marchf2
1.19296e-224	0.413188	0.167	0.112	2.13611e-220	T cells and ILCs	Mthfd1
2.08775e-224	0.141207	0.663	0.562	3.73832e-220	T cells and ILCs	Sema4d
4.96478e-224	0.393927	0.188	0.13	8.88993e-220	T cells and ILCs	Rabggtb
5.5136e-223	0.442762	0.19	0.133	9.87265e-219	T cells and ILCs	Mex3c
1.39506e-222	0.220653	0.401	0.32	2.498e-218	T cells and ILCs	Ralbp1
1.92402e-222	0.321367	0.223	0.16	3.44515e-218	T cells and ILCs	Chd1l
3.28377e-222	0.543142	0.117	0.072	5.87991e-218	T cells and ILCs	Mogs
1.22141e-221	0.304321	0.325	0.253	2.18705e-217	T cells and ILCs	Eya3
2.05677e-221	0.211221	0.303	0.228	3.68285e-217	T cells and ILCs	Dtd1
2.31133e-221	0.264673	0.316	0.242	4.13867e-217	T cells and ILCs	Fyco1
7.60578e-221	0.283832	0.241	0.176	1.36189e-216	T cells and ILCs	Ndufb6
4.14016e-220	0.522093	0.122	0.076	7.41338e-216	T cells and ILCs	Zxdc
6.96844e-220	0.24441	0.312	0.239	1.24777e-215	T cells and ILCs	Mrpl21
8.13278e-220	0.195314	0.536	0.445	1.45626e-215	T cells and ILCs	Herc2
4.29111e-219	0.401394	0.171	0.117	7.68366e-215	T cells and ILCs	Emc4
7.49875e-219	0.353488	0.208	0.149	1.34273e-214	T cells and ILCs	Tex261
2.25018e-218	0.230289	0.276	0.207	4.02917e-214	T cells and ILCs	Higd2a
3.64568e-218	0.154982	0.908	0.814	6.52796e-214	T cells and ILCs	Gimap6
8.71836e-218	0.28628	0.261	0.194	1.56111e-213	T cells and ILCs	Rbck1
2.77506e-217	0.243874	0.353	0.276	4.96901e-213	T cells and ILCs	Pias2
6.63793e-217	0.179114	0.558	0.466	1.18859e-212	T cells and ILCs	Dhx36
6.74829e-217	0.257999	0.322	0.248	1.20835e-212	T cells and ILCs	Ube2j1
8.86403e-216	0.32445	0.229	0.166	1.58719e-211	T cells and ILCs	Mad1l1
3.09545e-215	0.353963	0.179	0.123	5.54271e-211	T cells and ILCs	Nipal3
4.07407e-215	0.391847	0.155	0.104	7.29503e-211	T cells and ILCs	Zfp268
4.58031e-215	0.241873	0.32	0.246	8.2015e-211	T cells and ILCs	Nup50
1.77691e-214	0.303629	0.226	0.164	3.18174e-210	T cells and ILCs	Timm9
2.10519e-214	0.563448	0.107	0.064	3.76956e-210	T cells and ILCs	Dcaf15
2.3075e-214	0.543253	0.111	0.068	4.13181e-210	T cells and ILCs	Zfhx2
4.22808e-214	0.439487	0.16	0.108	7.57079e-210	T cells and ILCs	Tdrd3
5.88433e-213	0.180408	0.497	0.408	1.05365e-208	T cells and ILCs	Kdm1a
7.22298e-213	0.309566	0.215	0.155	1.29335e-208	T cells and ILCs	Trmt10c
7.72383e-213	0.259432	0.282	0.213	1.38303e-208	T cells and ILCs	Smim15
1.46149e-212	0.656866	0.135	0.089	2.61694e-208	T cells and ILCs	Gm10130
1.95073e-212	0.329024	0.211	0.152	3.49298e-208	T cells and ILCs	Mrps34
4.22686e-212	0.327554	0.177	0.122	7.56861e-208	T cells and ILCs	Entpd5
4.32425e-212	0.385394	0.167	0.114	7.743e-208	T cells and ILCs	Gtf3a
4.33765e-212	0.247809	0.295	0.225	7.76699e-208	T cells and ILCs	Rae1
7.05534e-212	0.52242	0.118	0.074	1.26333e-207	T cells and ILCs	Fez2
1.33963e-211	0.298812	0.245	0.181	2.39874e-207	T cells and ILCs	Ndufa9
4.39334e-211	0.285674	0.231	0.169	7.86671e-207	T cells and ILCs	Zmat5
6.39335e-211	0.329676	0.221	0.161	1.14479e-206	T cells and ILCs	Pdrg1
6.73624e-211	0.205515	0.363	0.284	1.20619e-206	T cells and ILCs	Sae1
9.44498e-211	0.179457	0.26	0.193	1.69122e-206	T cells and ILCs	Fam162a
1.30909e-210	0.247386	0.294	0.224	2.34405e-206	T cells and ILCs	Kri1
1.92048e-210	0.201799	0.476	0.393	3.43882e-206	T cells and ILCs	Tmem30a
2.57096e-210	0.377485	0.191	0.135	4.60355e-206	T cells and ILCs	Maz
2.6513e-210	0.519772	0.1	0.06	4.74742e-206	T cells and ILCs	Haus4
4.26056e-210	0.352135	0.168	0.115	7.62895e-206	T cells and ILCs	Cry1
7.84677e-210	0.379235	0.191	0.135	1.40504e-205	T cells and ILCs	Pygb
1.04321e-209	0.181912	0.435	0.349	1.86797e-205	T cells and ILCs	Atxn7l1
2.43608e-209	0.43244	0.153	0.103	4.36204e-205	T cells and ILCs	Faap20
5.33746e-209	0.16513	0.465	0.375	9.55726e-205	T cells and ILCs	Abce1
6.47007e-209	0.203277	0.359	0.28	1.15853e-204	T cells and ILCs	Ddx27
6.86649e-209	0.29831	0.232	0.17	1.22951e-204	T cells and ILCs	Gosr1
2.80582e-208	0.262358	0.118	0.073	5.0241e-204	T cells and ILCs	Nod1
4.7743e-208	0.306622	0.195	0.137	8.54887e-204	T cells and ILCs	Rpf2
6.37115e-208	0.21402	0.406	0.325	1.14082e-203	T cells and ILCs	Sash3
3.53491e-207	0.180344	0.197	0.138	6.32962e-203	T cells and ILCs	Dut
1.23172e-206	0.161761	0.538	0.444	2.20552e-202	T cells and ILCs	Ddx39b
2.38994e-206	0.175185	0.532	0.442	4.27942e-202	T cells and ILCs	Kmt5b
1.14491e-205	0.348227	0.161	0.11	2.05007e-201	T cells and ILCs	Clybl
2.7607e-205	0.361179	0.174	0.121	4.94331e-201	T cells and ILCs	Ilk
2.90458e-205	0.200208	0.39	0.311	5.20094e-201	T cells and ILCs	Tor1aip2
2.99389e-205	0.127276	0.5	0.408	5.36085e-201	T cells and ILCs	Rbbp7
4.14424e-205	0.294997	0.22	0.16	7.42067e-201	T cells and ILCs	Ash2l
6.62265e-205	0.340117	0.21	0.152	1.18585e-200	T cells and ILCs	Mgat2
6.7018e-205	0.105856	0.887	0.82	1.20002e-200	T cells and ILCs	Hnrnpa3
6.77494e-205	0.360289	0.163	0.111	1.21312e-200	T cells and ILCs	Sgf29
2.06392e-204	0.274522	0.246	0.182	3.69566e-200	T cells and ILCs	Polr1a
2.5593e-204	0.447268	0.137	0.09	4.58268e-200	T cells and ILCs	Fam210a
2.77976e-204	0.171644	0.37	0.29	4.97745e-200	T cells and ILCs	Mrpl18
4.23961e-204	0.141858	0.692	0.59	7.59144e-200	T cells and ILCs	Traf3ip3
1.10019e-203	0.173221	0.484	0.397	1.97001e-199	T cells and ILCs	Uqcrc2
1.10025e-203	0.178389	0.438	0.354	1.97011e-199	T cells and ILCs	Zzz3
3.79902e-203	0.264753	0.252	0.188	6.80253e-199	T cells and ILCs	Rnmt
3.82837e-203	0.354249	0.173	0.12	6.85507e-199	T cells and ILCs	Degs1
3.99834e-203	0.289752	0.244	0.182	7.15942e-199	T cells and ILCs	Atg12
4.33667e-203	0.237106	0.286	0.217	7.76525e-199	T cells and ILCs	Fundc2
1.50485e-202	0.434478	0.153	0.104	2.69458e-198	T cells and ILCs	Ankrd26
6.93188e-202	0.165501	0.546	0.456	1.24122e-197	T cells and ILCs	Rtf1
7.33585e-202	0.338806	0.189	0.134	1.31356e-197	T cells and ILCs	Zkscan1
1.09801e-201	0.229139	0.314	0.243	1.9661e-197	T cells and ILCs	Ago3
1.84839e-201	0.398653	0.132	0.086	3.30972e-197	T cells and ILCs	Ctps
2.13868e-201	0.20065	0.342	0.266	3.82952e-197	T cells and ILCs	Mrps14
3.15989e-201	0.192938	0.412	0.33	5.6581e-197	T cells and ILCs	Tmem87a
3.61056e-201	0.173321	0.527	0.443	6.46508e-197	T cells and ILCs	Resf1
4.75899e-201	0.176946	0.501	0.414	8.52145e-197	T cells and ILCs	Golga4
5.8675e-201	0.199565	0.44	0.358	1.05063e-196	T cells and ILCs	Arid2
6.75886e-201	0.212749	0.366	0.29	1.21024e-196	T cells and ILCs	Exoc5
2.49987e-200	0.405876	0.162	0.111	4.47627e-196	T cells and ILCs	Abca7
2.75534e-200	0.318989	0.288	0.223	4.9337e-196	T cells and ILCs	Parp11
1.21896e-199	0.285849	0.232	0.171	2.18267e-195	T cells and ILCs	Erh
1.28552e-199	0.166574	0.564	0.475	2.30185e-195	T cells and ILCs	Yy1
1.32513e-199	0.139041	0.529	0.438	2.37277e-195	T cells and ILCs	Abcf1
2.01167e-199	0.39542	0.146	0.098	3.6021e-195	T cells and ILCs	2300009A05Rik
4.67968e-199	0.512516	0.111	0.069	8.37944e-195	T cells and ILCs	Aimp2
7.35376e-199	0.181497	0.423	0.339	1.31676e-194	T cells and ILCs	Ndufb5
5.8814e-198	0.322337	0.233	0.174	1.05312e-193	T cells and ILCs	Ccdc171
1.99767e-197	0.56675	0.109	0.068	3.57703e-193	T cells and ILCs	Ttll3
2.52446e-197	0.253226	0.483	0.407	4.52029e-193	T cells and ILCs	Skil
2.81028e-197	0.343502	0.171	0.119	5.03208e-193	T cells and ILCs	Xrcc6
4.55198e-197	0.208664	0.351	0.277	8.15078e-193	T cells and ILCs	Ubap2
4.88409e-197	0.39145	0.149	0.101	8.74545e-193	T cells and ILCs	Npc1
6.95102e-197	0.141196	0.795	0.719	1.24465e-192	T cells and ILCs	Ube2d3
7.07236e-197	0.281372	0.231	0.17	1.26638e-192	T cells and ILCs	Sec24c
7.80381e-197	0.156133	0.526	0.436	1.39735e-192	T cells and ILCs	G3bp1
7.91071e-197	0.268592	0.24	0.178	1.41649e-192	T cells and ILCs	Polr2f
9.15892e-197	0.52789	0.139	0.093	1.64e-192	T cells and ILCs	Mid1
1.15702e-196	0.345565	0.165	0.114	2.07175e-192	T cells and ILCs	Qdpr
2.07873e-196	0.172999	0.577	0.489	3.72217e-192	T cells and ILCs	Marchf7
6.07805e-196	0.144718	0.65	0.558	1.08834e-191	T cells and ILCs	Vps13a
1.52718e-195	0.109572	0.959	0.921	2.73457e-191	T cells and ILCs	Arhgdib
3.09287e-195	0.156667	0.533	0.446	5.5381e-191	T cells and ILCs	Ppp1cb
3.24197e-195	0.239717	0.295	0.227	5.80507e-191	T cells and ILCs	Rps27rt
7.49129e-195	0.156785	0.541	0.451	1.34139e-190	T cells and ILCs	Gnai3
1.34515e-194	0.153173	0.593	0.503	2.40862e-190	T cells and ILCs	Rb1cc1
1.86931e-194	0.418436	0.151	0.103	3.34718e-190	T cells and ILCs	Rcn2
2.63152e-194	0.155293	0.689	0.602	4.712e-190	T cells and ILCs	Zfp148
3.06251e-194	0.59261	0.109	0.069	5.48372e-190	T cells and ILCs	Tmem63a
5.91649e-194	0.203793	0.369	0.294	1.05941e-189	T cells and ILCs	Emsy
6.31503e-194	0.15264	0.459	0.375	1.13077e-189	T cells and ILCs	Mapre1
6.97843e-194	0.132188	0.555	0.461	1.24956e-189	T cells and ILCs	Sik3
7.29385e-194	0.20045	0.403	0.326	1.30604e-189	T cells and ILCs	Wrn
1.11597e-193	0.165139	0.513	0.427	1.99826e-189	T cells and ILCs	Supt4a
1.6152e-193	0.163923	0.517	0.429	2.89217e-189	T cells and ILCs	Ccny
2.28947e-193	0.151496	0.613	0.522	4.09952e-189	T cells and ILCs	Dnaja2
2.55911e-193	0.197708	0.324	0.252	4.58235e-189	T cells and ILCs	Fkbp4
2.63702e-193	0.324431	0.193	0.138	4.72184e-189	T cells and ILCs	Asb13
3.83184e-193	0.12556	0.359	0.281	6.8613e-189	T cells and ILCs	Gnl3
5.148e-193	0.491862	0.115	0.074	9.21801e-189	T cells and ILCs	Kantr
5.19443e-193	0.325381	0.276	0.213	9.30115e-189	T cells and ILCs	Ccdc117
5.66027e-193	0.453651	0.142	0.095	1.01353e-188	T cells and ILCs	Snhg5
1.3184e-192	0.187572	0.36	0.284	2.36072e-188	T cells and ILCs	Paics
1.43935e-192	0.3177	0.189	0.135	2.5773e-188	T cells and ILCs	Gid4
1.80251e-192	0.174067	0.415	0.334	3.22758e-188	T cells and ILCs	Ggps1
2.00239e-192	0.169772	0.466	0.382	3.58549e-188	T cells and ILCs	Srp72
3.03117e-192	0.214219	0.58	0.502	5.42762e-188	T cells and ILCs	Creb1
5.49045e-192	0.541398	0.103	0.064	9.8312e-188	T cells and ILCs	4930444A19Rik
7.40617e-192	0.382822	0.166	0.116	1.32615e-187	T cells and ILCs	Tom1l2
1.2153e-191	0.203436	0.383	0.307	2.17612e-187	T cells and ILCs	Clasp2
2.62444e-191	0.135052	0.87	0.799	4.69932e-187	T cells and ILCs	Atrx
4.45313e-191	0.234392	0.304	0.236	7.97377e-187	T cells and ILCs	Rpn2
5.89116e-191	0.350047	0.161	0.111	1.05487e-186	T cells and ILCs	Dedd2
8.27756e-191	0.196866	0.391	0.314	1.48218e-186	T cells and ILCs	Kpnb1
3.97154e-190	0.130455	0.908	0.856	7.11144e-186	T cells and ILCs	Sf3b1
1.20422e-189	0.36006	0.155	0.107	2.15628e-185	T cells and ILCs	Pam16
3.58968e-189	0.165471	0.41	0.329	6.42768e-185	T cells and ILCs	Micos10
1.52679e-188	0.198704	0.322	0.251	2.73387e-184	T cells and ILCs	Mrpl15
1.57487e-188	0.322661	0.172	0.121	2.81996e-184	T cells and ILCs	Gemin5
1.88837e-188	0.480955	0.103	0.064	3.38132e-184	T cells and ILCs	Qtrt1
3.43053e-188	0.224192	0.303	0.235	6.1427e-184	T cells and ILCs	Ncbp3
4.86603e-188	0.248366	0.265	0.202	8.71312e-184	T cells and ILCs	Mbtps1
5.11715e-188	0.160016	0.387	0.307	9.16278e-184	T cells and ILCs	Banf1
5.48351e-188	0.415968	0.146	0.1	9.81877e-184	T cells and ILCs	Ubl4a
2.62313e-187	0.340613	0.163	0.113	4.69697e-183	T cells and ILCs	Rcl1
2.76562e-187	0.277595	0.242	0.182	4.95211e-183	T cells and ILCs	Mms19
8.45568e-187	0.265724	0.212	0.155	1.51407e-182	T cells and ILCs	Lsm1
1.5117e-186	0.44991	0.108	0.068	2.70684e-182	T cells and ILCs	Zfp874b
[truncated: 12,910 more rows]

## Sheet: MLN_intermediate
p_val	avg_log2FC	pct.1	pct.2	p_val_adj	cluster	gene
0	4.46339	0.971	0.085	0	CD8 ab T Cells	Cd8b1
0	4.42687	0.858	0.053	0	CD8 ab T Cells	Cd8a
0	2.63904	0.786	0.078	0	CD8 ab T Cells	Nkg7
0	4.38423	0.71	0.038	0	CD8 ab T Cells	Gm44174
0	2.36733	0.813	0.205	0	CD8 ab T Cells	Cd226
0	1.70585	0.966	0.39	0	CD8 ab T Cells	Themis
0	2.14188	0.792	0.22	0	CD8 ab T Cells	Atp8b4
0	1.25001	0.99	0.442	0	CD8 ab T Cells	Gm2682
0	3.2042	0.67	0.131	0	CD8 ab T Cells	Fam241a
0	1.34544	0.969	0.431	0	CD8 ab T Cells	Itk
0	1.28037	0.945	0.412	0	CD8 ab T Cells	Cd3d
0	2.27532	0.667	0.14	0	CD8 ab T Cells	Ctsw
0	1.24096	0.952	0.426	0	CD8 ab T Cells	Prkcq
0	1.29585	0.95	0.424	0	CD8 ab T Cells	Prkch
0	1.41894	0.991	0.467	0	CD8 ab T Cells	Lef1
0	1.19656	0.922	0.399	0	CD8 ab T Cells	Cd3g
0	1.21851	0.902	0.387	0	CD8 ab T Cells	Cd3e
0	1.06734	0.992	0.477	0	CD8 ab T Cells	Skap1
0	1.61141	0.878	0.365	0	CD8 ab T Cells	Ppm1h
0	0.942526	0.97	0.461	0	CD8 ab T Cells	Trbc2
0	3.46881	0.552	0.046	0	CD8 ab T Cells	Ccr9
0	2.57754	0.581	0.078	0	CD8 ab T Cells	Klrd1
0	1.58206	0.806	0.304	0	CD8 ab T Cells	Arl4c
0	0.885626	0.919	0.418	0	CD8 ab T Cells	Tcf7
0	0.803849	0.903	0.411	0	CD8 ab T Cells	Trac
0	2.14276	0.725	0.233	0	CD8 ab T Cells	Dnajc15
0	1.28343	0.991	0.5	0	CD8 ab T Cells	Ms4a4b
0	0.749856	0.966	0.483	0	CD8 ab T Cells	Fyb
0	1.21623	0.89	0.408	0	CD8 ab T Cells	Emb
0	1.64816	0.731	0.249	0	CD8 ab T Cells	Thy1
0	1.10349	0.838	0.359	0	CD8 ab T Cells	Il7r
0	0.908242	0.868	0.392	0	CD8 ab T Cells	Cd247
0	1.70699	0.755	0.286	0	CD8 ab T Cells	Fgf13
0	2.07221	0.742	0.275	0	CD8 ab T Cells	Runx3
0	0.852465	0.848	0.382	0	CD8 ab T Cells	Bcl11b
0	1.0735	0.911	0.453	0	CD8 ab T Cells	Lck
0	1.1817	0.783	0.336	0	CD8 ab T Cells	Txk
0	1.26079	0.858	0.411	0	CD8 ab T Cells	Saraf
0	3.61505	0.472	0.03	0	CD8 ab T Cells	Itgae
0	1.83368	0.782	0.345	0	CD8 ab T Cells	Sidt1
0	0.993564	0.945	0.515	0	CD8 ab T Cells	Ms4a6b
0	1.03065	0.765	0.336	0	CD8 ab T Cells	Lat
0	1.53605	0.675	0.251	0	CD8 ab T Cells	Slco3a1
0	0.55454	0.798	0.375	0	CD8 ab T Cells	Tox
0	1.17352	0.817	0.401	0	CD8 ab T Cells	Ipcef1
0	1.3945	0.643	0.24	0	CD8 ab T Cells	Cd96
0	1.25328	0.685	0.283	0	CD8 ab T Cells	Znrf3
0	0.753434	0.756	0.354	0	CD8 ab T Cells	Camk4
0	1.7005	0.607	0.208	0	CD8 ab T Cells	Entrep3
0	0.947331	0.895	0.499	0	CD8 ab T Cells	Tnik
0	0.897284	0.861	0.476	0	CD8 ab T Cells	Ccnd2
0	1.07957	0.674	0.293	0	CD8 ab T Cells	Cd27
0	0.764813	0.753	0.377	0	CD8 ab T Cells	Slc9a9
0	1.18177	0.739	0.365	0	CD8 ab T Cells	Selplg
0	1.0053	0.676	0.306	0	CD8 ab T Cells	Iqgap2
0	2.1379	0.501	0.132	0	CD8 ab T Cells	Dapl1
0	1.18837	0.605	0.237	0	CD8 ab T Cells	Airn
0	2.03687	0.499	0.132	0	CD8 ab T Cells	Klk8
0	0.511828	0.754	0.388	0	CD8 ab T Cells	AW112010
0	0.864407	0.916	0.553	0	CD8 ab T Cells	Fxyd5
0	0.975843	0.739	0.382	0	CD8 ab T Cells	Tagln2
0	1.17791	0.74	0.384	0	CD8 ab T Cells	Gtf2i
0	1.08353	0.625	0.271	0	CD8 ab T Cells	Actn1
0	1.52394	0.529	0.183	0	CD8 ab T Cells	Rgcc
0	1.05428	0.894	0.548	0	CD8 ab T Cells	Ptpn22
0	0.746518	0.696	0.351	0	CD8 ab T Cells	Lcp2
0	1.74761	0.502	0.157	0	CD8 ab T Cells	Apol7e
0	2.01155	0.476	0.136	0	CD8 ab T Cells	Slc12a7
0	1.03	0.841	0.503	0	CD8 ab T Cells	Pde3b
0	1.28891	0.729	0.393	0	CD8 ab T Cells	Rras2
0	0.659591	0.692	0.358	0	CD8 ab T Cells	Rgs10
0	1.81815	0.467	0.134	0	CD8 ab T Cells	Art2b
0	0.872316	0.889	0.556	0	CD8 ab T Cells	Atp1b3
0	1.21655	0.903	0.571	0	CD8 ab T Cells	Epsti1
0	1.91346	0.455	0.124	0	CD8 ab T Cells	Abtb3
0	0.920938	0.64	0.312	0	CD8 ab T Cells	Rinl
0	0.855385	0.819	0.493	0	CD8 ab T Cells	Gm56906
0	1.8168	0.459	0.135	0	CD8 ab T Cells	Tanc1
0	1.04813	0.626	0.303	0	CD8 ab T Cells	Abtb2
0	0.833922	0.694	0.374	0	CD8 ab T Cells	Leprotl1
0	0.770411	0.652	0.338	0	CD8 ab T Cells	Galnt6
0	0.857089	0.679	0.368	0	CD8 ab T Cells	Il6st
0	0.978958	0.629	0.318	0	CD8 ab T Cells	Hcst
0	0.971158	0.97	0.66	0	CD8 ab T Cells	Utrn
0	0.622507	0.541	0.232	0	CD8 ab T Cells	Igfbp4
0	0.722129	0.885	0.577	0	CD8 ab T Cells	Dgka
0	1.38803	0.511	0.203	0	CD8 ab T Cells	Hpcal1
0	1.2719	0.534	0.227	0	CD8 ab T Cells	Fam78a
0	0.963274	0.708	0.401	0	CD8 ab T Cells	Itgb7
0	0.75975	0.866	0.56	0	CD8 ab T Cells	Npc2
0	1.08755	0.606	0.301	0	CD8 ab T Cells	Mctp2
0	0.969944	0.876	0.572	0	CD8 ab T Cells	Scml4
0	0.909761	0.584	0.28	0	CD8 ab T Cells	Trbc1
0	0.770769	0.894	0.591	0	CD8 ab T Cells	Pitpnc1
0	0.932932	0.56	0.257	0	CD8 ab T Cells	Sntb1
0	0.897249	0.616	0.313	0	CD8 ab T Cells	Otulinl
0	0.654234	0.603	0.301	0	CD8 ab T Cells	Slfn1
0	3.66153	0.329	0.03	0	CD8 ab T Cells	Bend4
0	1.82058	0.43	0.131	0	CD8 ab T Cells	Cracr2a
0	1.27328	0.494	0.202	0	CD8 ab T Cells	Vsir
0	1.26182	0.514	0.223	0	CD8 ab T Cells	Plcxd2
0	0.950736	0.58	0.293	0	CD8 ab T Cells	Hsd11b1
0	1.34544	0.444	0.158	0	CD8 ab T Cells	Glipr2
0	1.02185	0.859	0.573	0	CD8 ab T Cells	Gramd3
0	1.19201	0.979	0.694	0	CD8 ab T Cells	Grap2
0	0.943781	0.631	0.348	0	CD8 ab T Cells	Il27ra
0	0.82316	0.719	0.442	0	CD8 ab T Cells	Dpp4
0	0.879111	0.723	0.448	0	CD8 ab T Cells	Bin2
0	2.14051	0.36	0.086	0	CD8 ab T Cells	Tdrp
0	0.731922	0.615	0.342	0	CD8 ab T Cells	Gm20186
0	0.861046	0.712	0.439	0	CD8 ab T Cells	Acp5
0	0.979874	0.509	0.237	0	CD8 ab T Cells	Spn
0	0.762617	0.723	0.452	0	CD8 ab T Cells	Pced1b
0	1.27948	0.438	0.171	0	CD8 ab T Cells	Rnf125
0	0.879975	0.579	0.313	0	CD8 ab T Cells	Dennd2d
0	0.494011	0.858	0.593	0	CD8 ab T Cells	Fyn
0	0.893904	0.621	0.357	0	CD8 ab T Cells	Anxa6
0	0.823925	0.819	0.555	0	CD8 ab T Cells	Thada
0	0.776198	0.664	0.401	0	CD8 ab T Cells	Nlk
0	0.817343	0.638	0.376	0	CD8 ab T Cells	Mbp
0	0.909226	0.551	0.291	0	CD8 ab T Cells	Slc25a4
0	1.07495	0.525	0.267	0	CD8 ab T Cells	Dph5
0	1.27506	0.462	0.204	0	CD8 ab T Cells	Tpst2
0	0.738621	0.706	0.451	0	CD8 ab T Cells	Nlrc5
0	0.861646	0.746	0.492	0	CD8 ab T Cells	Pik3cd
0	0.817516	0.616	0.363	0	CD8 ab T Cells	Prdx6
0	0.878416	0.612	0.361	0	CD8 ab T Cells	B4galnt1
0	0.814534	0.581	0.33	0	CD8 ab T Cells	Peak1
0	0.727762	0.673	0.423	0	CD8 ab T Cells	Ttc3
0	0.784358	0.744	0.494	0	CD8 ab T Cells	Arl6ip5
0	0.659621	0.492	0.242	0	CD8 ab T Cells	St8sia1
0	0.792421	0.592	0.344	0	CD8 ab T Cells	Ssbp2
0	0.806147	0.477	0.229	0	CD8 ab T Cells	Nsg2
0	0.738217	0.557	0.31	0	CD8 ab T Cells	Rflnb
0	0.75615	0.61	0.363	0	CD8 ab T Cells	Rab3ip
0	0.546318	0.633	0.387	0	CD8 ab T Cells	Bzw2
0	0.640233	0.544	0.301	0	CD8 ab T Cells	Ldlrad4
0	0.976744	0.479	0.236	0	CD8 ab T Cells	Pik3r5
0	0.766976	0.562	0.32	0	CD8 ab T Cells	Pik3ip1
0	1.22496	0.397	0.155	0	CD8 ab T Cells	Ramp1
0	0.894632	0.447	0.205	0	CD8 ab T Cells	Ubash3a
0	1.40421	0.334	0.093	0	CD8 ab T Cells	Gm57204
0	2.14453	0.321	0.08	0	CD8 ab T Cells	Cdc14b
0	1.09382	0.469	0.228	0	CD8 ab T Cells	Dtx1
0	0.758286	0.692	0.451	0	CD8 ab T Cells	Efr3a
0	0.623616	0.659	0.419	0	CD8 ab T Cells	Ifi47
0	1.62757	0.354	0.114	0	CD8 ab T Cells	Pmepa1
0	0.666108	0.836	0.596	0	CD8 ab T Cells	H2-Q7
0	5.16315	0.248	0.009	0	CD8 ab T Cells	Gm43698
0	3.96111	0.256	0.019	0	CD8 ab T Cells	Lcn4
0	0.589479	0.767	0.53	0	CD8 ab T Cells	Aak1
0	1.0299	0.941	0.708	0	CD8 ab T Cells	Peli1
0	0.792628	0.536	0.304	0	CD8 ab T Cells	Aopep
0	0.815182	0.73	0.499	0	CD8 ab T Cells	Klf3
0	0.789464	0.514	0.284	0	CD8 ab T Cells	Spata13
0	0.837241	0.455	0.225	0	CD8 ab T Cells	Kcnn4
0	0.683274	0.858	0.628	0	CD8 ab T Cells	Atp11b
0	0.922329	0.48	0.25	0	CD8 ab T Cells	4933406I18Rik
0	0.789731	0.566	0.336	0	CD8 ab T Cells	Gramd1a
0	0.535912	0.704	0.475	0	CD8 ab T Cells	Srpk1
0	0.564895	0.777	0.55	0	CD8 ab T Cells	Esyt2
0	0.904561	0.45	0.224	0	CD8 ab T Cells	Pdlim1
0	0.925578	0.471	0.245	0	CD8 ab T Cells	D16Ertd472e
0	0.584948	0.609	0.384	0	CD8 ab T Cells	Rapgef4
0	0.679086	0.829	0.604	0	CD8 ab T Cells	Tubb5
0	0.940866	0.406	0.182	0	CD8 ab T Cells	Zap70
0	0.322667	0.551	0.327	0	CD8 ab T Cells	Cd28
0	2.15667	0.288	0.064	0	CD8 ab T Cells	Hdgfl3
0	0.806162	0.543	0.32	0	CD8 ab T Cells	Atp1a1
0	1.20308	0.39	0.167	0	CD8 ab T Cells	Nlrc3
0	0.904701	0.371	0.149	0	CD8 ab T Cells	Tnfsf8
0	0.702667	0.571	0.35	0	CD8 ab T Cells	Prex1
0	0.665277	0.705	0.484	0	CD8 ab T Cells	Vps37b
0	2.46699	0.269	0.049	0	CD8 ab T Cells	Gpr68
0	1.11435	0.375	0.156	0	CD8 ab T Cells	Bicdl1
0	0.751533	0.471	0.252	0	CD8 ab T Cells	Dnah8
0	3.9108	0.237	0.019	0	CD8 ab T Cells	Adgrg5
0	1.28263	0.362	0.144	0	CD8 ab T Cells	Eml5
0	0.623969	0.563	0.345	0	CD8 ab T Cells	Tmem71
0	1.54308	0.291	0.074	0	CD8 ab T Cells	Cd7
0	0.83381	0.524	0.308	0	CD8 ab T Cells	Adcy7
0	0.973983	0.445	0.229	0	CD8 ab T Cells	Hdac4
0	1.72748	0.307	0.091	0	CD8 ab T Cells	Sla2
0	2.5061	0.245	0.029	0	CD8 ab T Cells	Cxcr6
0	0.729966	0.491	0.275	0	CD8 ab T Cells	Pdk1
0	0.857361	0.419	0.203	0	CD8 ab T Cells	Gramd1b
0	1.04329	0.396	0.181	0	CD8 ab T Cells	Klhdc1
0	0.825975	0.465	0.251	0	CD8 ab T Cells	Kif1b
0	0.614281	0.472	0.258	0	CD8 ab T Cells	Kbtbd11
0	0.926096	0.443	0.23	0	CD8 ab T Cells	Scfd2
0	0.613978	0.673	0.461	0	CD8 ab T Cells	Znrf2
0	0.907978	0.412	0.2	0	CD8 ab T Cells	Plekha5
0	0.885018	0.452	0.241	0	CD8 ab T Cells	Adam19
0	0.545386	0.515	0.305	0	CD8 ab T Cells	Il6ra
0	1.54974	0.31	0.1	0	CD8 ab T Cells	Ntrk3
0	0.660417	0.702	0.493	0	CD8 ab T Cells	Smurf2
0	0.543951	0.423	0.215	0	CD8 ab T Cells	Cd6
0	1.20768	0.343	0.136	0	CD8 ab T Cells	Rundc3b
0	0.510785	0.699	0.492	0	CD8 ab T Cells	Dnajc1
0	0.544704	0.71	0.503	0	CD8 ab T Cells	Snrpd3
0	0.839729	0.485	0.278	0	CD8 ab T Cells	Gramd4
0	0.406089	0.782	0.576	0	CD8 ab T Cells	S1pr1
0	1.44724	0.274	0.068	0	CD8 ab T Cells	Prf1
0	0.588353	0.899	0.694	0	CD8 ab T Cells	Pdcd4
0	0.787895	0.464	0.259	0	CD8 ab T Cells	Ly75
0	0.692878	0.572	0.367	0	CD8 ab T Cells	Ifi206
0	0.89725	0.443	0.239	0	CD8 ab T Cells	Orai2
0	0.662254	0.498	0.296	0	CD8 ab T Cells	Ifi208
0	0.461162	0.629	0.427	0	CD8 ab T Cells	Mif
0	0.593158	0.812	0.611	0	CD8 ab T Cells	Evl
0	0.66789	0.439	0.238	0	CD8 ab T Cells	Pde4d
0	0.517947	0.669	0.468	0	CD8 ab T Cells	Ostf1
0	0.236156	0.744	0.543	0	CD8 ab T Cells	Ccr7
0	1.15834	0.372	0.172	0	CD8 ab T Cells	Usp28
0	0.692732	0.508	0.308	0	CD8 ab T Cells	Arhgap9
0	0.544875	0.638	0.438	0	CD8 ab T Cells	Rasal3
0	1.13493	0.347	0.147	0	CD8 ab T Cells	Ust
0	1.11004	0.291	0.091	0	CD8 ab T Cells	Ly6c2
0	2.16675	0.249	0.05	0	CD8 ab T Cells	Cst7
0	0.639529	0.602	0.403	0	CD8 ab T Cells	Sugt1
0	0.579811	0.647	0.449	0	CD8 ab T Cells	Ifngr1
0	0.480488	0.588	0.39	0	CD8 ab T Cells	Smad7
0	0.662487	0.548	0.351	0	CD8 ab T Cells	Erap1
0	0.571859	0.541	0.344	0	CD8 ab T Cells	Pcgf5
0	2.58914	0.235	0.038	0	CD8 ab T Cells	Crtam
0	0.530532	0.702	0.505	0	CD8 ab T Cells	Stim1
0	0.464711	0.803	0.607	0	CD8 ab T Cells	Smc4
0	0.442552	0.603	0.407	0	CD8 ab T Cells	Ifi213
0	0.731255	0.41	0.214	0	CD8 ab T Cells	Ikbke
0	0.642566	0.583	0.387	0	CD8 ab T Cells	Vgll4
0	0.306144	0.54	0.345	0	CD8 ab T Cells	Znrf1
0	0.960501	0.299	0.104	0	CD8 ab T Cells	Nt5e
0	1.4368	0.309	0.114	0	CD8 ab T Cells	Golm1
0	0.834879	0.423	0.228	0	CD8 ab T Cells	Gbp8
0	0.499415	0.588	0.393	0	CD8 ab T Cells	Aebp2
0	0.530173	0.86	0.665	0	CD8 ab T Cells	Cmah
0	1.27886	0.306	0.112	0	CD8 ab T Cells	Als2cl
0	0.388855	0.828	0.634	0	CD8 ab T Cells	Stat4
0	0.487591	0.756	0.562	0	CD8 ab T Cells	Stk38
0	0.915748	0.417	0.224	0	CD8 ab T Cells	Dennd4c
0	0.419883	0.857	0.664	0	CD8 ab T Cells	Septin1
0	1.14184	0.342	0.15	0	CD8 ab T Cells	Spred2
0	1.13796	0.324	0.133	0	CD8 ab T Cells	Zdhhc15
0	1.14113	0.344	0.153	0	CD8 ab T Cells	Notch1
0	0.898075	0.384	0.194	0	CD8 ab T Cells	A930005H10Rik
0	0.365001	0.788	0.599	0	CD8 ab T Cells	Psme2
0	0.832211	0.399	0.21	0	CD8 ab T Cells	Ncapd3
0	0.712288	0.447	0.258	0	CD8 ab T Cells	Patj
0	2.35645	0.235	0.046	0	CD8 ab T Cells	Racgap1
0	0.72023	0.5	0.311	0	CD8 ab T Cells	Zfp53
0	1.04764	0.364	0.176	0	CD8 ab T Cells	Gm12216
0	0.42454	0.669	0.483	0	CD8 ab T Cells	Fam169b
0	0.670022	0.278	0.092	0	CD8 ab T Cells	Il2rb
0	0.664899	0.455	0.269	0	CD8 ab T Cells	Ppp1r14b
0	0.643877	0.489	0.304	0	CD8 ab T Cells	Npm3
0	0.532486	0.674	0.49	0	CD8 ab T Cells	Rictor
0	0.768203	0.419	0.235	0	CD8 ab T Cells	Aven
0	1.95957	0.238	0.055	0	CD8 ab T Cells	Gprin3
0	0.533496	0.578	0.395	0	CD8 ab T Cells	Prkacb
0	0.916364	0.387	0.205	0	CD8 ab T Cells	4930453N24Rik
0	0.405501	0.381	0.199	0	CD8 ab T Cells	Icos
0	0.407484	0.603	0.421	0	CD8 ab T Cells	Emp3
0	1.06116	0.285	0.103	0	CD8 ab T Cells	Nedd4
0	0.424297	0.539	0.358	0	CD8 ab T Cells	Galnt10
0	0.480636	0.815	0.634	0	CD8 ab T Cells	Klf13
0	1.6275	0.27	0.09	0	CD8 ab T Cells	Gm41331
0	0.512125	0.797	0.618	0	CD8 ab T Cells	Map4k4
0	0.19192	0.782	0.603	0	CD8 ab T Cells	Cd2
0	0.671079	0.465	0.286	0	CD8 ab T Cells	Ifi27
0	1.42493	0.275	0.097	0	CD8 ab T Cells	Eya2
0	0.401665	0.642	0.464	0	CD8 ab T Cells	Dnajc3
0	0.474969	0.389	0.212	0	CD8 ab T Cells	Ctsd
0	2.31242	0.225	0.048	0	CD8 ab T Cells	Auts2
0	0.816731	0.363	0.186	0	CD8 ab T Cells	Tgtp2
0	0.717157	0.437	0.26	0	CD8 ab T Cells	Plec
0	0.592729	0.51	0.334	0	CD8 ab T Cells	Snx4
0	0.56361	0.575	0.399	0	CD8 ab T Cells	Rfx3
0	0.432795	0.521	0.346	0	CD8 ab T Cells	Svil
0	0.435718	0.796	0.621	0	CD8 ab T Cells	Rps6ka3
0	1.4992	0.266	0.091	0	CD8 ab T Cells	Sema4a
0	0.637581	0.462	0.288	0	CD8 ab T Cells	Madd
0	0.253498	0.916	0.742	0	CD8 ab T Cells	Gimap3
0	0.449077	0.63	0.456	0	CD8 ab T Cells	Srpk2
0	1.24752	0.292	0.118	0	CD8 ab T Cells	Zfp827
0	0.47406	0.736	0.562	0	CD8 ab T Cells	Mbd2
0	0.415597	0.74	0.567	0	CD8 ab T Cells	Usp3
0	0.54596	0.54	0.367	0	CD8 ab T Cells	Ss18
0	0.619086	0.452	0.279	0	CD8 ab T Cells	Atic
0	0.341337	0.968	0.795	0	CD8 ab T Cells	Satb1
0	1.14767	0.303	0.131	0	CD8 ab T Cells	Fntb
0	0.439312	0.814	0.642	0	CD8 ab T Cells	Setx
0	0.328199	0.654	0.483	0	CD8 ab T Cells	Ugcg
0	0.755192	0.389	0.218	0	CD8 ab T Cells	Arrb2
0	1.15583	0.309	0.138	0	CD8 ab T Cells	Gm15472
0	0.863259	0.365	0.194	0	CD8 ab T Cells	Galnt2
0	0.500044	0.624	0.453	0	CD8 ab T Cells	Zswim6
0	0.415407	0.757	0.587	0	CD8 ab T Cells	Lrrfip1
0	0.250625	0.643	0.473	0	CD8 ab T Cells	Irf1
0	0.990372	0.327	0.157	0	CD8 ab T Cells	Pld3
0	0.799566	0.346	0.176	0	CD8 ab T Cells	Plcg1
0	0.873544	0.373	0.204	0	CD8 ab T Cells	Ap1ar
0	1.0321	0.318	0.149	0	CD8 ab T Cells	Focad
0	0.392853	0.596	0.427	0	CD8 ab T Cells	Mdn1
0	0.731097	0.366	0.197	0	CD8 ab T Cells	Gm56730
0	0.285047	0.799	0.631	0	CD8 ab T Cells	Pde7a
0	0.383625	0.589	0.421	0	CD8 ab T Cells	Nop58
0	1.37248	0.25	0.082	0	CD8 ab T Cells	Jaml
0	0.486914	0.611	0.443	0	CD8 ab T Cells	Pdcd6ip
0	0.467286	0.592	0.424	0	CD8 ab T Cells	Skp1
0	0.760336	0.408	0.24	0	CD8 ab T Cells	Hdac7
0	0.547116	0.919	0.752	0	CD8 ab T Cells	Nme2
0	1.37409	0.258	0.091	0	CD8 ab T Cells	Pkp4
0	1.28755	0.265	0.098	0	CD8 ab T Cells	Dzip1
0	0.618525	0.299	0.132	0	CD8 ab T Cells	Il18r1
0	0.4706	0.484	0.317	0	CD8 ab T Cells	Clip1
0	0.203243	0.716	0.549	0	CD8 ab T Cells	Chd3
0	0.407488	0.691	0.524	0	CD8 ab T Cells	Zdhhc20
0	0.436976	0.554	0.388	0	CD8 ab T Cells	Rassf5
0	0.370829	0.744	0.578	0	CD8 ab T Cells	Hp1bp3
0	0.58707	0.466	0.3	0	CD8 ab T Cells	Mrpl33
0	0.404451	0.661	0.495	0	CD8 ab T Cells	Cct6a
0	0.923015	0.335	0.169	0	CD8 ab T Cells	Slc17a9
0	0.629608	0.43	0.264	0	CD8 ab T Cells	Mthfd1l
0	3.00092	0.182	0.016	0	CD8 ab T Cells	Gria3
0	0.543241	0.837	0.671	0	CD8 ab T Cells	Zc3hav1
0	0.518519	0.652	0.488	0	CD8 ab T Cells	Agfg1
0	0.34328	0.922	0.758	0	CD8 ab T Cells	Sell
0	0.419938	0.642	0.478	0	CD8 ab T Cells	Tomm20
0	0.387154	0.759	0.595	0	CD8 ab T Cells	Septin6
0	0.991582	0.318	0.154	0	CD8 ab T Cells	Bcl9l
0	1.76332	0.231	0.067	0	CD8 ab T Cells	Dse
0	1.07545	0.283	0.119	0	CD8 ab T Cells	2010016I18Rik
0	0.465168	0.494	0.331	0	CD8 ab T Cells	Rapgef2
0	1.09177	0.291	0.128	0	CD8 ab T Cells	Dpy19l1
0	0.75949	0.355	0.192	0	CD8 ab T Cells	Gab3
0	0.388004	0.787	0.625	0	CD8 ab T Cells	Cnn2
0	0.457125	0.641	0.479	0	CD8 ab T Cells	Mta3
0	0.447382	0.623	0.461	0	CD8 ab T Cells	Rnf213
0	0.851769	0.329	0.168	0	CD8 ab T Cells	Cep97
0	1.41465	0.244	0.083	0	CD8 ab T Cells	Lypd6b
0	0.402827	0.359	0.198	0	CD8 ab T Cells	Ift80
0	0.518421	0.431	0.27	0	CD8 ab T Cells	Syne1
0	0.369414	0.813	0.653	0	CD8 ab T Cells	Hspe1
0	0.422243	0.755	0.596	0	CD8 ab T Cells	Bcl2
0	0.116592	0.973	0.814	0	CD8 ab T Cells	Inpp4b
0	0.433732	0.594	0.435	0	CD8 ab T Cells	H2aj
0	0.305304	0.71	0.551	0	CD8 ab T Cells	Sec61b
0	0.241233	0.689	0.53	0	CD8 ab T Cells	Ldha
0	0.434048	0.854	0.696	0	CD8 ab T Cells	Ppp2r5a
0	0.274498	0.462	0.304	0	CD8 ab T Cells	Gbp7
0	0.583157	0.443	0.285	0	CD8 ab T Cells	Esyt1
0	0.491388	0.44	0.282	0	CD8 ab T Cells	Septin9
0	0.54286	0.658	0.5	0	CD8 ab T Cells	Klhl6
0	0.349647	0.705	0.547	0	CD8 ab T Cells	Smyd3
0	1.09439	0.28	0.123	0	CD8 ab T Cells	Ehd3
0	0.981245	0.301	0.144	0	CD8 ab T Cells	Lfng
0	0.38118	0.599	0.442	0	CD8 ab T Cells	Nop56
0	0.415509	0.831	0.674	0	CD8 ab T Cells	Cotl1
0	0.532857	0.902	0.746	0	CD8 ab T Cells	Rpl22l1
0	0.754411	0.334	0.178	0	CD8 ab T Cells	Gm56555
0	0.847931	0.332	0.176	0	CD8 ab T Cells	Frmd8
0	0.553404	0.469	0.313	0	CD8 ab T Cells	Ndufa10
0	0.373465	0.482	0.326	0	CD8 ab T Cells	Itgb2
0	0.619584	0.437	0.281	0	CD8 ab T Cells	Tagap
0	0.359357	0.669	0.514	0	CD8 ab T Cells	Smarca2
0	0.462221	0.594	0.439	0	CD8 ab T Cells	Trpc4ap
0	1.01568	0.288	0.133	0	CD8 ab T Cells	Mgst2
0	0.388985	0.576	0.421	0	CD8 ab T Cells	Sec11a
0	0.347131	0.583	0.428	0	CD8 ab T Cells	Pa2g4
0	0.433731	0.527	0.373	0	CD8 ab T Cells	Nup210
0	0.291774	0.719	0.565	0	CD8 ab T Cells	Ddx21
0	0.347942	0.733	0.579	0	CD8 ab T Cells	Vps13a
0	0.287579	0.908	0.755	0	CD8 ab T Cells	Maml2
0	0.494574	0.445	0.292	0	CD8 ab T Cells	Cyth4
0	0.692125	0.365	0.212	0	CD8 ab T Cells	Spata6
0	0.71731	0.361	0.208	0	CD8 ab T Cells	Mrpl58
0	0.34636	0.478	0.325	0	CD8 ab T Cells	Tecpr1
0	0.352885	0.83	0.677	0	CD8 ab T Cells	Eif4a1
0	0.717959	0.388	0.236	0	CD8 ab T Cells	Setd7
0	0.366167	0.667	0.515	0	CD8 ab T Cells	Trp53
0	0.667449	0.374	0.222	0	CD8 ab T Cells	Pknox1
0	0.352762	0.715	0.564	0	CD8 ab T Cells	Ccdc88c
0	1.20243	0.246	0.095	0	CD8 ab T Cells	Golm2
0	0.869542	0.313	0.162	0	CD8 ab T Cells	Tapbpl
0	0.446939	0.461	0.311	0	CD8 ab T Cells	Ifi214
0	1.56581	0.226	0.076	0	CD8 ab T Cells	Slc16a1
0	0.473293	0.468	0.318	0	CD8 ab T Cells	Herc6
0	0.769155	0.335	0.185	0	CD8 ab T Cells	Dyrk2
0	0.341376	0.782	0.632	0	CD8 ab T Cells	Stk10
0	0.362159	0.719	0.569	0	CD8 ab T Cells	Nup153
0	0.475876	0.455	0.305	0	CD8 ab T Cells	Dkc1
0	0.842245	0.296	0.146	0	CD8 ab T Cells	Crim1
0	0.421958	0.464	0.315	0	CD8 ab T Cells	Rexo2
0	0.29541	0.621	0.472	0	CD8 ab T Cells	Abracl
0	0.533017	0.437	0.288	0	CD8 ab T Cells	Snhg1
0	3.6394	0.163	0.014	0	CD8 ab T Cells	Ggt1
0	0.306676	0.852	0.704	0	CD8 ab T Cells	Bltp1
0	0.402445	0.507	0.359	0	CD8 ab T Cells	Fbl
0	0.300701	0.878	0.73	0	CD8 ab T Cells	Klf2
0	0.240703	0.624	0.476	0	CD8 ab T Cells	Stat5b
0	0.48866	0.444	0.296	0	CD8 ab T Cells	Atad2
0	0.369923	0.784	0.636	0	CD8 ab T Cells	Eef1d
0	0.349322	0.686	0.538	0	CD8 ab T Cells	Tle4
0	0.853897	0.307	0.159	0	CD8 ab T Cells	Ldlrap1
0	0.417179	0.48	0.332	0	CD8 ab T Cells	Elovl5
0	0.235394	0.475	0.327	0	CD8 ab T Cells	Ext1
0	0.374933	0.821	0.673	0	CD8 ab T Cells	Zeb1
0	0.678343	0.337	0.19	0	CD8 ab T Cells	Ddx60
0	0.276983	0.771	0.624	0	CD8 ab T Cells	Tle5
0	0.708916	0.304	0.157	0	CD8 ab T Cells	Gm12840
0	0.363162	0.572	0.425	0	CD8 ab T Cells	Kif21b
0	0.321526	0.568	0.421	0	CD8 ab T Cells	Cdk2ap2
0	0.448651	0.437	0.291	0	CD8 ab T Cells	Bst2
0	0.533748	0.43	0.284	0	CD8 ab T Cells	Wdr89
0	0.346173	0.674	0.528	0	CD8 ab T Cells	Tasor2
0	0.335823	0.68	0.534	0	CD8 ab T Cells	Myl12a
0	0.572922	0.377	0.231	0	CD8 ab T Cells	Cdkn2d
0	0.34683	0.289	0.143	0	CD8 ab T Cells	Id2
0	2.27075	0.175	0.029	0	CD8 ab T Cells	Sytl3
0	0.243866	0.82	0.674	0	CD8 ab T Cells	ENSMUSG00000121501
0	0.317284	0.619	0.474	0	CD8 ab T Cells	Nop10
0	2.9281	0.166	0.021	0	CD8 ab T Cells	Actn2
0	0.399704	0.488	0.343	0	CD8 ab T Cells	Gimap5
0	0.334954	0.598	0.453	0	CD8 ab T Cells	Wdr43
0	0.30888	0.641	0.497	0	CD8 ab T Cells	Rif1
0	0.689149	0.331	0.187	0	CD8 ab T Cells	Gpatch4
0	0.535585	0.389	0.245	0	CD8 ab T Cells	Wwp1
0	0.695839	0.341	0.197	0	CD8 ab T Cells	Kcnab2
0	1.98813	0.189	0.045	0	CD8 ab T Cells	Rarg
0	0.250175	0.694	0.55	0	CD8 ab T Cells	Itpkb
0	0.391711	0.519	0.376	0	CD8 ab T Cells	B4galt1
0	0.362558	0.617	0.474	0	CD8 ab T Cells	Larp1
0	0.342952	0.54	0.397	0	CD8 ab T Cells	Rsl1d1
0	0.328583	0.506	0.363	0	CD8 ab T Cells	Nolc1
0	0.32722	0.377	0.234	0	CD8 ab T Cells	Traf1
0	0.601536	0.349	0.206	0	CD8 ab T Cells	AI506816
0	0.509295	0.409	0.266	0	CD8 ab T Cells	Nherf1
0	0.383386	0.812	0.67	0	CD8 ab T Cells	Gas5
0	0.379166	0.876	0.734	0	CD8 ab T Cells	Sptbn1
0	0.356318	0.56	0.419	0	CD8 ab T Cells	Slc44a2
0	0.36675	0.685	0.544	0	CD8 ab T Cells	Slamf6
0	0.748101	0.323	0.182	0	CD8 ab T Cells	Fbxo28
0	0.109818	0.423	0.282	0	CD8 ab T Cells	Dusp10
0	0.299568	0.493	0.352	0	CD8 ab T Cells	Itgal
0	0.322534	0.486	0.345	0	CD8 ab T Cells	Pycard
0	0.320893	0.708	0.567	0	CD8 ab T Cells	Cdk17
0	1.05368	0.261	0.12	0	CD8 ab T Cells	Phf11c
0	0.254708	0.68	0.54	0	CD8 ab T Cells	Ran
0	0.247619	0.749	0.609	0	CD8 ab T Cells	Ube2h
0	0.377795	0.879	0.739	0	CD8 ab T Cells	Psme1
0	0.426329	0.893	0.753	0	CD8 ab T Cells	Cox7a2l
0	0.297666	0.569	0.429	0	CD8 ab T Cells	Atp5g1
0	0.44939	0.475	0.335	0	CD8 ab T Cells	Dtx3l
0	0.275033	0.825	0.685	0	CD8 ab T Cells	Ptpn18
0	0.477904	0.398	0.259	0	CD8 ab T Cells	Klf7
0	0.414074	0.864	0.725	0	CD8 ab T Cells	Xrn2
0	0.609144	0.386	0.247	0	CD8 ab T Cells	Igtp
0	0.952555	0.233	0.094	0	CD8 ab T Cells	Timp2
0	0.185656	0.396	0.257	0	CD8 ab T Cells	Atxn1
0	0.66361	0.356	0.217	0	CD8 ab T Cells	Rai1
0	0.800029	0.305	0.166	0	CD8 ab T Cells	Acaa2
0	1.36272	0.201	0.063	0	CD8 ab T Cells	Abcb1a
0	0.767592	0.31	0.172	0	CD8 ab T Cells	Tbcel
0	0.346527	0.583	0.445	0	CD8 ab T Cells	Nin
0	0.852074	0.285	0.148	0	CD8 ab T Cells	Camk2g
0	0.320531	0.568	0.431	0	CD8 ab T Cells	Cd164
0	0.355726	0.534	0.398	0	CD8 ab T Cells	Prrc2b
0	0.394916	0.486	0.35	0	CD8 ab T Cells	Herc3
0	0.325345	0.617	0.481	0	CD8 ab T Cells	Il21r
0	0.358984	0.525	0.389	0	CD8 ab T Cells	Tbrg1
0	0.801198	0.255	0.119	0	CD8 ab T Cells	Tgtp1
0	0.257824	0.793	0.657	0	CD8 ab T Cells	Atp5h
0	0.383356	0.493	0.357	0	CD8 ab T Cells	Zfp654
0	0.715501	0.291	0.155	0	CD8 ab T Cells	Pde2a
0	1.41161	0.205	0.069	0	CD8 ab T Cells	Gm57004
0	0.306954	0.619	0.484	0	CD8 ab T Cells	Snd1
0	0.41483	0.466	0.331	0	CD8 ab T Cells	Rmnd5a
0	0.299923	0.539	0.404	0	CD8 ab T Cells	Ddx10
0	0.67073	0.317	0.182	0	CD8 ab T Cells	Klhdc2
0	0.365782	0.433	0.298	0	CD8 ab T Cells	Gnl3
0	0.600487	0.369	0.234	0	CD8 ab T Cells	Bola2
0	0.654218	0.345	0.21	0	CD8 ab T Cells	Washc3
0	0.294709	0.633	0.499	0	CD8 ab T Cells	Lonp2
0	0.674977	0.322	0.188	0	CD8 ab T Cells	Siah1a
0	1.44451	0.206	0.072	0	CD8 ab T Cells	Tbxa2r
0	0.457331	0.393	0.259	0	CD8 ab T Cells	Rcbtb1
0	0.266444	0.525	0.391	0	CD8 ab T Cells	Tuba1b
0	0.730989	0.293	0.159	0	CD8 ab T Cells	Zyx
0	0.330979	0.813	0.679	0	CD8 ab T Cells	Eif3e
0	0.331666	0.556	0.423	0	CD8 ab T Cells	Psmb10
0	0.525862	0.391	0.258	0	CD8 ab T Cells	Nabp1
0	0.277271	0.719	0.586	0	CD8 ab T Cells	Ubac2
0	0.325684	0.547	0.415	0	CD8 ab T Cells	Atp13a3
0	0.65955	0.323	0.191	0	CD8 ab T Cells	Mettl9
0	0.423178	0.459	0.327	0	CD8 ab T Cells	Gatad2a
0	0.368953	0.476	0.344	0	CD8 ab T Cells	Mob3a
0	0.395654	0.458	0.326	0	CD8 ab T Cells	Nt5c
0	0.430607	0.415	0.283	0	CD8 ab T Cells	Sun2
0	0.7646	0.284	0.152	0	CD8 ab T Cells	Gbp6
0	0.771322	0.3	0.168	0	CD8 ab T Cells	Slc43a2
0	1.4075	0.188	0.057	0	CD8 ab T Cells	Slc28a2b
0	0.356972	0.489	0.358	0	CD8 ab T Cells	Akr1b3
0	0.471686	0.436	0.305	0	CD8 ab T Cells	Wwox
0	0.284111	0.726	0.595	0	CD8 ab T Cells	Dnm2
0	0.374923	0.498	0.367	0	CD8 ab T Cells	Rnf167
0	0.304655	0.596	0.465	0	CD8 ab T Cells	Smad4
0	0.276668	0.686	0.556	0	CD8 ab T Cells	Eif3m
0	0.413756	0.435	0.305	0	CD8 ab T Cells	Scp2
0	0.313425	0.771	0.641	0	CD8 ab T Cells	Snrpg
0	0.295801	0.645	0.515	0	CD8 ab T Cells	Fgfr1op2
0	0.438962	0.4	0.27	0	CD8 ab T Cells	Prmt3
0	0.34705	0.417	0.287	0	CD8 ab T Cells	Galnt7
0	0.837894	0.262	0.132	0	CD8 ab T Cells	St3gal4
0	0.325638	0.879	0.749	0	CD8 ab T Cells	Clint1
0	0.240435	0.876	0.746	0	CD8 ab T Cells	Limd2
0	0.408431	0.868	0.738	0	CD8 ab T Cells	Top2b
0	0.419925	0.455	0.325	0	CD8 ab T Cells	Rnf138
0	0.34521	0.538	0.409	0	CD8 ab T Cells	Snrpf
0	1.02789	0.232	0.103	0	CD8 ab T Cells	Gm30603
0	1.00547	0.24	0.111	0	CD8 ab T Cells	Armc7
0	0.330989	0.85	0.721	0	CD8 ab T Cells	Eif3h
0	0.522625	0.301	0.172	0	CD8 ab T Cells	Slc49a4
0	0.435379	0.432	0.303	0	CD8 ab T Cells	Acsl4
0	0.682315	0.286	0.157	0	CD8 ab T Cells	Pglyrp2
0	0.250696	0.441	0.313	0	CD8 ab T Cells	Gbp4
0	0.475534	0.397	0.269	0	CD8 ab T Cells	Cabin1
0	0.326881	0.465	0.337	0	CD8 ab T Cells	Mybbp1a
0	0.887986	0.262	0.134	0	CD8 ab T Cells	Zfp386
0	1.90678	0.17	0.043	0	CD8 ab T Cells	Gm19705
0	0.251546	0.741	0.614	0	CD8 ab T Cells	Smc1a
0	0.381206	0.409	0.283	0	CD8 ab T Cells	Srgap2
0	0.253254	0.751	0.625	0	CD8 ab T Cells	Fryl
0	0.403789	0.403	0.277	0	CD8 ab T Cells	Nol8
0	0.3648	0.441	0.315	0	CD8 ab T Cells	Def6
0	0.70938	0.294	0.168	0	CD8 ab T Cells	Yeats2
0	0.422284	0.385	0.26	0	CD8 ab T Cells	Mitd1
0	0.383885	0.394	0.269	0	CD8 ab T Cells	Eeig1
0	0.980768	0.227	0.102	0	CD8 ab T Cells	Sgk1
0	0.299966	0.424	0.299	0	CD8 ab T Cells	Cyb5a
0	1.02525	0.233	0.108	0	CD8 ab T Cells	Pim2
0	0.739145	0.276	0.152	0	CD8 ab T Cells	Sh3bp1
0	0.387854	0.42	0.296	0	CD8 ab T Cells	Ncbp1
0	0.384932	0.441	0.317	0	CD8 ab T Cells	Ankrd10
0	0.365052	0.396	0.272	0	CD8 ab T Cells	C1qbp
0	0.394566	0.439	0.315	0	CD8 ab T Cells	Sos1
0	0.740614	0.258	0.134	0	CD8 ab T Cells	Ifit1bl1
0	0.958487	0.237	0.113	0	CD8 ab T Cells	Sntb2
0	0.343107	0.494	0.371	0	CD8 ab T Cells	Zyg11b
0	1.67562	0.177	0.054	0	CD8 ab T Cells	Piga
0	0.474055	0.334	0.213	0	CD8 ab T Cells	Ssbp3
0	0.505999	0.309	0.188	0	CD8 ab T Cells	Sh2d2a
0	1.07666	0.221	0.1	0	CD8 ab T Cells	Tnfrsf26
0	0.439235	0.374	0.253	0	CD8 ab T Cells	Lsm7
0	0.279348	0.819	0.698	0	CD8 ab T Cells	Tnrc6c
0	0.481636	0.34	0.22	0	CD8 ab T Cells	Nhp2
0	0.346508	0.415	0.295	0	CD8 ab T Cells	Dop1a
0	0.291567	0.379	0.259	0	CD8 ab T Cells	P4ha1
0	0.446455	0.384	0.264	0	CD8 ab T Cells	Agpat3
0	0.631264	0.306	0.186	0	CD8 ab T Cells	Ric8b
0	0.768174	0.251	0.132	0	CD8 ab T Cells	Rgs3
0	0.583735	0.301	0.182	0	CD8 ab T Cells	Inpp5b
0	0.630073	0.302	0.183	0	CD8 ab T Cells	Tmem9b
0	0.42591	0.908	0.789	0	CD8 ab T Cells	Nsd3
0	0.983565	0.218	0.099	0	CD8 ab T Cells	Gm11707
0	0.537789	0.318	0.199	0	CD8 ab T Cells	Togaram1
0	0.428972	0.4	0.282	0	CD8 ab T Cells	Trim56
0	0.506739	0.33	0.212	0	CD8 ab T Cells	Hk1
0	0.970649	0.233	0.115	0	CD8 ab T Cells	Dpcd
0	0.642572	0.293	0.175	0	CD8 ab T Cells	Gart
0	0.486416	0.332	0.215	0	CD8 ab T Cells	Dcaf6
0	0.399508	0.338	0.222	0	CD8 ab T Cells	Tspan5
0	0.487037	0.326	0.21	0	CD8 ab T Cells	Msh2
0	0.502445	0.324	0.208	0	CD8 ab T Cells	Prps2
0	0.211225	0.278	0.163	0	CD8 ab T Cells	Sh2d1a
0	1.10188	0.196	0.081	0	CD8 ab T Cells	Prrg1
0	0.309037	0.927	0.812	0	CD8 ab T Cells	Dnaja1
0	0.381875	0.33	0.216	0	CD8 ab T Cells	Gm30054
0	1.69266	0.159	0.045	0	CD8 ab T Cells	Stx1a
0	1.65285	0.163	0.049	0	CD8 ab T Cells	Gm20069
0	0.795828	0.237	0.123	0	CD8 ab T Cells	Uck2
0	1.05499	0.207	0.093	0	CD8 ab T Cells	Elovl6
0	0.428932	0.326	0.213	0	CD8 ab T Cells	Jmy
0	1.17814	0.191	0.078	0	CD8 ab T Cells	Frrs1
0	0.544326	0.298	0.185	0	CD8 ab T Cells	Tsr1
0	0.512514	0.959	0.846	0	CD8 ab T Cells	Ssh2
0	0.560014	0.303	0.19	0	CD8 ab T Cells	Tmc6
0	0.392069	0.388	0.275	0	CD8 ab T Cells	Idnk
0	0.63585	0.275	0.163	0	CD8 ab T Cells	Tbc1d22b
0	0.393615	0.371	0.259	0	CD8 ab T Cells	Edem1
0	0.39933	0.275	0.164	0	CD8 ab T Cells	Isg15
0	0.679871	0.247	0.136	0	CD8 ab T Cells	Mettl1
0	0.54529	0.308	0.197	0	CD8 ab T Cells	B230307C23Rik
0	0.242411	0.941	0.83	0	CD8 ab T Cells	Ccnd3
0	0.736137	0.219	0.109	0	CD8 ab T Cells	4930417O13Rik
0	2.14682	0.142	0.032	0	CD8 ab T Cells	Gm27008
0	0.470995	0.313	0.203	0	CD8 ab T Cells	Ttc27
0	0.730418	0.245	0.135	0	CD8 ab T Cells	Ccdc85b
0	0.485646	0.314	0.205	0	CD8 ab T Cells	Snhg12
0	0.439379	0.328	0.219	0	CD8 ab T Cells	Zfp260
0	0.632842	0.263	0.154	0	CD8 ab T Cells	Erich1
0	0.481286	0.309	0.2	0	CD8 ab T Cells	Snrk
0	0.46338	0.973	0.864	0	CD8 ab T Cells	Ablim1
0	0.671169	0.251	0.143	0	CD8 ab T Cells	Slc20a1
0	0.60222	0.277	0.169	0	CD8 ab T Cells	Rnf166
0	0.463443	0.325	0.217	0	CD8 ab T Cells	Rangap1
0	0.771106	0.225	0.117	0	CD8 ab T Cells	Acss2
0	0.835005	0.211	0.103	0	CD8 ab T Cells	Lgals3bp
0	0.537857	0.287	0.179	0	CD8 ab T Cells	Nob1
0	0.922344	0.2	0.093	0	CD8 ab T Cells	Abcb1b
0	0.5539	0.256	0.149	0	CD8 ab T Cells	Rtp4
0	1.50986	0.154	0.047	0	CD8 ab T Cells	Tmie
0	1.20658	0.177	0.07	0	CD8 ab T Cells	Rcn1
0	0.261865	0.896	0.789	0	CD8 ab T Cells	Stk4
0	0.534448	0.278	0.172	0	CD8 ab T Cells	Adamts10
0	1.44612	0.158	0.052	0	CD8 ab T Cells	Ar
0	0.250133	0.906	0.8	0	CD8 ab T Cells	Apbb1ip
0	0.376734	0.288	0.182	0	CD8 ab T Cells	Igf2r
0	0.422806	0.309	0.204	0	CD8 ab T Cells	Mtap
0	0.547593	0.274	0.169	0	CD8 ab T Cells	Cox10
0	1.78506	0.146	0.041	0	CD8 ab T Cells	Stx2
0	0.430357	0.309	0.205	0	CD8 ab T Cells	Ppat
0	0.541085	0.273	0.169	0	CD8 ab T Cells	Itpk1
0	1.38065	0.162	0.058	0	CD8 ab T Cells	F2rl1
0	0.598243	0.266	0.162	0	CD8 ab T Cells	Fhit
0	0.863249	0.213	0.109	0	CD8 ab T Cells	Mettl8
0	0.990592	0.191	0.088	0	CD8 ab T Cells	Vps26b
0	0.287972	0.905	0.802	0	CD8 ab T Cells	Rpl36al
0	3.04902	0.115	0.013	0	CD8 ab T Cells	Eng
0	1.96836	0.134	0.032	0	CD8 ab T Cells	Tspan9
0	0.774521	0.223	0.121	0	CD8 ab T Cells	Hspbp1
0	1.46159	0.153	0.052	0	CD8 ab T Cells	Padi2
0	0.5379	0.267	0.166	0	CD8 ab T Cells	Irf2bpl
0	0.974434	0.185	0.084	0	CD8 ab T Cells	Pam
0	1.0513	0.179	0.078	0	CD8 ab T Cells	Oprm1
0	0.874031	0.206	0.105	0	CD8 ab T Cells	Slc37a1
0	0.473977	0.286	0.186	0	CD8 ab T Cells	Agap2
0	0.224504	0.886	0.786	0	CD8 ab T Cells	Nsa2
0	0.4766	0.287	0.187	0	CD8 ab T Cells	Pigx
0	0.808144	0.193	0.094	0	CD8 ab T Cells	Abcc5
0	0.475132	0.259	0.16	0	CD8 ab T Cells	Taf4b
0	5.37449	0.103	0.004	0	CD8 ab T Cells	1700062C10Rik
0	0.497187	0.276	0.178	0	CD8 ab T Cells	Mcph1
0	0.49972	0.267	0.169	0	CD8 ab T Cells	Btg3
0	1.82184	0.13	0.033	0	CD8 ab T Cells	Cnga1
0	0.381671	0.971	0.874	0	CD8 ab T Cells	Ikzf1
0	0.461812	0.286	0.189	0	CD8 ab T Cells	Gtpbp1
0	0.269545	0.933	0.837	0	CD8 ab T Cells	Sh3kbp1
0	0.477691	0.271	0.175	0	CD8 ab T Cells	Ddhd2
0	0.628752	0.229	0.133	0	CD8 ab T Cells	Txndc15
0	0.242191	0.892	0.796	0	CD8 ab T Cells	Birc6
0	1.05062	0.166	0.071	0	CD8 ab T Cells	Igflr1
0	0.765882	0.195	0.1	0	CD8 ab T Cells	Tbc1d2b
0	0.845655	0.191	0.096	0	CD8 ab T Cells	Rab37
0	0.578321	0.242	0.147	0	CD8 ab T Cells	Rrp1b
0	0.502361	0.242	0.147	0	CD8 ab T Cells	Gm19585
0	1.0899	0.168	0.074	0	CD8 ab T Cells	Gm43065
0	1.10199	0.164	0.07	0	CD8 ab T Cells	Appl2
0	2.01096	0.124	0.03	0	CD8 ab T Cells	Hid1
0	0.93762	0.178	0.084	0	CD8 ab T Cells	4930581F22Rik
0	0.518818	0.234	0.141	0	CD8 ab T Cells	Gpr65
0	0.751467	0.196	0.103	0	CD8 ab T Cells	Abhd8
0	0.779172	0.197	0.104	0	CD8 ab T Cells	Ppargc1b
0	2.96139	0.105	0.012	0	CD8 ab T Cells	Gm30948
0	0.227955	0.926	0.834	0	CD8 ab T Cells	Rac2
0	1.14268	0.155	0.063	0	CD8 ab T Cells	Pde11a
0	1.24504	0.153	0.061	0	CD8 ab T Cells	Pole2
0	0.621564	0.223	0.131	0	CD8 ab T Cells	Zbtb25
0	0.67291	0.212	0.12	0	CD8 ab T Cells	Arhgap39
0	0.494463	0.25	0.159	0	CD8 ab T Cells	Gar1
0	0.257447	0.21	0.119	0	CD8 ab T Cells	Tmem108
0	1.00239	0.168	0.078	0	CD8 ab T Cells	Flot1
0	0.632729	0.222	0.132	0	CD8 ab T Cells	Prmt5
0	0.877352	0.182	0.092	0	CD8 ab T Cells	Gnptg
0	0.65356	0.207	0.117	0	CD8 ab T Cells	Zfp945
0	1.4035	0.138	0.049	0	CD8 ab T Cells	Slc11a2
0	0.933542	0.163	0.075	0	CD8 ab T Cells	AW011738
0	0.13376	0.213	0.125	0	CD8 ab T Cells	Myo1f
0	0.542948	0.985	0.897	0	CD8 ab T Cells	Rapgef6
0	0.723179	0.186	0.099	0	CD8 ab T Cells	Impdh1
0	0.625062	0.21	0.123	0	CD8 ab T Cells	Ssbp4
0	2.56159	0.105	0.018	0	CD8 ab T Cells	Ccdc102a
0	0.601658	0.209	0.122	0	CD8 ab T Cells	Cep57l1
0	0.884355	0.163	0.077	0	CD8 ab T Cells	Tnfsf10
0	1.23144	0.129	0.043	0	CD8 ab T Cells	Kif23
0	0.559214	0.226	0.14	0	CD8 ab T Cells	Dbf4
0	1.2347	0.142	0.056	0	CD8 ab T Cells	Adcy3
0	0.368581	0.948	0.862	0	CD8 ab T Cells	Rpl35
0	0.460554	0.954	0.868	0	CD8 ab T Cells	Myh9
0	1.31773	0.135	0.05	0	CD8 ab T Cells	Gm47015
0	1.62512	0.123	0.038	0	CD8 ab T Cells	1810034E14Rik
0	0.861937	0.168	0.084	0	CD8 ab T Cells	Shmt2
0	0.662101	0.201	0.118	0	CD8 ab T Cells	Slc25a40
0	0.622705	0.202	0.119	0	CD8 ab T Cells	Spice1
0	1.22371	0.134	0.051	0	CD8 ab T Cells	Enpp4
0	0.716251	0.187	0.104	0	CD8 ab T Cells	Ptch1
0	0.621344	0.197	0.114	0	CD8 ab T Cells	Rnaset2b
0	2.02556	0.108	0.025	0	CD8 ab T Cells	Nckap1
0	2.25299	0.103	0.02	0	CD8 ab T Cells	Rcn3
0	0.586631	0.205	0.122	0	CD8 ab T Cells	Heatr3
0	0.470976	0.203	0.121	0	CD8 ab T Cells	Socs3
0	0.62302	0.201	0.119	0	CD8 ab T Cells	Epb41l4aos
0	1.43594	0.126	0.044	0	CD8 ab T Cells	Acpp
0	0.650824	0.184	0.102	0	CD8 ab T Cells	Unc5cl
0	0.767768	0.165	0.083	0	CD8 ab T Cells	Gstp3
0	1.02286	0.145	0.063	0	CD8 ab T Cells	Mturn
0	0.802028	0.169	0.088	0	CD8 ab T Cells	Ggact
0	0.604386	0.201	0.12	0	CD8 ab T Cells	Fbxo32
0	0.661881	0.187	0.106	0	CD8 ab T Cells	Srm
0	1.06864	0.141	0.06	0	CD8 ab T Cells	Oas3
0	0.216936	0.93	0.85	0	CD8 ab T Cells	Eef1g
0	1.17297	0.134	0.054	0	CD8 ab T Cells	Boll
0	0.752818	0.17	0.09	0	CD8 ab T Cells	Iqce
0	0.579408	0.193	0.113	0	CD8 ab T Cells	Xlr4b
0	0.754721	0.175	0.095	0	CD8 ab T Cells	Ccdc88b
0	1.85056	0.108	0.029	0	CD8 ab T Cells	Gpsm2
0	0.959907	0.151	0.072	0	CD8 ab T Cells	Gm32633
0	0.97652	0.144	0.065	0	CD8 ab T Cells	Tet1
0	0.720692	0.174	0.095	0	CD8 ab T Cells	Gstt2
0	0.616849	0.177	0.099	0	CD8 ab T Cells	Mboat1
0	0.602591	0.185	0.108	0	CD8 ab T Cells	Ccdc91
0	1.71767	0.106	0.029	0	CD8 ab T Cells	F2r
0	0.637651	0.177	0.1	0	CD8 ab T Cells	Pus7
0	1.52532	0.119	0.042	0	CD8 ab T Cells	Gm42047
0	1.12819	0.109	0.033	0	CD8 ab T Cells	Cd160
0	0.214953	0.938	0.862	0	CD8 ab T Cells	Ncor1
0	1.26264	0.106	0.031	0	CD8 ab T Cells	Eomes
0	0.220426	0.945	0.87	0	CD8 ab T Cells	Serbp1
0	0.670837	0.171	0.097	0	CD8 ab T Cells	Tpcn1
0	0.913453	0.114	0.04	0	CD8 ab T Cells	Trim30c
0	1.13473	0.125	0.051	0	CD8 ab T Cells	Gm20324
0	1.03642	0.132	0.058	0	CD8 ab T Cells	Celsr1
0	0.724233	0.156	0.082	0	CD8 ab T Cells	Usp11
0	1.00792	0.132	0.059	0	CD8 ab T Cells	Rtn4rl1
0	0.729228	0.166	0.093	0	CD8 ab T Cells	Pacs2
0	0.925567	0.138	0.065	0	CD8 ab T Cells	Bdh1
0	0.330307	0.964	0.892	0	CD8 ab T Cells	Pabpc1
0	0.735604	0.159	0.088	0	CD8 ab T Cells	Kremen1
0	1.05151	0.127	0.056	0	CD8 ab T Cells	Nbdy
0	0.834441	0.143	0.072	0	CD8 ab T Cells	Rexo5
0	1.3057	0.111	0.041	0	CD8 ab T Cells	Gm5547
0	1.50272	0.105	0.035	0	CD8 ab T Cells	1810006J02Rik
0	1.49226	0.104	0.034	0	CD8 ab T Cells	Zc3h12b
0	0.893622	0.135	0.067	0	CD8 ab T Cells	Gm20234
0	0.156292	0.957	0.889	0	CD8 ab T Cells	Ncl
0	0.442916	0.984	0.916	0	CD8 ab T Cells	Jak1
0	0.464253	0.985	0.917	0	CD8 ab T Cells	Npm1
0	0.805359	0.136	0.069	0	CD8 ab T Cells	B4galt7
0	0.790797	0.137	0.07	0	CD8 ab T Cells	Gabbr1
0	0.745845	0.147	0.08	0	CD8 ab T Cells	Polr1g
0	0.200949	0.956	0.889	0	CD8 ab T Cells	Ankrd44
0	0.940149	0.124	0.058	0	CD8 ab T Cells	Emc9
0	0.757981	0.135	0.069	0	CD8 ab T Cells	Ifit1
0	0.746884	0.141	0.075	0	CD8 ab T Cells	Ccnq
0	0.890979	0.13	0.065	0	CD8 ab T Cells	BC147527
0	0.431082	0.984	0.919	0	CD8 ab T Cells	Rps17
0	0.91769	0.123	0.059	0	CD8 ab T Cells	Lrrc8b
0	0.448065	0.99	0.926	0	CD8 ab T Cells	Dock10
0	0.34149	0.976	0.915	0	CD8 ab T Cells	Naca
0	0.850309	0.119	0.059	0	CD8 ab T Cells	Noct
0	0.330821	0.98	0.92	0	CD8 ab T Cells	Rpl31
0	0.256544	0.967	0.907	0	CD8 ab T Cells	Eef2
0	0.432783	0.983	0.923	0	CD8 ab T Cells	Rpl36a
0	1.06755	0.102	0.043	0	CD8 ab T Cells	Tnfaip8l1
0	0.65774	0.994	0.937	0	CD8 ab T Cells	Eef1b2
0	0.210624	0.965	0.908	0	CD8 ab T Cells	Ankrd11
0	0.895807	0.108	0.052	0	CD8 ab T Cells	Gm1043
0	0.275002	0.977	0.922	0	CD8 ab T Cells	Prrc2c
0	0.202212	0.97	0.916	0	CD8 ab T Cells	Akap13
0	0.452038	0.993	0.94	0	CD8 ab T Cells	Mbnl1
0	0.230194	0.983	0.94	0	CD8 ab T Cells	mt-Nd2
0	0.256036	0.984	0.946	0	CD8 ab T Cells	Rpl7a
0	0.45034	0.99	0.952	0	CD8 ab T Cells	Rps28
0	0.224347	0.991	0.956	0	CD8 ab T Cells	Ppia
0	0.202666	0.983	0.949	0	CD8 ab T Cells	Rpl22
0	0.342493	0.988	0.954	0	CD8 ab T Cells	Rpl38
0	0.328265	0.993	0.961	0	CD8 ab T Cells	Rpl36
0	0.375375	0.994	0.963	0	CD8 ab T Cells	Rpl4
0	0.430743	0.997	0.969	0	CD8 ab T Cells	Rpl3
0	0.245322	0.991	0.965	0	CD8 ab T Cells	Rps25
0	0.134997	0.994	0.969	0	CD8 ab T Cells	mt-Nd1
0	0.451343	0.997	0.973	0	CD8 ab T Cells	Rpl15
0	0.206484	0.993	0.97	0	CD8 ab T Cells	Rpl29
0	0.383198	0.998	0.975	0	CD8 ab T Cells	Rpl10a
0	0.703077	0.999	0.977	0	CD8 ab T Cells	Tmsb10
0	0.276633	0.995	0.973	0	CD8 ab T Cells	Rpl14
0	0.269079	0.994	0.972	0	CD8 ab T Cells	Rpl27
0	0.351666	0.994	0.972	0	CD8 ab T Cells	Rps29
0	0.253356	0.993	0.971	0	CD8 ab T Cells	Rpl24
0	0.3709	0.996	0.974	0	CD8 ab T Cells	Rpl39
0	0.151991	0.993	0.971	0	CD8 ab T Cells	mt-Nd4
0	0.198353	0.996	0.975	0	CD8 ab T Cells	B2m
0	0.21003	0.993	0.972	0	CD8 ab T Cells	Rpl10
0	0.443139	0.998	0.978	0	CD8 ab T Cells	Rps6
0	0.349372	0.996	0.977	0	CD8 ab T Cells	Rpl37a
0	0.319392	0.996	0.977	0	CD8 ab T Cells	Rpl41
0	0.348074	0.995	0.976	0	CD8 ab T Cells	Rpl37
0	0.381604	0.998	0.979	0	CD8 ab T Cells	Rps2
0	0.178785	0.998	0.981	0	CD8 ab T Cells	Ptprc
0	0.499664	0.999	0.982	0	CD8 ab T Cells	Rpl5
0	0.530125	0.999	0.982	0	CD8 ab T Cells	Rps18
0	0.429225	0.999	0.983	0	CD8 ab T Cells	Rack1
0	0.235068	0.997	0.982	0	CD8 ab T Cells	Rpl7
0	0.499504	0.999	0.984	0	CD8 ab T Cells	Rpl12
0	0.287239	0.997	0.982	0	CD8 ab T Cells	Rps21
0	0.313768	0.997	0.982	0	CD8 ab T Cells	Rpl28
0	0.278464	0.998	0.983	0	CD8 ab T Cells	Rps26
0	0.218336	0.995	0.981	0	CD8 ab T Cells	Rps27
0	0.560599	0.999	0.985	0	CD8 ab T Cells	Rplp0
0	0.451895	0.999	0.986	0	CD8 ab T Cells	Rpl23a
0	0.346494	0.999	0.987	0	CD8 ab T Cells	Rpl11
0	0.368536	0.998	0.986	0	CD8 ab T Cells	Rps5
0	0.301356	0.999	0.988	0	CD8 ab T Cells	Rpl9
0	0.258981	0.998	0.987	0	CD8 ab T Cells	Rpl26
0	0.356401	0.999	0.988	0	CD8 ab T Cells	Rpl35a
0	0.344442	1	0.989	0	CD8 ab T Cells	Rps4x
0	0.417641	1	0.99	0	CD8 ab T Cells	Rpl32
0	0.460158	0.999	0.989	0	CD8 ab T Cells	Rplp2
0	0.434504	0.999	0.989	0	CD8 ab T Cells	Rps23
0	0.313583	0.999	0.989	0	CD8 ab T Cells	Rpl8
0	0.257508	0.998	0.989	0	CD8 ab T Cells	Rpl34
0	0.254814	0.999	0.99	0	CD8 ab T Cells	Rpl6
0	0.282592	0.999	0.99	0	CD8 ab T Cells	Rps19
0	0.197237	0.998	0.989	0	CD8 ab T Cells	Rps11
0	0.441523	0.999	0.99	0	CD8 ab T Cells	Rpl18
0	0.46074	0.999	0.99	0	CD8 ab T Cells	Rps3
0	0.294212	0.999	0.99	0	CD8 ab T Cells	Rps15
0	0.178892	0.999	0.99	0	CD8 ab T Cells	mt-Atp6
0	0.31977	0.999	0.991	0	CD8 ab T Cells	Rps13
0	0.432586	1	0.992	0	CD8 ab T Cells	Rps7
0	0.353231	0.999	0.991	0	CD8 ab T Cells	Rpl30
0	0.249052	1	0.993	0	CD8 ab T Cells	Rpl21
0	0.279413	0.999	0.992	0	CD8 ab T Cells	Rpl27a
0	0.485225	1	0.993	0	CD8 ab T Cells	Rps15a
0	0.395658	1	0.993	0	CD8 ab T Cells	Rpsa
0	0.196833	0.999	0.992	0	CD8 ab T Cells	Rps12
0	0.169256	0.999	0.992	0	CD8 ab T Cells	mt-Co3
0	0.401929	1	0.994	0	CD8 ab T Cells	Rps3a1
0	0.298476	1	0.994	0	CD8 ab T Cells	Rps20
0	0.244735	1	0.994	0	CD8 ab T Cells	Rpl18a
0	0.353671	0.999	0.993	0	CD8 ab T Cells	Rps27a
0	0.427008	0.999	0.993	0	CD8 ab T Cells	Rps10
0	0.413744	1	0.994	0	CD8 ab T Cells	Rps14
0	0.277647	1	0.995	0	CD8 ab T Cells	Rps8
0	0.273929	0.999	0.994	0	CD8 ab T Cells	Rps9
0	0.619745	1	0.995	0	CD8 ab T Cells	Rplp1
0	0.384753	1	0.995	0	CD8 ab T Cells	Rpl23
0	0.301606	1	0.995	0	CD8 ab T Cells	Rpl19
0	0.358433	1	0.995	0	CD8 ab T Cells	Rpl17
0	0.370889	1	0.996	0	CD8 ab T Cells	Rps16
0	0.35175	1	0.996	0	CD8 ab T Cells	Rpl13a
0	0.342697	1	0.996	0	CD8 ab T Cells	Rpl13
0	0.121976	1	0.996	0	CD8 ab T Cells	mt-Co1
0	0.370192	1	0.997	0	CD8 ab T Cells	Rps24
0	0.322926	1	0.998	0	CD8 ab T Cells	Eef1a1
0	0.482833	1	0.998	0	CD8 ab T Cells	Tpt1
0	0.264556	0.621	0.483	0	CD8 ab T Cells	Rev3l
0	0.309785	0.406	0.285	0	CD8 ab T Cells	Ski
0	0.306698	0.282	0.182	0	CD8 ab T Cells	Atp1b1
0	0.515714	0.211	0.128	0	CD8 ab T Cells	Cyth3
0	0.284337	0.577	0.445	0	CD8 ab T Cells	Cct3
0	0.804414	0.129	0.067	0	CD8 ab T Cells	Slfn10-ps
0	0.259059	0.356	0.244	0	CD8 ab T Cells	Tuba1a
0	0.453937	0.324	0.222	0	CD8 ab T Cells	Snhg8
0	0.82019	0.121	0.061	0	CD8 ab T Cells	D030028A08Rik
0	0.234184	0.58	0.442	0	CD8 ab T Cells	Lrrc8c
0	0.41325	0.369	0.262	0	CD8 ab T Cells	Fyco1
0	0.651865	0.187	0.111	0	CD8 ab T Cells	Wdyhv1
0	0.876281	0.112	0.055	0	CD8 ab T Cells	Thyn1
0	0.563667	0.208	0.127	0	CD8 ab T Cells	Uqcc5
0	0.242175	0.815	0.713	0	CD8 ab T Cells	Stat1
0	0.462926	0.33	0.228	0	CD8 ab T Cells	Ccdc117
0	0.411687	0.347	0.241	0	CD8 ab T Cells	Lta4h
0	0.281362	0.557	0.426	0	CD8 ab T Cells	Atm
0	0.593913	0.177	0.103	0	CD8 ab T Cells	Rnasel
0	0.2679	0.612	0.478	0	CD8 ab T Cells	Ranbp9
0	0.481006	0.193	0.115	0	CD8 ab T Cells	St7
0	0.213426	0.86	0.761	0	CD8 ab T Cells	Uqcrh
0	0.462945	0.216	0.133	0	CD8 ab T Cells	Fas
0	0.402745	0.347	0.241	0	CD8 ab T Cells	Arid5a
0	0.380537	0.348	0.241	0	CD8 ab T Cells	Thumpd1
0	0.41549	0.283	0.187	2.57511e-308	CD8 ab T Cells	Nifk
0	0.822073	0.107	0.053	2.54051e-307	CD8 ab T Cells	Axin2
0	0.515014	0.249	0.161	3.53118e-307	CD8 ab T Cells	Ppa1
0	0.269161	0.691	0.567	5.07597e-307	CD8 ab T Cells	Wdr33
0	0.37151	0.386	0.275	1.01036e-306	CD8 ab T Cells	Ripk1
0	0.130467	0.67	0.523	1.31715e-306	CD8 ab T Cells	S100a10
0	0.924253	0.101	0.049	1.7726e-304	CD8 ab T Cells	Abca2
2.34104e-308	0.374818	0.344	0.238	4.19186e-304	CD8 ab T Cells	Ftsj3
1.44486e-306	0.509331	0.244	0.157	2.58716e-302	CD8 ab T Cells	Pgs1
1.26068e-305	0.219852	0.558	0.417	2.25738e-301	CD8 ab T Cells	Tes
1.66348e-305	0.957733	0.101	0.049	2.97863e-301	CD8 ab T Cells	Prkcz
4.51002e-305	0.332166	0.311	0.21	8.07564e-301	CD8 ab T Cells	Cdk6
5.01738e-305	0.309245	0.544	0.421	8.98412e-301	CD8 ab T Cells	Fam13b
4.54006e-304	0.345893	0.331	0.227	8.12943e-300	CD8 ab T Cells	Ccpg1
3.67315e-303	0.607071	0.149	0.083	6.57714e-299	CD8 ab T Cells	Cpq
1.07716e-302	0.358966	0.369	0.261	1.92876e-298	CD8 ab T Cells	Cycs
1.32331e-302	0.370279	0.369	0.261	2.36952e-298	CD8 ab T Cells	Gbp9
1.50985e-302	0.501574	0.235	0.15	2.70354e-298	CD8 ab T Cells	Mppe1
6.52801e-302	0.440765	0.263	0.172	1.16891e-297	CD8 ab T Cells	Inpp1
2.57382e-301	0.490762	0.251	0.164	4.60868e-297	CD8 ab T Cells	Eipr1
2.15465e-300	0.612665	0.18	0.107	3.85812e-296	CD8 ab T Cells	Psph
2.42547e-300	0.504748	0.23	0.146	4.34305e-296	CD8 ab T Cells	Nt5c3b
4.65315e-299	0.475824	0.245	0.159	8.33193e-295	CD8 ab T Cells	Tent5a
4.04451e-298	0.269533	0.576	0.447	7.2421e-294	CD8 ab T Cells	Zfp652
5.35357e-297	0.439086	0.311	0.214	9.58611e-293	CD8 ab T Cells	Limk2
4.49054e-296	0.440613	0.272	0.18	8.04077e-292	CD8 ab T Cells	Timm9
1.40973e-295	0.31054	0.407	0.293	2.52427e-291	CD8 ab T Cells	Pum3
7.06041e-295	0.287515	0.555	0.43	1.26424e-290	CD8 ab T Cells	Cct7
1.23524e-294	0.804783	0.113	0.058	2.21182e-290	CD8 ab T Cells	Shfl
5.8972e-294	0.445272	0.215	0.134	1.05595e-289	CD8 ab T Cells	Atp10a
5.23704e-293	0.471693	0.236	0.152	9.37744e-289	CD8 ab T Cells	Stat5a
2.24343e-292	0.442123	0.289	0.196	4.01709e-288	CD8 ab T Cells	Fam117a
2.34905e-291	0.257424	0.555	0.428	4.2062e-287	CD8 ab T Cells	Ralgapa2
8.67157e-290	0.471137	0.2	0.122	1.55273e-285	CD8 ab T Cells	Hs3st3b1
2.05735e-289	0.366316	0.323	0.223	3.6839e-285	CD8 ab T Cells	Utp20
7.52342e-289	0.450496	0.248	0.161	1.34714e-284	CD8 ab T Cells	Phgdh
7.98644e-289	0.63256	0.175	0.105	1.43005e-284	CD8 ab T Cells	Mid1
2.42461e-288	0.36684	0.262	0.172	4.34151e-284	CD8 ab T Cells	AI504432
8.04272e-288	0.569422	0.188	0.114	1.44013e-283	CD8 ab T Cells	Stn1
2.43705e-287	0.227056	0.574	0.44	4.36378e-283	CD8 ab T Cells	Nme1
2.43982e-287	0.272802	0.528	0.404	4.36874e-283	CD8 ab T Cells	Map4
3.60404e-287	0.125212	0.939	0.85	6.45339e-283	CD8 ab T Cells	Myl6
4.05975e-287	0.582358	0.165	0.096	7.26938e-283	CD8 ab T Cells	2810001G20Rik
4.56201e-287	0.395618	0.308	0.212	8.16874e-283	CD8 ab T Cells	Rps6ka1
6.61671e-287	0.386453	0.335	0.235	1.18479e-282	CD8 ab T Cells	Pdcd6
1.42015e-286	0.529228	0.208	0.131	2.54292e-282	CD8 ab T Cells	Hsdl2
4.10838e-286	0.465436	0.241	0.157	7.35646e-282	CD8 ab T Cells	Agpat5
3.55224e-285	0.342263	0.446	0.333	6.36064e-281	CD8 ab T Cells	Il17ra
2.52298e-284	0.837735	0.102	0.051	4.51765e-280	CD8 ab T Cells	Ube2cbp
2.67269e-284	0.515487	0.22	0.14	4.78572e-280	CD8 ab T Cells	Pepd
3.14046e-283	0.335435	0.396	0.287	5.62331e-279	CD8 ab T Cells	Nsun2
1.00278e-282	0.456447	0.248	0.163	1.79558e-278	CD8 ab T Cells	Slc37a3
2.97045e-282	0.370223	0.366	0.263	5.31889e-278	CD8 ab T Cells	Twf2
1.62452e-281	0.177767	0.898	0.797	2.90887e-277	CD8 ab T Cells	Arhgap45
2.14402e-281	0.154384	0.943	0.867	3.83908e-277	CD8 ab T Cells	Laptm5
1.12017e-280	0.336064	0.377	0.271	2.00577e-276	CD8 ab T Cells	Fkbp4
6.19814e-280	0.197758	0.67	0.53	1.10984e-275	CD8 ab T Cells	Rasgrp1
7.13463e-280	0.264074	0.463	0.344	1.27753e-275	CD8 ab T Cells	Foxn2
1.57142e-278	0.500786	0.214	0.136	2.81378e-274	CD8 ab T Cells	Cenpj
2.92649e-278	0.778151	0.103	0.052	5.24018e-274	CD8 ab T Cells	Fosl2
1.37684e-277	0.477851	0.23	0.149	2.46538e-273	CD8 ab T Cells	Smurf1
4.85486e-277	0.29617	0.469	0.353	8.69312e-273	CD8 ab T Cells	H13
6.862e-277	0.34525	0.364	0.261	1.22871e-272	CD8 ab T Cells	Eri1
7.42348e-277	0.634473	0.142	0.08	1.32925e-272	CD8 ab T Cells	Sit1
1.02293e-276	0.350661	0.345	0.245	1.83166e-272	CD8 ab T Cells	Bcap29
1.12783e-276	0.774485	0.106	0.054	2.0195e-272	CD8 ab T Cells	A230072E10Rik
1.73152e-276	0.313438	0.356	0.251	3.10047e-272	CD8 ab T Cells	Calcrl
1.88665e-276	0.256367	0.668	0.545	3.37824e-272	CD8 ab T Cells	Epb41
5.66216e-276	0.233499	0.641	0.512	1.01387e-271	CD8 ab T Cells	Chmp4b
6.01833e-276	0.40015	0.203	0.126	1.07764e-271	CD8 ab T Cells	Wls
9.85831e-276	0.187737	0.689	0.558	1.76523e-271	CD8 ab T Cells	Hspd1
6.29753e-275	0.471821	0.205	0.129	1.12763e-270	CD8 ab T Cells	Rrp15
9.35471e-275	0.260965	0.511	0.39	1.67506e-270	CD8 ab T Cells	Arl15
2.0051e-274	0.261248	0.592	0.465	3.59033e-270	CD8 ab T Cells	Trmt112
1.45201e-272	0.597015	0.161	0.095	2.59997e-268	CD8 ab T Cells	Prps1
5.74908e-272	0.244138	0.639	0.512	1.02943e-267	CD8 ab T Cells	Lbr
9.66306e-272	0.110412	0.998	0.964	1.73027e-267	CD8 ab T Cells	Arhgap15
9.71151e-272	0.367755	0.294	0.202	1.73894e-267	CD8 ab T Cells	Irgm2
1.03339e-271	0.251709	0.496	0.376	1.8504e-267	CD8 ab T Cells	Kat2b
4.93273e-270	0.280259	0.523	0.403	8.83255e-266	CD8 ab T Cells	Atp5mpl
2.38125e-269	0.458974	0.217	0.139	4.26387e-265	CD8 ab T Cells	Mfng
1.38261e-268	0.393593	0.276	0.187	2.4757e-264	CD8 ab T Cells	Usp36
5.31659e-267	0.360529	0.333	0.236	9.51989e-263	CD8 ab T Cells	Nfrkb
6.13963e-267	0.257975	0.542	0.423	1.09936e-262	CD8 ab T Cells	Bcas3
1.26253e-266	0.254806	0.613	0.49	2.26069e-262	CD8 ab T Cells	Cd48
1.90577e-266	0.182656	0.906	0.825	3.41246e-262	CD8 ab T Cells	Tnrc6b
1.22958e-265	0.232571	0.543	0.418	2.20169e-261	CD8 ab T Cells	Hspa9
1.57482e-265	0.665447	0.136	0.077	2.81987e-261	CD8 ab T Cells	Izumo4
1.19966e-264	0.601077	0.145	0.084	2.1481e-260	CD8 ab T Cells	Abcb9
7.86499e-264	0.551829	0.173	0.105	1.40831e-259	CD8 ab T Cells	Gm36220
1.81143e-263	0.26812	0.417	0.305	3.24354e-259	CD8 ab T Cells	Stk26
3.43164e-263	0.362169	0.322	0.227	6.14469e-259	CD8 ab T Cells	Sh3gl1
1.87816e-262	0.371411	0.312	0.219	3.36303e-258	CD8 ab T Cells	Cep250
1.97074e-262	0.276781	0.555	0.439	3.52881e-258	CD8 ab T Cells	Rcor1
3.0355e-262	0.398652	0.292	0.202	5.43536e-258	CD8 ab T Cells	Abcc4
6.42759e-262	0.490514	0.216	0.14	1.15092e-257	CD8 ab T Cells	Simc1
1.31079e-261	0.195058	0.818	0.716	2.34709e-257	CD8 ab T Cells	Il2rg
3.62204e-261	0.234295	0.621	0.493	6.48563e-257	CD8 ab T Cells	Cox7b
8.26745e-261	0.465088	0.214	0.137	1.48037e-256	CD8 ab T Cells	Mrto4
1.32869e-260	0.238438	0.603	0.479	2.37915e-256	CD8 ab T Cells	Rngtt
2.29629e-260	0.229559	0.577	0.454	4.11174e-256	CD8 ab T Cells	Mrtfa
2.31233e-260	0.547893	0.168	0.101	4.14047e-256	CD8 ab T Cells	Hdhd5
2.64147e-260	0.643038	0.132	0.074	4.72981e-256	CD8 ab T Cells	Qtrt1
1.50177e-259	0.213034	0.723	0.602	2.68907e-255	CD8 ab T Cells	Eif5a
2.16613e-259	0.571211	0.147	0.085	3.87868e-255	CD8 ab T Cells	Vopp1
1.95775e-258	0.464662	0.223	0.145	3.50555e-254	CD8 ab T Cells	Pigp
1.77428e-257	0.372366	0.319	0.225	3.17703e-253	CD8 ab T Cells	Foxk1
1.55729e-256	0.642876	0.124	0.069	2.78848e-252	CD8 ab T Cells	Kcnmb4
1.4792e-255	0.581574	0.129	0.072	2.64866e-251	CD8 ab T Cells	Snhg15
1.84781e-255	0.272713	0.549	0.433	3.30868e-251	CD8 ab T Cells	Tmem59
2.58886e-255	0.560818	0.17	0.104	4.63561e-251	CD8 ab T Cells	Slc25a30
5.50947e-254	0.219158	0.558	0.435	9.86525e-250	CD8 ab T Cells	Rbbp7
7.57111e-253	0.241633	0.688	0.574	1.35568e-248	CD8 ab T Cells	Gm10076
7.59387e-253	0.510552	0.167	0.101	1.35976e-248	CD8 ab T Cells	Timm8a1
6.49692e-252	0.17621	0.865	0.772	1.16334e-247	CD8 ab T Cells	Wnk1
9.30449e-252	0.364416	0.334	0.239	1.66606e-247	CD8 ab T Cells	Tomm5
4.11418e-251	0.30253	0.261	0.175	7.36686e-247	CD8 ab T Cells	Mcm6
4.83808e-250	0.489767	0.183	0.114	8.66306e-246	CD8 ab T Cells	Kdsr
8.15889e-250	0.255378	0.395	0.289	1.46093e-245	CD8 ab T Cells	Mphosph10
8.23724e-250	0.460114	0.198	0.126	1.47496e-245	CD8 ab T Cells	Rcl1
2.34191e-249	0.395814	0.276	0.19	4.19342e-245	CD8 ab T Cells	Arl2bp
6.8258e-249	0.503535	0.203	0.131	1.22223e-244	CD8 ab T Cells	Mta1
7.51163e-249	0.248458	0.511	0.395	1.34503e-244	CD8 ab T Cells	H2-T22
7.88831e-249	0.238705	0.479	0.363	1.41248e-244	CD8 ab T Cells	Oxct1
1.17899e-248	0.14674	0.867	0.778	2.11109e-244	CD8 ab T Cells	Psmb8
3.54136e-248	0.103482	0.985	0.946	6.34115e-244	CD8 ab T Cells	H2-K1
3.64705e-248	0.554132	0.168	0.103	6.53041e-244	CD8 ab T Cells	Snhg7
1.22199e-247	0.29909	0.319	0.225	2.1881e-243	CD8 ab T Cells	Gltp
5.94849e-247	0.436489	0.249	0.169	1.06514e-242	CD8 ab T Cells	Med30
6.18859e-247	0.382788	0.287	0.2	1.10813e-242	CD8 ab T Cells	Atp6v0a2
7.03341e-247	0.299424	0.345	0.248	1.2594e-242	CD8 ab T Cells	Ide
9.71527e-247	0.3183	0.35	0.252	1.73962e-242	CD8 ab T Cells	Aprt
9.84354e-247	0.212192	0.459	0.345	1.76258e-242	CD8 ab T Cells	Ifnar2
1.68526e-246	0.316202	0.358	0.259	3.01763e-242	CD8 ab T Cells	Jakmip1
4.53067e-246	0.575897	0.169	0.104	8.11263e-242	CD8 ab T Cells	Golim4
6.91147e-246	0.227491	0.702	0.584	1.23757e-241	CD8 ab T Cells	Syncrip
6.9839e-245	0.267642	0.265	0.18	1.25054e-240	CD8 ab T Cells	Lztfl1
3.94561e-244	0.169872	0.364	0.258	7.065e-240	CD8 ab T Cells	Itga6
8.55543e-244	0.264168	0.504	0.389	1.53194e-239	CD8 ab T Cells	Emg1
1.01971e-243	0.221614	0.607	0.486	1.82589e-239	CD8 ab T Cells	Vasp
2.71474e-243	0.228836	0.637	0.522	4.86102e-239	CD8 ab T Cells	Rab8a
3.74847e-243	0.475878	0.169	0.103	6.71202e-239	CD8 ab T Cells	Gpr146
9.28429e-243	0.236516	0.566	0.447	1.66244e-238	CD8 ab T Cells	Gspt1
9.97534e-243	0.186886	0.359	0.256	1.78618e-238	CD8 ab T Cells	Tasp1
2.45455e-242	0.141281	0.424	0.317	4.39512e-238	CD8 ab T Cells	Tnfaip3
6.8818e-242	0.219506	0.729	0.617	1.23226e-237	CD8 ab T Cells	Gm47283
7.5716e-242	0.616983	0.127	0.072	1.35577e-237	CD8 ab T Cells	Lpin1
5.08539e-241	0.458026	0.192	0.122	9.10589e-237	CD8 ab T Cells	Cbr1
1.38588e-240	0.300622	0.386	0.285	2.48155e-236	CD8 ab T Cells	Imp3
3.08162e-240	0.509944	0.156	0.094	5.51794e-236	CD8 ab T Cells	Rab6b
5.99213e-240	0.718952	0.109	0.059	1.07295e-235	CD8 ab T Cells	Sco2
6.17409e-240	0.665555	0.133	0.077	1.10553e-235	CD8 ab T Cells	Cdca7l
8.55302e-240	0.332752	0.316	0.225	1.5315e-235	CD8 ab T Cells	Pstpip1
8.63964e-240	0.353506	0.323	0.231	1.54701e-235	CD8 ab T Cells	Slc30a7
9.55764e-240	0.601014	0.141	0.083	1.71139e-235	CD8 ab T Cells	Tsr3
1.17004e-239	0.199718	0.616	0.492	2.09508e-235	CD8 ab T Cells	Sipa1l1
1.23895e-239	0.369795	0.293	0.206	2.21846e-235	CD8 ab T Cells	Ctnnbl1
2.00465e-239	0.319514	0.358	0.262	3.58953e-235	CD8 ab T Cells	Ngly1
2.03485e-239	0.366394	0.234	0.156	3.6436e-235	CD8 ab T Cells	Apex1
2.27709e-239	0.273336	0.464	0.355	4.07736e-235	CD8 ab T Cells	Tmed9
2.94009e-239	0.425337	0.137	0.079	5.26453e-235	CD8 ab T Cells	Ifit3
3.10227e-239	0.660682	0.124	0.07	5.55493e-235	CD8 ab T Cells	Tmsb10b
1.05989e-238	0.410604	0.236	0.158	1.89783e-234	CD8 ab T Cells	Glrx5
3.0082e-238	0.264247	0.439	0.331	5.38649e-234	CD8 ab T Cells	Kif2a
1.67925e-237	0.218885	0.636	0.515	3.00686e-233	CD8 ab T Cells	Lrch3
4.3997e-237	0.197112	0.767	0.651	7.8781e-233	CD8 ab T Cells	Cct2
1.14938e-236	0.544777	0.157	0.095	2.05807e-232	CD8 ab T Cells	Rrp9
1.14946e-236	0.412841	0.213	0.139	2.05823e-232	CD8 ab T Cells	Idh3a
4.71308e-236	0.666124	0.119	0.067	8.43923e-232	CD8 ab T Cells	Eva1b
2.2578e-235	0.263806	0.479	0.37	4.04281e-231	CD8 ab T Cells	Micos13
5.13008e-235	0.229968	0.67	0.552	9.18593e-231	CD8 ab T Cells	Pcbp2
9.85402e-235	0.25933	0.454	0.346	1.76446e-230	CD8 ab T Cells	Nck1
1.20458e-234	0.223228	0.592	0.469	2.15691e-230	CD8 ab T Cells	Park7
1.90965e-234	0.420625	0.224	0.149	3.41942e-230	CD8 ab T Cells	Prxl2c
5.28076e-234	0.160904	0.891	0.803	9.45572e-230	CD8 ab T Cells	Pak2
1.20982e-233	0.491844	0.189	0.121	2.16631e-229	CD8 ab T Cells	Slc35e2
2.48879e-233	0.607437	0.11	0.06	4.45642e-229	CD8 ab T Cells	Syt11
2.76952e-233	0.313672	0.378	0.28	4.9591e-229	CD8 ab T Cells	Nras
4.24415e-233	0.246283	0.398	0.295	7.59957e-229	CD8 ab T Cells	Pvt1
1.56818e-232	0.334223	0.33	0.238	2.80798e-228	CD8 ab T Cells	Gars
2.50368e-232	0.167628	0.222	0.145	4.48309e-228	CD8 ab T Cells	Pakap.1
2.86746e-232	0.38619	0.248	0.169	5.13447e-228	CD8 ab T Cells	Mob2
8.14325e-232	0.27947	0.364	0.266	1.45813e-227	CD8 ab T Cells	Dcaf1
3.75193e-231	0.681884	0.105	0.057	6.71821e-227	CD8 ab T Cells	Gm39323
2.99572e-230	0.266064	0.394	0.292	5.36414e-226	CD8 ab T Cells	Cbx4
7.63721e-230	0.390559	0.273	0.191	1.36752e-225	CD8 ab T Cells	Mri1
1.2335e-229	0.265037	0.413	0.31	2.20871e-225	CD8 ab T Cells	Desi2
1.23614e-229	0.244133	0.54	0.427	2.21344e-225	CD8 ab T Cells	Casp8
1.03663e-228	0.475619	0.167	0.104	1.85618e-224	CD8 ab T Cells	Ahi1
1.57461e-228	0.519549	0.168	0.105	2.8195e-224	CD8 ab T Cells	Surf2
1.8396e-228	0.196728	0.748	0.632	3.29399e-224	CD8 ab T Cells	Tcf20
2.31203e-228	0.257065	0.477	0.368	4.13992e-224	CD8 ab T Cells	Anapc5
3.07432e-228	0.680281	0.108	0.059	5.50487e-224	CD8 ab T Cells	Gm45552
1.11872e-227	0.328002	0.306	0.218	2.00318e-223	CD8 ab T Cells	Wdr36
6.02679e-227	0.223839	0.517	0.402	1.07916e-222	CD8 ab T Cells	Abce1
1.54622e-226	0.293265	0.376	0.279	2.76867e-222	CD8 ab T Cells	Acbd6
4.58379e-226	0.194822	0.754	0.64	8.20774e-222	CD8 ab T Cells	Atp5b
5.13285e-226	0.214339	0.665	0.549	9.19088e-222	CD8 ab T Cells	Xrn1
5.60447e-226	0.266723	0.429	0.325	1.00354e-221	CD8 ab T Cells	Timm23
1.4677e-225	0.240176	0.4	0.298	2.62807e-221	CD8 ab T Cells	Pfkp
3.58433e-225	0.175175	0.766	0.644	6.41809e-221	CD8 ab T Cells	Rasa3
8.26327e-225	0.237548	0.565	0.453	1.47962e-220	CD8 ab T Cells	Elf4
9.40295e-225	0.464057	0.177	0.113	1.68369e-220	CD8 ab T Cells	Wdr46
1.25111e-224	0.387199	0.229	0.154	2.24024e-220	CD8 ab T Cells	Rpf2
1.56593e-224	0.363174	0.3	0.215	2.80396e-220	CD8 ab T Cells	Gm2000
2.01449e-224	0.259719	0.406	0.304	3.60715e-220	CD8 ab T Cells	Ddx27
2.13129e-224	0.164449	0.861	0.761	3.81629e-220	CD8 ab T Cells	Tcf12
3.48648e-224	0.674991	0.107	0.059	6.24289e-220	CD8 ab T Cells	Mvb12b
6.18397e-224	0.143742	0.932	0.863	1.1073e-219	CD8 ab T Cells	Tpr
1.44251e-223	0.467612	0.169	0.106	2.58295e-219	CD8 ab T Cells	Smad1
1.51392e-223	0.575068	0.159	0.099	2.71083e-219	CD8 ab T Cells	Slc39a11
4.46686e-223	0.446594	0.197	0.129	7.99835e-219	CD8 ab T Cells	Mthfd1
6.55771e-223	0.339617	0.304	0.218	1.17422e-218	CD8 ab T Cells	Ttc13
9.05179e-223	0.386543	0.234	0.158	1.62081e-218	CD8 ab T Cells	Ndufaf4
1.9971e-222	0.226291	0.368	0.27	3.57601e-218	CD8 ab T Cells	Txnrd1
1.71811e-221	0.434379	0.218	0.146	3.07646e-217	CD8 ab T Cells	Capn1
2.94829e-221	0.225432	0.581	0.463	5.27921e-217	CD8 ab T Cells	Lsm4
9.76227e-221	0.291321	0.38	0.284	1.74803e-216	CD8 ab T Cells	Actr10
4.79555e-220	0.383215	0.227	0.153	8.58691e-216	CD8 ab T Cells	Cmc1
4.51286e-219	0.638395	0.113	0.063	8.08073e-215	CD8 ab T Cells	Sfmbt2
9.8692e-219	0.34774	0.279	0.196	1.76718e-214	CD8 ab T Cells	Cdipt
1.66349e-218	0.253503	0.42	0.318	2.97865e-214	CD8 ab T Cells	Impdh2
2.75289e-218	0.420163	0.144	0.087	4.92933e-214	CD8 ab T Cells	Nod1
3.90546e-218	0.277245	0.457	0.357	6.99312e-214	CD8 ab T Cells	Parp9
4.59714e-218	0.226692	0.432	0.328	8.23163e-214	CD8 ab T Cells	Vps13c
5.32513e-218	0.48944	0.171	0.109	9.53518e-214	CD8 ab T Cells	Ap3m2
6.76528e-218	0.204004	0.646	0.526	1.21139e-213	CD8 ab T Cells	Ndufa4
1.0879e-217	0.293155	0.318	0.229	1.948e-213	CD8 ab T Cells	Wdr75
1.56836e-217	0.272858	0.369	0.273	2.8083e-213	CD8 ab T Cells	Ebna1bp2
1.28544e-216	0.509703	0.151	0.093	2.30171e-212	CD8 ab T Cells	Nmnat3
2.19121e-216	0.421153	0.192	0.125	3.92359e-212	CD8 ab T Cells	Clybl
2.9407e-216	0.224473	0.552	0.439	5.26561e-212	CD8 ab T Cells	Tet3
4.17154e-216	0.15524	0.532	0.416	7.46956e-212	CD8 ab T Cells	Hsph1
4.65396e-216	0.440176	0.184	0.119	8.33339e-212	CD8 ab T Cells	Zfp268
6.08397e-216	0.256616	0.412	0.311	1.0894e-211	CD8 ab T Cells	Ndufv3
1.1041e-215	0.62735	0.115	0.065	1.977e-211	CD8 ab T Cells	Tarbp1
1.66306e-215	0.228862	0.48	0.372	2.97787e-211	CD8 ab T Cells	Slk
4.23427e-215	0.386626	0.219	0.147	7.58189e-211	CD8 ab T Cells	Utp4
5.04935e-214	0.458788	0.181	0.117	9.04136e-210	CD8 ab T Cells	Rmnd5b
5.9224e-214	0.598658	0.116	0.066	1.06046e-209	CD8 ab T Cells	Xlr4a
9.61314e-214	0.341999	0.195	0.126	1.72133e-209	CD8 ab T Cells	Faah
7.4288e-213	0.340694	0.25	0.174	1.3302e-208	CD8 ab T Cells	Ext2
7.66328e-213	0.249012	0.395	0.297	1.37219e-208	CD8 ab T Cells	Alkbh1
1.52294e-211	0.262087	0.425	0.325	2.72698e-207	CD8 ab T Cells	Aatf
2.49258e-211	0.261141	0.363	0.27	4.46321e-207	CD8 ab T Cells	Scarb2
3.23499e-211	0.280161	0.334	0.244	5.79256e-207	CD8 ab T Cells	Heatr1
4.56977e-211	0.270762	0.37	0.275	8.18263e-207	CD8 ab T Cells	Exosc8
5.42172e-211	0.244515	0.434	0.331	9.70814e-207	CD8 ab T Cells	Banf1
4.57699e-210	0.306719	0.354	0.264	8.19556e-206	CD8 ab T Cells	Wdr37
7.89105e-210	0.492052	0.161	0.102	1.41297e-205	CD8 ab T Cells	Galnt12
1.70839e-208	0.284322	0.387	0.293	3.05904e-204	CD8 ab T Cells	Ppp6r1
2.36287e-208	0.623887	0.121	0.071	4.23096e-204	CD8 ab T Cells	Spindoc
5.43749e-208	0.191774	0.557	0.443	9.73636e-204	CD8 ab T Cells	Kcnq1ot1
8.42552e-207	0.220445	0.521	0.413	1.50867e-202	CD8 ab T Cells	Taf1d
2.23765e-206	0.267127	0.404	0.307	4.00673e-202	CD8 ab T Cells	Axin1
2.37274e-206	0.354984	0.231	0.158	4.24863e-202	CD8 ab T Cells	Mical1
2.5539e-206	0.245338	0.396	0.3	4.57301e-202	CD8 ab T Cells	Ankrd28
3.58144e-206	0.270042	0.37	0.277	6.41293e-202	CD8 ab T Cells	Tent4b
4.71765e-206	0.205843	0.504	0.394	8.44743e-202	CD8 ab T Cells	Nedd4l
6.34019e-206	0.180761	0.771	0.663	1.13528e-201	CD8 ab T Cells	mt-Nd4l
7.96285e-206	0.369871	0.198	0.13	1.42583e-201	CD8 ab T Cells	Pcgf6
1.15752e-205	0.342352	0.238	0.164	2.07266e-201	CD8 ab T Cells	Rrs1
1.37764e-205	0.307363	0.3	0.217	2.4668e-201	CD8 ab T Cells	Phtf1
1.98171e-205	0.15714	0.697	0.574	3.54844e-201	CD8 ab T Cells	Rhoh
1.06682e-204	0.273467	0.381	0.287	1.91026e-200	CD8 ab T Cells	Txn2
3.36321e-204	0.218632	0.625	0.518	6.02216e-200	CD8 ab T Cells	Uba52
9.12556e-204	0.337194	0.172	0.11	1.63402e-199	CD8 ab T Cells	Tent5c
1.08066e-203	0.427456	0.192	0.127	1.93502e-199	CD8 ab T Cells	Eef1akmt1
1.26032e-203	0.489746	0.158	0.1	2.25674e-199	CD8 ab T Cells	Tex264
2.07011e-203	0.245048	0.455	0.353	3.70674e-199	CD8 ab T Cells	Synj2bp
5.12852e-203	0.497468	0.169	0.109	9.18312e-199	CD8 ab T Cells	Slc2a3
8.5395e-203	0.172413	0.806	0.702	1.52908e-198	CD8 ab T Cells	Rab2a
1.9479e-202	0.285283	0.302	0.219	3.48791e-198	CD8 ab T Cells	Tusc3
7.66675e-202	0.175771	0.906	0.84	1.37281e-197	CD8 ab T Cells	Elf1
1.63158e-201	0.280627	0.334	0.247	2.92151e-197	CD8 ab T Cells	Cmas
3.19044e-201	0.210484	0.593	0.483	5.71281e-197	CD8 ab T Cells	Csnk1g1
5.80483e-201	0.229355	0.43	0.329	1.03941e-196	CD8 ab T Cells	Ddx18
5.85054e-201	0.218654	0.66	0.551	1.0476e-196	CD8 ab T Cells	Dnaja2
6.98876e-201	0.528719	0.135	0.082	1.25141e-196	CD8 ab T Cells	Spr
8.28193e-201	0.21941	0.408	0.31	1.48296e-196	CD8 ab T Cells	Nasp
1.49757e-200	0.351264	0.263	0.187	2.68154e-196	CD8 ab T Cells	Dmac1
2.94397e-200	0.295379	0.333	0.247	5.27147e-196	CD8 ab T Cells	Rae1
1.97134e-199	0.377545	0.22	0.151	3.52988e-195	CD8 ab T Cells	Gid4
3.20782e-199	0.423551	0.192	0.127	5.74392e-195	CD8 ab T Cells	Shld1
3.4309e-199	0.190339	0.627	0.512	6.14337e-195	CD8 ab T Cells	Tmem50a
3.48147e-199	0.200466	0.503	0.393	6.23392e-195	CD8 ab T Cells	Dgkz
6.02599e-199	0.239989	0.418	0.319	1.07901e-194	CD8 ab T Cells	Uqcr10
7.01416e-199	0.443562	0.209	0.142	1.25596e-194	CD8 ab T Cells	Amd1
8.43878e-199	0.373985	0.158	0.1	1.51105e-194	CD8 ab T Cells	Agpat4
1.13351e-198	0.307851	0.307	0.224	2.02967e-194	CD8 ab T Cells	Anapc11
2.1389e-198	0.294077	0.288	0.207	3.82992e-194	CD8 ab T Cells	Rnmt
7.19187e-198	0.336042	0.266	0.19	1.28778e-193	CD8 ab T Cells	Kif3b
8.79398e-198	0.291756	0.328	0.242	1.57465e-193	CD8 ab T Cells	Txlng
1.19912e-197	0.411214	0.2	0.134	2.14715e-193	CD8 ab T Cells	Cep164
1.79879e-197	0.340817	0.239	0.167	3.22091e-193	CD8 ab T Cells	Hmgxb3
2.37984e-197	0.306398	0.308	0.225	4.26134e-193	CD8 ab T Cells	Tiprl
3.07053e-197	0.246787	0.38	0.286	5.49809e-193	CD8 ab T Cells	Zfas1
1.3909e-196	0.192927	0.181	0.118	2.49054e-192	CD8 ab T Cells	Calhm6
2.48877e-196	0.499656	0.142	0.089	4.45639e-192	CD8 ab T Cells	Arhgef12
2.73737e-196	0.281506	0.317	0.233	4.90153e-192	CD8 ab T Cells	Hdac2
7.78906e-196	0.368379	0.224	0.155	1.39471e-191	CD8 ab T Cells	Asb13
1.01682e-195	0.445624	0.158	0.1	1.82072e-191	CD8 ab T Cells	Ctps
2.27245e-195	0.15893	0.429	0.328	4.06905e-191	CD8 ab T Cells	Dnajb1
3.41103e-195	0.24789	0.311	0.226	6.10779e-191	CD8 ab T Cells	S100a13
9.54866e-195	0.194576	0.612	0.502	1.70978e-190	CD8 ab T Cells	Numa1
9.74124e-195	0.174715	0.694	0.579	1.74427e-190	CD8 ab T Cells	Slc25a5
1.10583e-194	0.181674	0.7	0.591	1.9801e-190	CD8 ab T Cells	Prkar1a
1.14724e-194	0.116452	0.964	0.901	2.05425e-190	CD8 ab T Cells	Shisa5
8.61939e-194	0.211742	0.491	0.386	1.54339e-189	CD8 ab T Cells	Sp4
1.53216e-193	0.318374	0.253	0.179	2.74349e-189	CD8 ab T Cells	Hs2st1
1.86582e-193	0.434235	0.18	0.119	3.34094e-189	CD8 ab T Cells	Saysd1
2.03323e-193	0.198836	0.631	0.521	3.64071e-189	CD8 ab T Cells	Mark2
2.3312e-193	0.198314	0.58	0.468	4.17425e-189	CD8 ab T Cells	Atp5j2
3.27983e-193	0.611763	0.113	0.067	5.87286e-189	CD8 ab T Cells	Ulbp1
4.44369e-193	0.240208	0.402	0.307	7.95687e-189	CD8 ab T Cells	Paics
4.73437e-193	0.386877	0.205	0.139	8.47737e-189	CD8 ab T Cells	Entpd5
8.25536e-193	0.281511	0.224	0.154	1.47821e-188	CD8 ab T Cells	Rpgrip1
9.41328e-193	0.477367	0.163	0.106	1.68554e-188	CD8 ab T Cells	Map7d1
1.80051e-192	0.289695	0.329	0.244	3.224e-188	CD8 ab T Cells	Ppid
2.20886e-192	0.410427	0.165	0.107	3.95519e-188	CD8 ab T Cells	Cdon
3.27521e-192	0.4269	0.187	0.125	5.86459e-188	CD8 ab T Cells	Sbf1
7.66683e-192	0.361801	0.206	0.14	1.37282e-187	CD8 ab T Cells	S1pr4
8.46591e-192	0.314051	0.27	0.194	1.51591e-187	CD8 ab T Cells	Zdhhc3
1.19616e-191	0.250975	0.403	0.308	2.14184e-187	CD8 ab T Cells	Nudt21
3.11225e-191	0.204893	0.471	0.367	5.57279e-187	CD8 ab T Cells	Spcs1
6.34787e-191	0.370496	0.193	0.129	1.13665e-186	CD8 ab T Cells	Utp25
1.93799e-190	0.282265	0.317	0.233	3.47016e-186	CD8 ab T Cells	Gadd45gip1
3.70456e-190	0.265875	0.289	0.21	6.63339e-186	CD8 ab T Cells	Xaf1
7.025e-190	0.335462	0.264	0.19	1.2579e-185	CD8 ab T Cells	Trappc12
1.43658e-189	0.464926	0.162	0.105	2.57233e-185	CD8 ab T Cells	Fam210a
1.84836e-189	0.18646	0.619	0.505	3.30968e-185	CD8 ab T Cells	Ndufa13
2.20439e-189	0.412589	0.186	0.125	3.94719e-185	CD8 ab T Cells	Slc7a6
2.42191e-189	0.509599	0.133	0.082	4.33668e-185	CD8 ab T Cells	Relt
4.00017e-189	0.200123	0.563	0.458	7.16271e-185	CD8 ab T Cells	Chordc1
4.84077e-189	0.40843	0.189	0.127	8.66789e-185	CD8 ab T Cells	Map7
5.57211e-189	0.38732	0.226	0.158	9.97742e-185	CD8 ab T Cells	Heatr5a
1.24005e-188	0.170368	0.777	0.677	2.22044e-184	CD8 ab T Cells	Hectd1
1.92641e-188	0.29663	0.301	0.221	3.44943e-184	CD8 ab T Cells	Mrpl9
1.03279e-187	0.330731	0.217	0.149	1.84932e-183	CD8 ab T Cells	Klhl9
1.12144e-187	0.364038	0.202	0.137	2.00805e-183	CD8 ab T Cells	Ppan
3.11354e-187	0.378444	0.209	0.143	5.5751e-183	CD8 ab T Cells	Recql
4.7826e-187	0.341269	0.242	0.17	8.56372e-183	CD8 ab T Cells	Mrps34
8.73064e-187	0.307861	0.285	0.207	1.56331e-182	CD8 ab T Cells	Mrpl57
1.01352e-186	0.219958	0.236	0.165	1.81481e-182	CD8 ab T Cells	Rap2b
2.09998e-186	0.268549	0.311	0.228	3.76022e-182	CD8 ab T Cells	Noc2l
1.01803e-185	0.369053	0.188	0.125	1.82288e-181	CD8 ab T Cells	1600014C10Rik
4.07536e-185	0.396714	0.18	0.12	7.29735e-181	CD8 ab T Cells	Obi1
4.55508e-185	0.293142	0.29	0.211	8.15632e-181	CD8 ab T Cells	Scamp3
6.43936e-185	0.278342	0.307	0.226	1.15303e-180	CD8 ab T Cells	Rabl6
2.2469e-184	0.322053	0.223	0.154	4.02329e-180	CD8 ab T Cells	Atad3a
2.26118e-184	0.139267	0.843	0.746	4.04886e-180	CD8 ab T Cells	Myl12b
2.82557e-184	0.170538	0.74	0.634	5.05947e-180	CD8 ab T Cells	Wapl
3.9856e-184	0.229874	0.416	0.322	7.13661e-180	CD8 ab T Cells	Kdm3a
4.89432e-184	0.169599	0.799	0.703	8.76377e-180	CD8 ab T Cells	Exoc4
8.01536e-184	0.206988	0.442	0.342	1.43523e-179	CD8 ab T Cells	Ppp1r13b
8.77395e-184	0.213028	0.297	0.214	1.57106e-179	CD8 ab T Cells	Pacsin1
1.47198e-183	0.144741	0.874	0.785	2.63574e-179	CD8 ab T Cells	Tln1
2.54509e-183	0.233612	0.252	0.178	4.55725e-179	CD8 ab T Cells	Ap3s1
2.64227e-183	0.247597	0.395	0.303	4.73124e-179	CD8 ab T Cells	Mrpl24
3.41257e-183	0.489115	0.146	0.093	6.11055e-179	CD8 ab T Cells	Lncppara
4.31578e-183	0.261594	0.322	0.238	7.72783e-179	CD8 ab T Cells	Fundc2
6.85732e-183	0.327052	0.264	0.19	1.22787e-178	CD8 ab T Cells	Gosr1
9.67209e-183	0.127568	0.724	0.605	1.73188e-178	CD8 ab T Cells	Cast
1.28621e-182	0.105991	0.944	0.88	2.30308e-178	CD8 ab T Cells	Cfl1
2.29193e-182	0.530439	0.13	0.08	4.10393e-178	CD8 ab T Cells	Snhg4
2.62501e-182	0.2986	0.271	0.196	4.70034e-178	CD8 ab T Cells	Trap1
3.91268e-182	0.24356	0.333	0.247	7.00605e-178	CD8 ab T Cells	Pop5
2.71146e-181	0.310755	0.254	0.181	4.85514e-177	CD8 ab T Cells	Exosc7
3.36877e-181	0.182887	0.548	0.44	6.03212e-177	CD8 ab T Cells	Cdc42se1
2.99727e-180	0.254172	0.282	0.205	5.3669e-176	CD8 ab T Cells	Ddit4
6.72665e-180	0.248586	0.232	0.162	1.20447e-175	CD8 ab T Cells	Glipr1
8.70876e-180	0.560268	0.12	0.073	1.55939e-175	CD8 ab T Cells	Lrrc8a
1.08778e-179	0.578623	0.1	0.058	1.94777e-175	CD8 ab T Cells	Ubxn11
1.48964e-179	0.390698	0.173	0.115	2.66734e-175	CD8 ab T Cells	Idh2
2.41649e-179	0.182046	0.704	0.598	4.32697e-175	CD8 ab T Cells	Chaserr
2.51971e-179	0.248586	0.342	0.258	4.51179e-175	CD8 ab T Cells	Reps1
6.19497e-179	0.460216	0.155	0.101	1.10927e-174	CD8 ab T Cells	Bpnt2
8.30994e-179	0.453748	0.156	0.102	1.48798e-174	CD8 ab T Cells	Pprc1
1.60074e-178	0.268114	0.305	0.226	2.86629e-174	CD8 ab T Cells	Rab5if
2.74069e-178	0.241308	0.419	0.327	4.90748e-174	CD8 ab T Cells	Hbs1l
4.47491e-178	0.172242	0.554	0.445	8.01277e-174	CD8 ab T Cells	Rdx
7.55408e-178	0.244978	0.398	0.307	1.35263e-173	CD8 ab T Cells	Tapt1
8.46921e-178	0.130976	0.164	0.107	1.5165e-173	CD8 ab T Cells	Iigp1
9.176e-178	0.295754	0.301	0.223	1.64305e-173	CD8 ab T Cells	Tmem33
1.33506e-177	0.19951	0.447	0.35	2.39056e-173	CD8 ab T Cells	Xrcc4
1.38449e-177	0.341601	0.212	0.146	2.47907e-173	CD8 ab T Cells	Tmem254
1.50603e-177	0.192197	0.446	0.349	2.6967e-173	CD8 ab T Cells	Utp14a
2.25967e-177	0.429503	0.162	0.107	4.04616e-173	CD8 ab T Cells	Phb
2.40708e-177	0.213506	0.483	0.383	4.31012e-173	CD8 ab T Cells	Srp9
3.40995e-177	0.130513	0.535	0.425	6.10586e-173	CD8 ab T Cells	Ranbp1
5.07147e-177	0.507812	0.132	0.082	9.08097e-173	CD8 ab T Cells	Aimp2
6.01646e-177	0.450017	0.156	0.102	1.07731e-172	CD8 ab T Cells	Eef2kmt
6.27123e-177	0.22061	0.341	0.256	1.12293e-172	CD8 ab T Cells	2810004N23Rik
1.2906e-176	0.577304	0.111	0.066	2.31095e-172	CD8 ab T Cells	Sfxn3
1.44569e-176	0.442907	0.156	0.102	2.58866e-172	CD8 ab T Cells	Nop2
1.44851e-176	0.182179	0.477	0.375	2.59371e-172	CD8 ab T Cells	Mak16
1.53207e-176	0.211403	0.385	0.295	2.74332e-172	CD8 ab T Cells	Casp8ap2
2.77715e-176	0.302284	0.248	0.177	4.97276e-172	CD8 ab T Cells	Glo1
3.08427e-176	0.244492	0.337	0.254	5.5227e-172	CD8 ab T Cells	Abhd2
4.27271e-174	0.307514	0.276	0.202	7.65071e-170	CD8 ab T Cells	Ndufa9
1.18142e-173	0.176487	0.366	0.278	2.11545e-169	CD8 ab T Cells	Zbp1
5.22948e-173	0.511188	0.1	0.059	9.3639e-169	CD8 ab T Cells	Errfi1
6.32151e-173	0.197389	0.518	0.418	1.13193e-168	CD8 ab T Cells	Sppl3
1.13327e-172	0.342376	0.204	0.141	2.02923e-168	CD8 ab T Cells	Adsl
1.19177e-172	0.185557	0.489	0.386	2.13398e-168	CD8 ab T Cells	Uqcrq
1.529e-172	0.306158	0.246	0.176	2.73783e-168	CD8 ab T Cells	Naa25
3.41906e-172	0.343064	0.197	0.135	6.12217e-168	CD8 ab T Cells	Pus3
5.24047e-172	0.468877	0.137	0.087	9.38358e-168	CD8 ab T Cells	Gtf2ird2
6.00474e-172	0.115237	0.696	0.581	1.07521e-167	CD8 ab T Cells	Psma7
1.18207e-171	0.188371	0.619	0.514	2.11661e-167	CD8 ab T Cells	Eif4b
3.61245e-171	0.221638	0.352	0.266	6.46845e-167	CD8 ab T Cells	Tuba4a
7.20497e-171	0.366606	0.213	0.149	1.29012e-166	CD8 ab T Cells	Rabggtb
9.11384e-171	0.456647	0.152	0.1	1.63192e-166	CD8 ab T Cells	Zfp141
1.92351e-170	0.275337	0.284	0.209	3.44424e-166	CD8 ab T Cells	Tle3
3.24137e-170	0.457926	0.136	0.087	5.804e-166	CD8 ab T Cells	Zfp955b
3.89629e-170	0.186433	0.48	0.38	6.97669e-166	CD8 ab T Cells	Eif2s1
1.1479e-169	0.424579	0.168	0.113	2.05543e-165	CD8 ab T Cells	Ppp1r9b
1.64841e-169	0.241614	0.315	0.235	2.95165e-165	CD8 ab T Cells	Higd1a
2.58224e-169	0.396282	0.162	0.107	4.62376e-165	CD8 ab T Cells	Pea15a
2.76225e-169	0.289723	0.293	0.217	4.94608e-165	CD8 ab T Cells	Daxx
2.80446e-169	0.206944	0.412	0.319	5.02167e-165	CD8 ab T Cells	Mrpl23
3.82348e-169	0.270516	0.282	0.207	6.84632e-165	CD8 ab T Cells	Thap12
1.473e-168	0.138667	0.687	0.57	2.63755e-164	CD8 ab T Cells	Sesn3
1.7579e-168	0.239061	0.388	0.301	3.1477e-164	CD8 ab T Cells	Trrap
1.96049e-168	0.23791	0.363	0.277	3.51046e-164	CD8 ab T Cells	Mrps9
3.25681e-168	0.144771	0.535	0.428	5.83164e-164	CD8 ab T Cells	Gtpbp4
9.66782e-168	0.254626	0.286	0.211	1.73112e-163	CD8 ab T Cells	Cdk4
1.10749e-167	0.232218	0.354	0.27	1.98308e-163	CD8 ab T Cells	Adh5
2.89208e-167	0.195637	0.451	0.356	5.17856e-163	CD8 ab T Cells	Atp5g3
6.83524e-167	0.462839	0.152	0.1	1.22392e-162	CD8 ab T Cells	Atp8b2
8.94146e-167	0.170833	0.454	0.357	1.60106e-162	CD8 ab T Cells	Plgrkt
9.25527e-167	0.176071	0.657	0.547	1.65725e-162	CD8 ab T Cells	Snrpe
1.26781e-166	0.559391	0.105	0.063	2.27014e-162	CD8 ab T Cells	Nle1
1.70883e-166	0.371673	0.17	0.114	3.05982e-162	CD8 ab T Cells	Usp18
1.76517e-166	0.158791	0.418	0.324	3.16072e-162	CD8 ab T Cells	Dnmt1
2.64931e-166	0.436409	0.146	0.095	4.74385e-162	CD8 ab T Cells	Arl3
3.43183e-166	0.243565	0.319	0.239	6.14504e-162	CD8 ab T Cells	Churc1
5.32752e-166	0.259991	0.282	0.208	9.53946e-162	CD8 ab T Cells	Mrps28
1.01172e-165	0.224958	0.262	0.191	1.81159e-161	CD8 ab T Cells	Arl5c
1.579e-165	0.244436	0.278	0.205	2.82736e-161	CD8 ab T Cells	Thoc2l
1.94968e-165	0.211177	0.427	0.335	3.49109e-161	CD8 ab T Cells	Tap2
3.17586e-165	0.156288	0.532	0.426	5.68669e-161	CD8 ab T Cells	Ssr4
7.72063e-165	0.140086	0.827	0.733	1.38246e-160	CD8 ab T Cells	Zfp292
1.00251e-164	0.315935	0.211	0.147	1.79509e-160	CD8 ab T Cells	Slain1
1.26251e-164	0.349495	0.214	0.152	2.26065e-160	CD8 ab T Cells	Ppil3
1.53884e-164	0.31625	0.241	0.174	2.75544e-160	CD8 ab T Cells	Rpl9-ps6
1.57147e-164	0.24873	0.323	0.244	2.81388e-160	CD8 ab T Cells	Naa12
4.05779e-164	0.140697	0.848	0.761	7.26587e-160	CD8 ab T Cells	Btf3
4.40669e-164	0.277273	0.291	0.217	7.89062e-160	CD8 ab T Cells	Eny2
8.61819e-164	0.456186	0.138	0.089	1.54317e-159	CD8 ab T Cells	Nat10
1.20854e-163	0.177858	0.492	0.391	2.16401e-159	CD8 ab T Cells	Adss
3.18996e-163	0.286633	0.197	0.136	5.71194e-159	CD8 ab T Cells	Rnaset2a
1.65364e-162	0.236541	0.304	0.227	2.96101e-158	CD8 ab T Cells	Dph6
2.13599e-162	0.340987	0.201	0.14	3.8247e-158	CD8 ab T Cells	Pitrm1
2.29928e-162	0.205582	0.22	0.155	4.11709e-158	CD8 ab T Cells	Socs1
3.18516e-162	0.456137	0.135	0.086	5.70336e-158	CD8 ab T Cells	Rab19
3.37921e-162	0.16638	0.594	0.489	6.05082e-158	CD8 ab T Cells	Ankib1
8.8869e-162	0.209843	0.404	0.316	1.59129e-157	CD8 ab T Cells	Spen
2.75967e-161	0.19777	0.504	0.406	4.94146e-157	CD8 ab T Cells	Fam120a
4.59574e-161	0.317194	0.195	0.135	8.22912e-157	CD8 ab T Cells	Arl4a
4.73496e-161	0.160736	0.474	0.375	8.47841e-157	CD8 ab T Cells	Slfn8
9.94879e-161	0.35921	0.202	0.142	1.78143e-156	CD8 ab T Cells	Alg5
1.35877e-160	0.350768	0.187	0.129	2.43302e-156	CD8 ab T Cells	Sgf29
1.42406e-160	0.166291	0.544	0.442	2.54992e-156	CD8 ab T Cells	Ubn1
2.68548e-160	0.163292	0.576	0.47	4.80861e-156	CD8 ab T Cells	Fkbp3
3.26441e-160	0.305865	0.22	0.156	5.84526e-156	CD8 ab T Cells	Fam53b
3.37511e-160	0.331471	0.137	0.088	6.04347e-156	CD8 ab T Cells	Vipr1
5.08564e-160	0.232644	0.355	0.273	9.10634e-156	CD8 ab T Cells	Slc30a9
6.67447e-160	0.198248	0.494	0.398	1.19513e-155	CD8 ab T Cells	Tomm7
1.01979e-159	0.168111	0.593	0.484	1.82604e-155	CD8 ab T Cells	Tbc1d10c
2.65162e-159	0.153362	0.532	0.429	4.74799e-155	CD8 ab T Cells	Sdf4
3.96592e-159	0.334325	0.208	0.147	7.10138e-155	CD8 ab T Cells	B3galnt2
5.37577e-159	0.181394	0.547	0.447	9.62585e-155	CD8 ab T Cells	Dync1h1
9.30666e-159	0.35955	0.189	0.131	1.66645e-154	CD8 ab T Cells	Trmt11
1.35581e-158	0.336294	0.219	0.156	2.42772e-154	CD8 ab T Cells	Ascc1
1.44607e-158	0.472121	0.124	0.078	2.58933e-154	CD8 ab T Cells	Exosc2
1.46794e-158	0.110717	0.472	0.373	2.6285e-154	CD8 ab T Cells	Mgat5
1.72914e-158	0.190686	0.383	0.297	3.09619e-154	CD8 ab T Cells	Lrpprc
2.38327e-158	0.180805	0.502	0.403	4.26749e-154	CD8 ab T Cells	Mrpl30
2.7005e-158	0.371147	0.179	0.123	4.83551e-154	CD8 ab T Cells	Prag1
1.83748e-157	0.121481	0.901	0.825	3.29019e-153	CD8 ab T Cells	Celf2
3.88177e-157	0.379446	0.169	0.115	6.95069e-153	CD8 ab T Cells	Ddx31
3.9447e-157	0.345134	0.118	0.074	7.06338e-153	CD8 ab T Cells	Spred1
5.56493e-157	0.334488	0.174	0.118	9.96457e-153	CD8 ab T Cells	Miga1
7.82599e-157	0.166883	0.434	0.34	1.40132e-152	CD8 ab T Cells	Nudc
1.17283e-156	0.176891	0.51	0.411	2.10008e-152	CD8 ab T Cells	Ppp1r18
1.51249e-156	0.171252	0.506	0.407	2.70826e-152	CD8 ab T Cells	Pura
4.46926e-156	0.307102	0.223	0.16	8.00266e-152	CD8 ab T Cells	2210016F16Rik
8.14575e-156	0.343841	0.187	0.13	1.45858e-151	CD8 ab T Cells	Trim21
8.36093e-156	0.296966	0.241	0.175	1.49711e-151	CD8 ab T Cells	Timm17a
9.98639e-156	0.170141	0.233	0.166	1.78816e-151	CD8 ab T Cells	Irf7
1.84276e-155	0.191824	0.219	0.155	3.29964e-151	CD8 ab T Cells	Tex2
2.62317e-155	0.291308	0.244	0.178	4.69705e-151	CD8 ab T Cells	Slc35b3
3.0301e-155	0.233243	0.268	0.197	5.4257e-151	CD8 ab T Cells	Pitpnm2
3.36192e-155	0.458167	0.105	0.064	6.01985e-151	CD8 ab T Cells	Atp11a
1.08223e-154	0.176412	0.469	0.373	1.93784e-150	CD8 ab T Cells	Luc7l
1.89333e-154	0.501858	0.11	0.068	3.3902e-150	CD8 ab T Cells	Polr1b
4.5927e-154	0.117523	0.823	0.728	8.22369e-150	CD8 ab T Cells	Cox8a
4.7018e-154	0.370674	0.166	0.113	8.41905e-150	CD8 ab T Cells	A630089N07Rik
6.27663e-154	0.18852	0.468	0.373	1.12389e-149	CD8 ab T Cells	Ndufb10
8.85917e-154	0.494653	0.117	0.073	1.58632e-149	CD8 ab T Cells	Nr2c1
1.39796e-153	0.414667	0.145	0.096	2.50319e-149	CD8 ab T Cells	Cfap298
2.45864e-153	0.180448	0.352	0.268	4.40244e-149	CD8 ab T Cells	Sdad1
5.63364e-153	0.185798	0.473	0.378	1.00876e-148	CD8 ab T Cells	Mettl23
1.26653e-152	0.38285	0.145	0.095	2.26785e-148	CD8 ab T Cells	Gm16083
1.57714e-152	0.467301	0.111	0.069	2.82402e-148	CD8 ab T Cells	Rragb
4.74686e-152	0.15668	0.654	0.547	8.49972e-148	CD8 ab T Cells	Cct8
4.93009e-152	0.40114	0.104	0.063	8.82782e-148	CD8 ab T Cells	Gm46412
8.45394e-152	0.15503	0.654	0.549	1.51376e-147	CD8 ab T Cells	Trip11
9.74151e-152	0.152448	0.634	0.53	1.74432e-147	CD8 ab T Cells	Nap1l4
1.07507e-151	0.502727	0.106	0.065	1.92503e-147	CD8 ab T Cells	Macrod1
1.63699e-151	0.278227	0.244	0.178	2.93119e-147	CD8 ab T Cells	Lpcat3
2.83968e-151	0.141236	0.807	0.712	5.08473e-147	CD8 ab T Cells	Fam172a
7.16284e-151	0.33256	0.166	0.112	1.28258e-146	CD8 ab T Cells	Rbm19
7.37466e-151	0.284437	0.257	0.19	1.32051e-146	CD8 ab T Cells	Wipf2
1.35322e-150	0.189072	0.296	0.221	2.42308e-146	CD8 ab T Cells	Abcg1
1.85445e-150	0.168917	0.364	0.28	3.32058e-146	CD8 ab T Cells	Esf1
3.19933e-150	0.141282	0.703	0.594	5.72872e-146	CD8 ab T Cells	Cct5
8.31217e-150	0.220711	0.336	0.26	1.48838e-145	CD8 ab T Cells	Cd82
3.01103e-149	0.423124	0.121	0.077	5.39155e-145	CD8 ab T Cells	Or2v1
1.21239e-148	0.346923	0.188	0.132	2.1709e-144	CD8 ab T Cells	Ankmy2
1.80803e-148	0.291303	0.23	0.167	3.23747e-144	CD8 ab T Cells	Nip7
1.95273e-148	0.298743	0.205	0.145	3.49656e-144	CD8 ab T Cells	Eef1e1
2.08915e-148	0.299314	0.227	0.164	3.74083e-144	CD8 ab T Cells	Rsl24d1
2.20719e-148	0.38449	0.169	0.116	3.95219e-144	CD8 ab T Cells	Pitpnm1
3.12451e-148	0.416929	0.149	0.1	5.59475e-144	CD8 ab T Cells	Parp10
6.7817e-148	0.379638	0.15	0.1	1.21433e-143	CD8 ab T Cells	Sigirr
7.32039e-148	0.287322	0.236	0.172	1.31079e-143	CD8 ab T Cells	Ints13
7.63514e-148	0.291935	0.209	0.149	1.36715e-143	CD8 ab T Cells	Crot
8.51252e-148	0.278172	0.248	0.183	1.52425e-143	CD8 ab T Cells	Tbcd
2.22959e-147	0.242865	0.253	0.186	3.99231e-143	CD8 ab T Cells	Egln1
2.63498e-147	0.26214	0.263	0.195	4.71819e-143	CD8 ab T Cells	Pym1
3.83413e-147	0.128738	0.209	0.147	6.8654e-143	CD8 ab T Cells	Tnfrsf18
4.10253e-147	0.49568	0.101	0.062	7.346e-143	CD8 ab T Cells	I730030J21Rik
6.71955e-147	0.403658	0.144	0.096	1.2032e-142	CD8 ab T Cells	Setd4
7.77571e-147	0.285807	0.23	0.167	1.39232e-142	CD8 ab T Cells	Mrps36
1.06887e-146	0.340162	0.152	0.102	1.91391e-142	CD8 ab T Cells	Clpb
1.11044e-146	0.296535	0.235	0.172	1.98836e-142	CD8 ab T Cells	Mgat2
1.55309e-146	0.370864	0.176	0.123	2.78096e-142	CD8 ab T Cells	Snhg6
1.86643e-146	0.106661	0.991	0.968	3.34202e-142	CD8 ab T Cells	Dock2
2.58008e-146	0.145792	0.492	0.396	4.61988e-142	CD8 ab T Cells	Ppm1b
3.35117e-146	0.221003	0.348	0.27	6.0006e-142	CD8 ab T Cells	Hectd4
3.47666e-146	0.221431	0.282	0.211	6.2253e-142	CD8 ab T Cells	Dctn6
3.63072e-146	0.190969	0.359	0.279	6.50116e-142	CD8 ab T Cells	Bcor
5.22367e-146	0.302319	0.16	0.109	9.3535e-142	CD8 ab T Cells	Slc35d1
6.38989e-146	0.148742	0.607	0.507	1.14417e-141	CD8 ab T Cells	Dnajb6
6.86002e-146	0.197394	0.368	0.286	1.22836e-141	CD8 ab T Cells	Cep192
1.3134e-145	0.559557	0.1	0.061	2.35177e-141	CD8 ab T Cells	Gm14164
3.65989e-145	0.36318	0.168	0.116	6.55339e-141	CD8 ab T Cells	Unkl
3.93908e-145	0.129807	0.752	0.646	7.05332e-141	CD8 ab T Cells	Arhgef1
4.63251e-145	0.147406	0.639	0.535	8.29497e-141	CD8 ab T Cells	Trpm7
1.04332e-144	0.445675	0.127	0.082	1.86818e-140	CD8 ab T Cells	Timm10
1.06964e-144	0.195463	0.358	0.278	1.91529e-140	CD8 ab T Cells	Suclg2
1.79319e-144	0.347277	0.18	0.125	3.21088e-140	CD8 ab T Cells	2410002F23Rik
1.8536e-144	0.174494	0.404	0.318	3.31905e-140	CD8 ab T Cells	Sms
2.63686e-144	0.327502	0.181	0.126	4.72157e-140	CD8 ab T Cells	Actr6
2.84455e-144	0.268063	0.237	0.173	5.09344e-140	CD8 ab T Cells	Mtr
4.42286e-144	0.24561	0.273	0.204	7.91958e-140	CD8 ab T Cells	Pip5k1a
1.82416e-143	0.346946	0.172	0.119	3.26635e-139	CD8 ab T Cells	Smg9
2.24387e-143	0.220394	0.296	0.224	4.01787e-139	CD8 ab T Cells	Pdcd11
4.9504e-143	0.188752	0.381	0.298	8.86419e-139	CD8 ab T Cells	Pak1ip1
1.62921e-142	0.429638	0.12	0.077	2.91726e-138	CD8 ab T Cells	Zfp422
3.57606e-142	0.14733	0.601	0.5	6.4033e-138	CD8 ab T Cells	Naa15
5.24647e-142	0.18543	0.457	0.368	9.39433e-138	CD8 ab T Cells	Uggt1
6.72528e-142	0.304198	0.175	0.122	1.20423e-137	CD8 ab T Cells	Ahdc1
6.95794e-142	0.18508	0.355	0.275	1.24589e-137	CD8 ab T Cells	Pdha1
1.40848e-141	0.421423	0.148	0.1	2.52202e-137	CD8 ab T Cells	Atn1
1.57219e-141	0.178559	0.371	0.289	2.81516e-137	CD8 ab T Cells	Pdlim5
2.03335e-141	0.244996	0.251	0.185	3.64091e-137	CD8 ab T Cells	S100pbp
3.58089e-141	0.166584	0.442	0.353	6.41194e-137	CD8 ab T Cells	Prkdc
5.10342e-141	0.16657	0.574	0.476	9.13818e-137	CD8 ab T Cells	Herc2
1.66322e-140	0.183706	0.352	0.273	2.97816e-136	CD8 ab T Cells	Utp18
1.89578e-140	0.437575	0.13	0.086	3.39459e-136	CD8 ab T Cells	Noa1
2.08515e-140	0.181342	0.303	0.23	3.73367e-136	CD8 ab T Cells	Stxbp5
5.2248e-140	0.197453	0.353	0.274	9.35552e-136	CD8 ab T Cells	Mrpl15
5.78863e-140	0.220455	0.284	0.214	1.03651e-135	CD8 ab T Cells	Usp10
1.17955e-139	0.282701	0.205	0.147	2.11211e-135	CD8 ab T Cells	Fbxo9
1.20084e-139	0.22898	0.289	0.22	2.15022e-135	CD8 ab T Cells	Emc7
3.04845e-139	0.340019	0.136	0.09	5.45855e-135	CD8 ab T Cells	Clcf1
3.13254e-139	0.479012	0.101	0.062	5.60913e-135	CD8 ab T Cells	Zfp955a
6.86443e-139	0.143178	0.614	0.513	1.22915e-134	CD8 ab T Cells	Ubn2
7.64796e-139	0.301537	0.196	0.14	1.36944e-134	CD8 ab T Cells	Wdr74
1.50713e-138	0.160062	0.449	0.36	2.69866e-134	CD8 ab T Cells	Ano6
2.22376e-138	0.228462	0.29	0.22	3.98187e-134	CD8 ab T Cells	Prkag1
2.83804e-138	0.218974	0.28	0.212	5.08179e-134	CD8 ab T Cells	Wdr12
3.0637e-138	0.158457	0.287	0.216	5.48586e-134	CD8 ab T Cells	Fam162a
3.59744e-138	0.150732	0.709	0.613	6.44157e-134	CD8 ab T Cells	Cntrl
4.70622e-138	0.154653	0.575	0.477	8.42695e-134	CD8 ab T Cells	Ndufa6
8.30102e-138	0.197791	0.324	0.249	1.48638e-133	CD8 ab T Cells	Prkd3
1.31372e-137	0.209204	0.297	0.226	2.35235e-133	CD8 ab T Cells	Mrpl12
2.08957e-137	0.204718	0.322	0.248	3.74159e-133	CD8 ab T Cells	Kri1
2.28061e-137	0.375413	0.149	0.101	4.08366e-133	CD8 ab T Cells	Kti12
3.21245e-137	0.181282	0.355	0.276	5.75222e-133	CD8 ab T Cells	Ndufa1
3.2449e-137	0.206991	0.293	0.223	5.81031e-133	CD8 ab T Cells	Zfp398
4.39329e-137	0.208208	0.299	0.229	7.86662e-133	CD8 ab T Cells	Msh3
5.64272e-137	0.129531	0.849	0.765	1.01039e-132	CD8 ab T Cells	Eif3a
5.67331e-137	0.457412	0.112	0.071	1.01586e-132	CD8 ab T Cells	Zhx3
1.14096e-136	0.173591	0.359	0.28	2.04301e-132	CD8 ab T Cells	Slc25a12
1.21843e-136	0.2513	0.257	0.192	2.18172e-132	CD8 ab T Cells	Erh
1.23075e-136	0.145509	0.679	0.58	2.20378e-132	CD8 ab T Cells	Psma2
1.61851e-136	0.293915	0.206	0.149	2.89811e-132	CD8 ab T Cells	Rwdd4a
1.77643e-136	0.2116	0.288	0.218	3.18087e-132	CD8 ab T Cells	Skic3
2.40431e-136	0.152276	0.47	0.378	4.30516e-132	CD8 ab T Cells	Ppm1g
2.83731e-136	0.319051	0.177	0.124	5.08049e-132	CD8 ab T Cells	Polr2h
5.13774e-136	0.151784	0.486	0.394	9.19963e-132	CD8 ab T Cells	Xpo7
6.3465e-136	0.16763	0.451	0.363	1.13641e-131	CD8 ab T Cells	Dars
8.04848e-136	0.199505	0.316	0.243	1.44116e-131	CD8 ab T Cells	Zfp451
8.96967e-136	0.493229	0.101	0.063	1.60611e-131	CD8 ab T Cells	Spryd7
9.37596e-136	0.158138	0.437	0.35	1.67886e-131	CD8 ab T Cells	Nab1
1.5431e-135	0.21041	0.377	0.299	2.76308e-131	CD8 ab T Cells	Pcnt
2.53997e-135	0.169434	0.454	0.366	4.54808e-131	CD8 ab T Cells	Myo9b
3.47157e-135	0.205457	0.308	0.236	6.21619e-131	CD8 ab T Cells	Ndufa8
5.66983e-135	0.196157	0.309	0.237	1.01524e-130	CD8 ab T Cells	Cops9
5.74893e-135	0.233937	0.266	0.2	1.0294e-130	CD8 ab T Cells	Atxn7l3
1.0592e-134	0.213196	0.318	0.245	1.89661e-130	CD8 ab T Cells	Chchd1
1.56356e-134	0.162384	0.481	0.389	2.79971e-130	CD8 ab T Cells	Raly
1.70948e-134	0.182271	0.286	0.217	3.06099e-130	CD8 ab T Cells	Pnpla7
1.94755e-134	0.197248	0.341	0.266	3.48729e-130	CD8 ab T Cells	Polr3b
2.22682e-134	0.141889	0.6	0.501	3.98734e-130	CD8 ab T Cells	Smc3
4.02809e-134	0.328354	0.174	0.122	7.2127e-130	CD8 ab T Cells	Nudcd2
4.3947e-134	0.156199	0.562	0.467	7.86915e-130	CD8 ab T Cells	G3bp1
1.42198e-133	0.14442	0.685	0.584	2.5462e-129	CD8 ab T Cells	Grcc10
2.3384e-133	0.328552	0.194	0.141	4.18713e-129	CD8 ab T Cells	Taco1
6.01384e-133	0.341806	0.189	0.136	1.07684e-128	CD8 ab T Cells	Atg13
1.13384e-132	0.219741	0.283	0.215	2.03025e-128	CD8 ab T Cells	Wdr3
2.59978e-132	0.396158	0.137	0.092	4.65516e-128	CD8 ab T Cells	Fbxl14
3.77995e-132	0.243355	0.262	0.197	6.76837e-128	CD8 ab T Cells	Mbd3
3.87721e-132	0.353794	0.146	0.1	6.94253e-128	CD8 ab T Cells	Zfp593
4.0244e-132	0.406543	0.117	0.076	7.20608e-128	CD8 ab T Cells	Prdm11
4.52312e-132	0.11865	0.558	0.459	8.09909e-128	CD8 ab T Cells	Eprs
4.79573e-132	0.266612	0.228	0.169	8.58724e-128	CD8 ab T Cells	Mib1
4.89062e-132	0.242842	0.242	0.18	8.75715e-128	CD8 ab T Cells	Acadm
5.69099e-132	0.377175	0.146	0.1	1.01903e-127	CD8 ab T Cells	Mov10
5.94907e-132	0.124577	0.188	0.133	1.06524e-127	CD8 ab T Cells	Tuba1c
1.05197e-131	0.235745	0.238	0.176	1.88365e-127	CD8 ab T Cells	Trmt10c
1.09699e-131	0.381971	0.113	0.073	1.96426e-127	CD8 ab T Cells	Dok2
3.2463e-131	0.354965	0.148	0.101	5.81282e-127	CD8 ab T Cells	Aen
3.6473e-131	0.181206	0.385	0.306	6.53085e-127	CD8 ab T Cells	Uso1
3.83146e-131	0.241954	0.243	0.181	6.86061e-127	CD8 ab T Cells	Ash2l
4.78885e-131	0.105933	0.916	0.855	8.57491e-127	CD8 ab T Cells	Hnrnpf
8.16468e-131	0.180266	0.34	0.265	1.46197e-126	CD8 ab T Cells	Eif3j1
8.85084e-131	0.262852	0.244	0.182	1.58483e-126	CD8 ab T Cells	Pdrg1
1.21209e-130	0.34119	0.163	0.113	2.17036e-126	CD8 ab T Cells	Mtfr1
1.82495e-130	0.140585	0.617	0.515	3.26776e-126	CD8 ab T Cells	Eif3i
2.13731e-130	0.215474	0.289	0.221	3.82706e-126	CD8 ab T Cells	Usf2
2.79463e-130	0.287932	0.207	0.151	5.00407e-126	CD8 ab T Cells	Fdx2
3.34671e-130	0.209653	0.316	0.245	5.99262e-126	CD8 ab T Cells	Tmem160
1.10497e-129	0.190377	0.288	0.22	1.97856e-125	CD8 ab T Cells	Cluap1
1.13339e-129	0.144388	0.441	0.354	2.02944e-125	CD8 ab T Cells	Sars
1.26136e-129	0.444985	0.109	0.07	2.25858e-125	CD8 ab T Cells	Thra
2.51648e-129	0.187874	0.343	0.267	4.50601e-125	CD8 ab T Cells	Tnfaip8l2
3.23401e-129	0.133588	0.631	0.532	5.79082e-125	CD8 ab T Cells	Dhx15
6.49628e-129	0.168114	0.419	0.336	1.16322e-124	CD8 ab T Cells	Ipo7
6.55486e-129	0.134155	0.467	0.378	1.17371e-124	CD8 ab T Cells	Nmi
1.33211e-128	0.207198	0.514	0.426	2.38528e-124	CD8 ab T Cells	mt-Nd3
2.13171e-128	0.170894	0.258	0.193	3.81704e-124	CD8 ab T Cells	Zfp281
2.52046e-128	0.188363	0.332	0.259	4.51313e-124	CD8 ab T Cells	Dym
4.51626e-128	0.171705	0.39	0.31	8.08681e-124	CD8 ab T Cells	Hdgf
6.3251e-128	0.150465	0.485	0.395	1.13257e-123	CD8 ab T Cells	Eif4ebp2
6.38019e-128	0.114465	0.428	0.34	1.14244e-123	CD8 ab T Cells	Stambpl1
7.17448e-128	0.140453	0.561	0.463	1.28466e-123	CD8 ab T Cells	Atp5o
1.46949e-127	0.173029	0.245	0.182	2.63127e-123	CD8 ab T Cells	Rab27a
3.06978e-127	0.153454	0.511	0.421	5.49674e-123	CD8 ab T Cells	Usp47
3.167e-127	0.43871	0.107	0.069	5.67083e-123	CD8 ab T Cells	Dglucy
3.34568e-127	0.163499	0.502	0.412	5.99078e-123	CD8 ab T Cells	Ndufa2
5.21349e-127	0.257625	0.222	0.164	9.33527e-123	CD8 ab T Cells	B3gat3
6.03985e-127	0.431079	0.117	0.077	1.0815e-122	CD8 ab T Cells	Ccdc28a
1.19323e-126	0.203819	0.295	0.226	2.13659e-122	CD8 ab T Cells	Gm11808
1.35012e-126	0.330035	0.16	0.112	2.41752e-122	CD8 ab T Cells	Slc25a32
1.51458e-126	0.20612	0.258	0.195	2.71201e-122	CD8 ab T Cells	Zfp942
3.71152e-126	0.230484	0.263	0.2	6.64585e-122	CD8 ab T Cells	Pigk
5.3266e-126	0.152281	0.417	0.335	9.53782e-122	CD8 ab T Cells	Phc3
1.35062e-125	0.297062	0.172	0.122	2.41843e-121	CD8 ab T Cells	Mrps18b
1.60197e-125	0.180101	0.333	0.26	2.86848e-121	CD8 ab T Cells	Atxn2
1.83546e-125	0.368845	0.141	0.096	3.28657e-121	CD8 ab T Cells	Poli
1.912e-125	0.319743	0.17	0.121	3.42363e-121	CD8 ab T Cells	Exosc4
2.44268e-125	0.30713	0.161	0.113	4.37386e-121	CD8 ab T Cells	Ak3
3.05436e-125	0.124853	0.832	0.749	5.46914e-121	CD8 ab T Cells	Huwe1
6.62157e-125	0.378668	0.149	0.104	1.18566e-120	CD8 ab T Cells	Cln3
1.2063e-124	0.263062	0.223	0.165	2.16e-120	CD8 ab T Cells	Arhgap1
1.91083e-124	0.270108	0.19	0.137	3.42153e-120	CD8 ab T Cells	Xrcc6
2.14936e-124	0.372947	0.133	0.09	3.84864e-120	CD8 ab T Cells	Polr3g
3.52057e-124	0.203964	0.294	0.227	6.30394e-120	CD8 ab T Cells	Uspl1
3.99734e-124	0.283695	0.181	0.129	7.15764e-120	CD8 ab T Cells	Zgpat
5.888e-124	0.228922	0.241	0.181	1.05431e-119	CD8 ab T Cells	Ccdc6
7.00245e-124	0.232151	0.244	0.183	1.25386e-119	CD8 ab T Cells	Chd1l
8.46127e-124	0.129071	0.668	0.568	1.51508e-119	CD8 ab T Cells	Cbl
1.68219e-123	0.219241	0.253	0.191	3.01212e-119	CD8 ab T Cells	Zmat5
2.45808e-123	0.137038	0.32	0.247	4.40144e-119	CD8 ab T Cells	Pcna
3.96367e-123	0.313963	0.173	0.124	7.09735e-119	CD8 ab T Cells	Pam16
4.01724e-123	0.136746	0.514	0.423	7.19327e-119	CD8 ab T Cells	Stip1
5.6985e-123	0.158252	0.434	0.352	1.02037e-118	CD8 ab T Cells	Wrn
1.1851e-122	0.377965	0.133	0.091	2.12205e-118	CD8 ab T Cells	Echdc1
1.64365e-122	0.166746	0.342	0.268	2.94312e-118	CD8 ab T Cells	Pcca
1.87627e-122	0.127198	0.56	0.465	3.35965e-118	CD8 ab T Cells	Man1a2
2.69344e-122	0.402037	0.118	0.078	4.82287e-118	CD8 ab T Cells	Usp31
3.31147e-122	0.163749	0.35	0.275	5.92952e-118	CD8 ab T Cells	Mrps15
5.907e-122	0.102808	0.896	0.822	1.05771e-117	CD8 ab T Cells	Tpm3
7.62195e-122	0.148616	0.259	0.195	1.36479e-117	CD8 ab T Cells	Mfhas1
8.90723e-122	0.129323	0.496	0.405	1.59493e-117	CD8 ab T Cells	Map3k3
1.19972e-121	0.250179	0.203	0.148	2.14822e-117	CD8 ab T Cells	Abca3
1.73676e-121	0.304887	0.182	0.131	3.10983e-117	CD8 ab T Cells	Polr1c
1.85701e-121	0.220624	0.279	0.214	3.32516e-117	CD8 ab T Cells	Arf3
1.85945e-121	0.138486	0.422	0.339	3.32952e-117	CD8 ab T Cells	Lgals9
2.29925e-121	0.349763	0.137	0.094	4.11704e-117	CD8 ab T Cells	Pus1
2.64362e-121	0.380231	0.121	0.081	4.73367e-117	CD8 ab T Cells	B130055M24Rik
3.36052e-121	0.129321	0.561	0.467	6.01735e-117	CD8 ab T Cells	Tbl1x
4.80033e-121	0.265016	0.179	0.128	8.59546e-117	CD8 ab T Cells	Gstcd
5.07128e-121	0.135521	0.587	0.49	9.08064e-117	CD8 ab T Cells	Srsf2
9.28417e-121	0.129455	0.718	0.621	1.66242e-116	CD8 ab T Cells	Ogt
1.14278e-120	0.422231	0.122	0.082	2.04626e-116	CD8 ab T Cells	Nme7
1.28953e-120	0.180702	0.315	0.246	2.30903e-116	CD8 ab T Cells	Atrn
1.80842e-120	0.135411	0.371	0.293	3.23816e-116	CD8 ab T Cells	Nop14
3.41265e-120	0.22457	0.257	0.195	6.1107e-116	CD8 ab T Cells	Mdp1
3.84255e-120	0.122165	0.434	0.35	6.88046e-116	CD8 ab T Cells	Med14
5.43052e-120	0.186724	0.299	0.231	9.72389e-116	CD8 ab T Cells	Sike1
1.346e-119	0.267192	0.199	0.146	2.41014e-115	CD8 ab T Cells	Naa20
1.37209e-119	0.122953	0.56	0.464	2.45686e-115	CD8 ab T Cells	Tcof1
2.53978e-119	0.171132	0.367	0.292	4.54773e-115	CD8 ab T Cells	Rer1
3.58868e-119	0.172671	0.36	0.286	6.4259e-115	CD8 ab T Cells	Orc4
3.90736e-119	0.231188	0.222	0.166	6.99652e-115	CD8 ab T Cells	Jade2
4.66882e-119	0.265851	0.191	0.139	8.35999e-115	CD8 ab T Cells	Degs1
5.24145e-119	0.137808	0.443	0.357	9.38534e-115	CD8 ab T Cells	Micos10
5.36053e-119	0.412655	0.112	0.073	9.59856e-115	CD8 ab T Cells	Zfp799
7.03707e-119	0.134543	0.587	0.49	1.26006e-114	CD8 ab T Cells	Snrpb
1.18179e-118	0.124087	0.618	0.515	2.11611e-114	CD8 ab T Cells	Psmb3
1.81912e-118	0.365083	0.141	0.097	3.25731e-114	CD8 ab T Cells	Nudt16l1
1.92679e-118	0.323892	0.169	0.121	3.45011e-114	CD8 ab T Cells	Ankrd26
7.06317e-118	0.395123	0.12	0.08	1.26473e-113	CD8 ab T Cells	Kat2a
8.89221e-118	0.285069	0.187	0.136	1.59224e-113	CD8 ab T Cells	Emc4
9.23298e-118	0.307779	0.165	0.117	1.65326e-113	CD8 ab T Cells	Acyp1
1.35787e-117	0.367256	0.134	0.092	2.43139e-113	CD8 ab T Cells	Umps
3.44803e-117	0.218221	0.252	0.191	6.17403e-113	CD8 ab T Cells	Mrps26
5.14805e-117	0.231479	0.209	0.154	9.21809e-113	CD8 ab T Cells	Dpysl2
6.45234e-117	0.209421	0.261	0.199	1.15536e-112	CD8 ab T Cells	Naa10
8.96908e-117	0.352388	0.137	0.094	1.606e-112	CD8 ab T Cells	Aldh18a1
9.15993e-117	0.195425	0.316	0.248	1.64018e-112	CD8 ab T Cells	Dcaf17
1.29238e-116	0.117976	0.472	0.385	2.31413e-112	CD8 ab T Cells	Dnttip2
1.82246e-116	0.251177	0.192	0.14	3.2633e-112	CD8 ab T Cells	Xpc
1.85119e-116	0.256886	0.183	0.133	3.31474e-112	CD8 ab T Cells	Micu3
1.99242e-116	0.172885	0.367	0.294	3.56762e-112	CD8 ab T Cells	Kmt2d
2.70535e-116	0.190668	0.32	0.251	4.84419e-112	CD8 ab T Cells	Rps27rt
2.71314e-116	0.134728	0.51	0.42	4.85815e-112	CD8 ab T Cells	Sf3b3
2.81929e-116	0.193643	0.295	0.229	5.04821e-112	CD8 ab T Cells	Dpm3
3.30501e-116	0.184609	0.291	0.225	5.91795e-112	CD8 ab T Cells	Rufy2
3.6268e-116	0.33692	0.14	0.097	6.49414e-112	CD8 ab T Cells	Wdr77
4.28481e-116	0.334627	0.137	0.094	7.67238e-112	CD8 ab T Cells	Dhrs7
8.25289e-116	0.22816	0.236	0.179	1.47776e-111	CD8 ab T Cells	Dop1b
8.41494e-116	0.12893	0.477	0.391	1.50678e-111	CD8 ab T Cells	Fars2
1.14585e-115	0.405398	0.105	0.068	2.05175e-111	CD8 ab T Cells	Fasn
2.46867e-115	0.171318	0.402	0.326	4.4204e-111	CD8 ab T Cells	Srsf6
3.63618e-115	0.231299	0.227	0.171	6.51094e-111	CD8 ab T Cells	Tex261
1.12711e-114	0.133607	0.49	0.405	2.0182e-110	CD8 ab T Cells	Rigi
1.14829e-114	0.352022	0.154	0.109	2.05613e-110	CD8 ab T Cells	Snhg3
3.93927e-114	0.195274	0.181	0.131	7.05366e-110	CD8 ab T Cells	Flnb
4.53759e-114	0.125757	0.446	0.36	8.125e-110	CD8 ab T Cells	Ostc
7.09053e-114	0.414797	0.114	0.076	1.26963e-109	CD8 ab T Cells	Wdr59
1.00171e-113	0.406953	0.106	0.069	1.79366e-109	CD8 ab T Cells	Pnpo
2.97358e-113	0.133001	0.455	0.371	5.32449e-109	CD8 ab T Cells	Uri1
6.58102e-113	0.312373	0.132	0.091	1.1784e-108	CD8 ab T Cells	Thumpd2
6.94606e-113	0.15391	0.335	0.264	1.24376e-108	CD8 ab T Cells	Brix1
9.28941e-113	0.211493	0.269	0.207	1.66336e-108	CD8 ab T Cells	Emc10
9.67905e-113	0.423792	0.108	0.072	1.73313e-108	CD8 ab T Cells	Sh3glb2
1.16894e-112	0.143157	0.395	0.318	2.0931e-108	CD8 ab T Cells	Ccdc47
1.26907e-112	0.136097	0.516	0.428	2.2724e-108	CD8 ab T Cells	Uqcrc2
1.38749e-112	0.242274	0.2	0.148	2.48444e-108	CD8 ab T Cells	Isoc1
1.88193e-112	0.170135	0.337	0.268	3.36979e-108	CD8 ab T Cells	Crbn
2.246e-112	0.189594	0.261	0.2	4.02168e-108	CD8 ab T Cells	Polr2f
2.43774e-112	0.125224	0.43	0.349	4.36502e-108	CD8 ab T Cells	Ralbp1
2.955e-112	0.343895	0.143	0.101	5.29122e-108	CD8 ab T Cells	Smim10l1
3.33642e-112	0.117692	0.696	0.599	5.9742e-108	CD8 ab T Cells	Sema4d
3.36702e-112	0.236473	0.216	0.162	6.02899e-108	CD8 ab T Cells	Zpr1
3.98983e-112	0.163074	0.268	0.205	7.14419e-108	CD8 ab T Cells	Xrcc5
4.24561e-112	0.379208	0.121	0.082	7.60219e-108	CD8 ab T Cells	Eml3
4.49598e-112	0.160217	0.293	0.227	8.0505e-108	CD8 ab T Cells	Nom1
7.75183e-112	0.308443	0.166	0.119	1.38804e-107	CD8 ab T Cells	Pycr2
9.6339e-112	0.177105	0.329	0.26	1.72505e-107	CD8 ab T Cells	Rpn2
1.92709e-111	0.129207	0.696	0.603	3.45064e-107	CD8 ab T Cells	Herc1
2.48514e-111	0.370473	0.129	0.089	4.44989e-107	CD8 ab T Cells	Mogs
3.68216e-111	0.416878	0.101	0.066	6.59328e-107	CD8 ab T Cells	Tex9
3.81598e-111	0.393166	0.103	0.068	6.83289e-107	CD8 ab T Cells	Ifrd2
6.34136e-111	0.330139	0.123	0.084	1.13548e-106	CD8 ab T Cells	Flvcr1
7.23828e-111	0.20436	0.205	0.152	1.29609e-106	CD8 ab T Cells	Eif2b3
7.55305e-111	0.399195	0.12	0.081	1.35245e-106	CD8 ab T Cells	Tnpo2
7.93499e-111	0.327806	0.137	0.095	1.42084e-106	CD8 ab T Cells	Abhd18
8.86551e-111	0.150956	0.397	0.32	1.58746e-106	CD8 ab T Cells	Dennd1c
1.03173e-110	0.177753	0.186	0.135	1.84742e-106	CD8 ab T Cells	Mrps6
1.14862e-110	0.287964	0.16	0.114	2.05671e-106	CD8 ab T Cells	Zfp51
1.1795e-110	0.422708	0.1	0.065	2.11201e-106	CD8 ab T Cells	Bysl
1.36758e-110	0.235773	0.21	0.157	2.4488e-106	CD8 ab T Cells	Mrpl41
1.78192e-110	0.153568	0.401	0.325	3.19071e-106	CD8 ab T Cells	Pdzd8
1.87699e-110	0.133022	0.575	0.486	3.36093e-106	CD8 ab T Cells	Rc3h1
2.87466e-110	0.134587	0.274	0.21	5.14737e-106	CD8 ab T Cells	Lipa
3.88357e-110	0.148564	0.343	0.272	6.95391e-106	CD8 ab T Cells	Mpc2
4.26421e-110	0.334306	0.121	0.082	7.6355e-106	CD8 ab T Cells	Aamdc
4.5197e-110	0.247377	0.189	0.139	8.09297e-106	CD8 ab T Cells	Gemin5
4.88122e-110	0.16382	0.36	0.288	8.74032e-106	CD8 ab T Cells	Mcts1
1.0753e-109	0.228441	0.218	0.164	1.92543e-105	CD8 ab T Cells	Panx1
1.25431e-109	0.121546	0.576	0.482	2.24597e-105	CD8 ab T Cells	Jpt1
1.86653e-109	0.131832	0.455	0.372	3.34221e-105	CD8 ab T Cells	Uba1
3.13943e-109	0.204028	0.257	0.198	5.62147e-105	CD8 ab T Cells	Cenpx
3.81219e-109	0.121751	0.488	0.401	6.8261e-105	CD8 ab T Cells	Aqr
4.21459e-109	0.200167	0.276	0.215	7.54664e-105	CD8 ab T Cells	Zfp280c
6.42218e-109	0.458966	0.102	0.067	1.14996e-104	CD8 ab T Cells	Prkar2a
6.69937e-109	0.318403	0.132	0.091	1.19959e-104	CD8 ab T Cells	L3mbtl2
7.83503e-109	0.186642	0.221	0.166	1.40294e-104	CD8 ab T Cells	Tshz1
9.62054e-109	0.142458	0.443	0.363	1.72265e-104	CD8 ab T Cells	Otud4
1.11563e-108	0.124003	0.665	0.571	1.99765e-104	CD8 ab T Cells	Pdcd10
1.84431e-108	0.142999	0.359	0.286	3.30242e-104	CD8 ab T Cells	Nol11
1.91696e-108	0.232227	0.189	0.139	3.4325e-104	CD8 ab T Cells	Srfbp1
2.15481e-108	0.251802	0.183	0.135	3.8584e-104	CD8 ab T Cells	Mrpl35
2.26791e-108	0.281227	0.177	0.13	4.06093e-104	CD8 ab T Cells	Gpr89
2.37708e-108	0.446953	0.101	0.066	4.25639e-104	CD8 ab T Cells	Tmem42
2.49791e-108	0.155841	0.354	0.282	4.47275e-104	CD8 ab T Cells	Rbm38
2.64588e-108	0.259656	0.178	0.13	4.73771e-104	CD8 ab T Cells	Ppa2
2.81854e-108	0.194648	0.236	0.18	5.04687e-104	CD8 ab T Cells	Nfatc2
2.84886e-108	0.128168	0.406	0.328	5.10116e-104	CD8 ab T Cells	Gmps
6.433e-108	0.213794	0.216	0.162	1.15189e-103	CD8 ab T Cells	Haus6
6.75015e-108	0.121503	0.616	0.522	1.20868e-103	CD8 ab T Cells	Glud1
8.11737e-108	0.33123	0.182	0.135	1.4535e-103	CD8 ab T Cells	Rcbtb2
9.2563e-108	0.142904	0.437	0.358	1.65743e-103	CD8 ab T Cells	Kidins220
1.39235e-107	0.243947	0.193	0.143	2.49314e-103	CD8 ab T Cells	6720427I07Rik
1.90101e-107	0.170688	0.275	0.213	3.40394e-103	CD8 ab T Cells	Orc2
1.99736e-107	0.105768	0.632	0.533	3.57647e-103	CD8 ab T Cells	Cox6c
4.61839e-107	0.11967	0.245	0.186	8.26968e-103	CD8 ab T Cells	Acss1
8.15215e-107	0.192596	0.254	0.196	1.45972e-102	CD8 ab T Cells	Parn
8.44803e-107	0.208247	0.204	0.152	1.5127e-102	CD8 ab T Cells	Znhit6
9.80994e-107	0.192023	0.256	0.197	1.75657e-102	CD8 ab T Cells	Mlx
1.05712e-106	0.205199	0.254	0.196	1.89288e-102	CD8 ab T Cells	Hars
1.25685e-106	0.13456	0.374	0.301	2.25051e-102	CD8 ab T Cells	Pdss2
1.45381e-106	0.135495	0.39	0.315	2.60319e-102	CD8 ab T Cells	Hadhb
1.5234e-106	0.38019	0.113	0.076	2.7278e-102	CD8 ab T Cells	Ilvbl
1.77087e-106	0.156346	0.406	0.329	3.17093e-102	CD8 ab T Cells	Vps28
2.2973e-106	0.111196	0.471	0.388	4.11354e-102	CD8 ab T Cells	Asxl1
2.56289e-106	0.229119	0.164	0.118	4.58912e-102	CD8 ab T Cells	Mcm7
2.60988e-106	0.142189	0.418	0.342	4.67325e-102	CD8 ab T Cells	Kpnb1
3.12932e-106	0.183788	0.281	0.219	5.60337e-102	CD8 ab T Cells	Rbck1
3.84178e-106	0.176768	0.231	0.175	6.8791e-102	CD8 ab T Cells	Noc3l
4.15926e-106	0.369448	0.11	0.074	7.44757e-102	CD8 ab T Cells	Qtrt2
4.43892e-106	0.280783	0.166	0.121	7.94833e-102	CD8 ab T Cells	Mtfr1l
4.8019e-106	0.129323	0.398	0.321	8.59829e-102	CD8 ab T Cells	Zbtb1
1.65989e-105	0.265591	0.147	0.104	2.97219e-101	CD8 ab T Cells	Taf1a
2.54624e-105	0.178482	0.29	0.227	4.5593e-101	CD8 ab T Cells	Phf2
4.17425e-105	0.114902	0.471	0.387	7.47442e-101	CD8 ab T Cells	Azi2
5.80956e-105	0.122138	0.652	0.561	1.04026e-100	CD8 ab T Cells	Usp24
7.74937e-105	0.25023	0.191	0.142	1.3876e-100	CD8 ab T Cells	Farsa
1.13047e-104	0.297332	0.143	0.101	2.02423e-100	CD8 ab T Cells	Nudt19
1.50477e-104	0.30316	0.128	0.089	2.69445e-100	CD8 ab T Cells	Nup210l
1.52386e-104	0.123038	0.445	0.365	2.72862e-100	CD8 ab T Cells	Srek1
1.54563e-104	0.195656	0.22	0.166	2.7676e-100	CD8 ab T Cells	Mosmo
3.1031e-104	0.213181	0.219	0.166	5.5564e-100	CD8 ab T Cells	Nol9
5.60012e-104	0.150292	0.376	0.304	1.00276e-99	CD8 ab T Cells	Ubap2
6.54046e-104	0.166138	0.271	0.21	1.17113e-99	CD8 ab T Cells	Isg20l2
9.59579e-104	0.138845	0.424	0.348	1.71822e-99	CD8 ab T Cells	Med1
1.24298e-103	0.162944	0.257	0.198	2.22569e-99	CD8 ab T Cells	Ltv1
1.24308e-103	0.106594	0.559	0.462	2.22586e-99	CD8 ab T Cells	Arf5
1.32055e-103	0.184462	0.264	0.205	2.36457e-99	CD8 ab T Cells	Uqcc3
1.47933e-103	0.232286	0.199	0.149	2.64889e-99	CD8 ab T Cells	Ncbp2
1.57548e-103	0.125378	0.503	0.42	2.82106e-99	CD8 ab T Cells	Exoc2
1.72076e-103	0.16122	0.341	0.274	3.08119e-99	CD8 ab T Cells	Nup50
2.75535e-103	0.292087	0.154	0.111	4.93373e-99	CD8 ab T Cells	6030458C11Rik
2.85832e-103	0.145006	0.361	0.291	5.11811e-99	CD8 ab T Cells	Eif3b
3.05863e-103	0.153692	0.287	0.224	5.47679e-99	CD8 ab T Cells	Ndufa5
3.11349e-103	0.401334	0.104	0.07	5.57501e-99	CD8 ab T Cells	Mtln
3.31012e-103	0.182157	0.282	0.221	5.9271e-99	CD8 ab T Cells	Galk2
3.48166e-103	0.116569	0.729	0.641	6.23426e-99	CD8 ab T Cells	Ankrd17
4.47636e-103	0.14083	0.346	0.276	8.01537e-99	CD8 ab T Cells	Med12
5.15237e-103	0.128181	0.416	0.34	9.22583e-99	CD8 ab T Cells	Tor1aip2
5.32747e-103	0.148933	0.263	0.204	9.53937e-99	CD8 ab T Cells	Ptpn12
1.45725e-102	0.111655	0.466	0.384	2.60935e-98	CD8 ab T Cells	Zzz3
1.62167e-102	0.166329	0.218	0.165	2.90376e-98	CD8 ab T Cells	Slc14a1
2.51472e-102	0.240726	0.205	0.154	4.50286e-98	CD8 ab T Cells	Psmg2
2.67432e-102	0.130589	0.398	0.323	4.78864e-98	CD8 ab T Cells	Akirin1
7.33669e-102	0.133585	0.334	0.266	1.31371e-97	CD8 ab T Cells	Mrpl21
7.39863e-102	0.210409	0.224	0.171	1.3248e-97	CD8 ab T Cells	Med21
7.41941e-102	0.108461	0.543	0.455	1.32852e-97	CD8 ab T Cells	Helz
1.49301e-101	0.266749	0.166	0.121	2.67338e-97	CD8 ab T Cells	Kdm4b
1.86673e-101	0.112707	0.382	0.308	3.34257e-97	CD8 ab T Cells	Eif2a
2.0701e-101	0.156266	0.249	0.191	3.70673e-97	CD8 ab T Cells	Nmt2
2.35135e-101	0.100223	0.469	0.385	4.21033e-97	CD8 ab T Cells	Mef2d
3.27323e-101	0.164439	0.287	0.226	5.86105e-97	CD8 ab T Cells	Lrrc58
3.39751e-101	0.118706	0.331	0.264	6.08358e-97	CD8 ab T Cells	Elk3
5.22437e-101	0.181373	0.272	0.214	9.35475e-97	CD8 ab T Cells	Ppp1r12b
5.29989e-101	0.257443	0.166	0.121	9.48998e-97	CD8 ab T Cells	Zfp369
5.7157e-101	0.368655	0.1	0.067	1.02345e-96	CD8 ab T Cells	Nol6
6.61482e-101	0.176922	0.237	0.182	1.18445e-96	CD8 ab T Cells	Sgpp1
1.02273e-100	0.143746	0.206	0.154	1.8313e-96	CD8 ab T Cells	Arhgap10
1.6963e-100	0.160266	0.311	0.247	3.03739e-96	CD8 ab T Cells	Cuta
3.79361e-100	0.382028	0.115	0.079	6.79283e-96	CD8 ab T Cells	Tecpr2
4.87562e-100	0.198967	0.233	0.179	8.73029e-96	CD8 ab T Cells	Coro1c
5.06764e-100	0.266046	0.177	0.131	9.07411e-96	CD8 ab T Cells	St7l
7.14722e-100	0.139343	0.475	0.395	1.27978e-95	CD8 ab T Cells	Mcmbp
7.93825e-100	0.122732	0.45	0.369	1.42142e-95	CD8 ab T Cells	Ndufb5
8.9273e-100	0.101535	0.401	0.325	1.59852e-95	CD8 ab T Cells	Tmem164
9.91856e-100	0.140158	0.365	0.295	1.77602e-95	CD8 ab T Cells	Rptor
1.19695e-99	0.176434	0.247	0.191	2.14327e-95	CD8 ab T Cells	Hsd17b8
1.28861e-99	0.105483	0.6	0.509	2.30738e-95	CD8 ab T Cells	G3bp2
1.32612e-99	0.179725	0.244	0.189	2.37455e-95	CD8 ab T Cells	Rpp21
1.39492e-99	0.272361	0.154	0.112	2.49775e-95	CD8 ab T Cells	Bop1
1.82444e-99	0.131985	0.274	0.213	3.26684e-95	CD8 ab T Cells	Selenoh
2.19154e-99	0.12003	0.474	0.393	3.92417e-95	CD8 ab T Cells	Cbfb
2.52724e-99	0.167463	0.266	0.208	4.52527e-95	CD8 ab T Cells	Mphosph9
4.82878e-99	0.177725	0.222	0.169	8.6464e-95	CD8 ab T Cells	Rassf1
5.01022e-99	0.118446	0.442	0.364	8.97129e-95	CD8 ab T Cells	Tnks
5.51855e-99	0.314923	0.127	0.089	9.88152e-95	CD8 ab T Cells	Abcd3
6.07875e-99	0.109618	0.424	0.346	1.08846e-94	CD8 ab T Cells	Aimp1
8.25115e-99	0.208814	0.181	0.134	1.47745e-94	CD8 ab T Cells	Gpn3
1.53412e-98	0.12987	0.418	0.343	2.747e-94	CD8 ab T Cells	Zbtb11
1.92202e-98	0.389444	0.1	0.066	3.44156e-94	CD8 ab T Cells	Zfp7
2.09206e-98	0.103536	0.75	0.665	3.74605e-94	CD8 ab T Cells	Atf7ip
2.48676e-98	0.285244	0.139	0.099	4.4528e-94	CD8 ab T Cells	Pola2
3.28226e-98	0.182371	0.261	0.204	5.87721e-94	CD8 ab T Cells	Mms19
3.29669e-98	0.308866	0.136	0.097	5.90304e-94	CD8 ab T Cells	Pdss1
3.85118e-98	0.111004	0.501	0.418	6.89592e-94	CD8 ab T Cells	Larp4
4.39906e-98	0.123996	0.458	0.379	7.87695e-94	CD8 ab T Cells	Dmtf1
5.15309e-98	0.299713	0.134	0.095	9.22712e-94	CD8 ab T Cells	Actr1b
7.15727e-98	0.199645	0.201	0.152	1.28158e-93	CD8 ab T Cells	Ncbp2as2
8.05625e-98	0.295318	0.129	0.09	1.44255e-93	CD8 ab T Cells	Rfx1
1.22025e-97	0.224971	0.204	0.155	2.18499e-93	CD8 ab T Cells	Sap30l
1.46932e-97	0.250737	0.175	0.13	2.63097e-93	CD8 ab T Cells	Abca7
1.60987e-97	0.135633	0.313	0.248	2.88263e-93	CD8 ab T Cells	Dctn3
2.18617e-97	0.14965	0.218	0.166	3.91456e-93	CD8 ab T Cells	Batf
2.32762e-97	0.101088	0.785	0.692	4.16783e-93	CD8 ab T Cells	Atp5g2
2.34365e-97	0.10713	0.661	0.566	4.19655e-93	CD8 ab T Cells	Tma7
2.48147e-97	0.361148	0.126	0.089	4.44333e-93	CD8 ab T Cells	Ankrd50
2.60072e-97	0.130409	0.362	0.293	4.65685e-93	CD8 ab T Cells	Ip6k1
2.78409e-97	0.109088	0.47	0.388	4.9852e-93	CD8 ab T Cells	Snrnp48
2.94103e-97	0.127034	0.301	0.238	5.26621e-93	CD8 ab T Cells	Rars
3.2787e-97	0.160526	0.263	0.205	5.87083e-93	CD8 ab T Cells	Exosc1
5.24292e-97	0.182424	0.229	0.176	9.38798e-93	CD8 ab T Cells	Lsm1
5.40461e-97	0.230721	0.164	0.12	9.6775e-93	CD8 ab T Cells	Cipc
1.14874e-96	0.31228	0.123	0.086	2.05693e-92	CD8 ab T Cells	Sorcs2
1.79239e-96	0.140627	0.313	0.249	3.20945e-92	CD8 ab T Cells	Pptc7
1.85507e-96	0.349899	0.107	0.073	3.32168e-92	CD8 ab T Cells	Slc2a9
1.93994e-96	0.153579	0.295	0.233	3.47366e-92	CD8 ab T Cells	Rnaseh2c
1.98565e-96	0.108142	0.465	0.384	3.55551e-92	CD8 ab T Cells	H2-Q4
2.04111e-96	0.196555	0.204	0.154	3.65481e-92	CD8 ab T Cells	Ppie
2.32678e-96	0.139248	0.174	0.128	4.16633e-92	CD8 ab T Cells	Acer3
2.52641e-96	0.22197	0.183	0.136	4.5238e-92	CD8 ab T Cells	Ints14
2.86323e-96	0.221828	0.175	0.129	5.1269e-92	CD8 ab T Cells	Dedd2
3.3617e-96	0.156137	0.284	0.225	6.01945e-92	CD8 ab T Cells	Mbtps1
3.68308e-96	0.207838	0.234	0.181	6.59493e-92	CD8 ab T Cells	Fam91a1
3.81405e-96	0.230274	0.186	0.14	6.82944e-92	CD8 ab T Cells	Gm49797
5.55037e-96	0.195629	0.229	0.176	9.9385e-92	CD8 ab T Cells	Riox2
7.33645e-96	0.145978	0.282	0.223	1.31366e-91	CD8 ab T Cells	Snrpa1
7.8984e-96	0.236623	0.193	0.145	1.41429e-91	CD8 ab T Cells	Tmem223
1.14982e-95	0.240087	0.195	0.147	2.05887e-91	CD8 ab T Cells	Prkcsh
1.18363e-95	0.119907	0.48	0.398	2.11941e-91	CD8 ab T Cells	Tmed2
1.36991e-95	0.314031	0.147	0.107	2.45297e-91	CD8 ab T Cells	Nxn
1.71694e-95	0.314028	0.122	0.086	3.07435e-91	CD8 ab T Cells	Lrrc42
2.12808e-95	0.124884	0.364	0.294	3.81053e-91	CD8 ab T Cells	Mrps14
2.26456e-95	0.331154	0.118	0.082	4.05491e-91	CD8 ab T Cells	Dnajc18
2.82577e-95	0.353872	0.116	0.081	5.05982e-91	CD8 ab T Cells	Srebf1
3.07648e-95	0.151165	0.295	0.234	5.50875e-91	CD8 ab T Cells	Mrpl20
3.93716e-95	0.255407	0.147	0.107	7.04988e-91	CD8 ab T Cells	Etfdh
4.24505e-95	0.166299	0.237	0.183	7.60119e-91	CD8 ab T Cells	Mrpl36
4.81274e-95	0.236479	0.173	0.128	8.61769e-91	CD8 ab T Cells	Ercc5
5.44176e-95	0.150695	0.259	0.202	9.74402e-91	CD8 ab T Cells	Rad54l2
6.94051e-95	0.136897	0.331	0.266	1.24277e-90	CD8 ab T Cells	Mtmr12
7.08071e-95	0.188265	0.223	0.171	1.26787e-90	CD8 ab T Cells	Tmem241
7.14739e-95	0.210441	0.19	0.143	1.27981e-90	CD8 ab T Cells	Hibch
1.12185e-94	0.234037	0.19	0.143	2.00878e-90	CD8 ab T Cells	Yipf3
1.35052e-94	0.127277	0.393	0.321	2.41824e-90	CD8 ab T Cells	Actn4
1.80292e-94	0.112367	0.596	0.508	3.22832e-90	CD8 ab T Cells	Sumo1
2.41497e-94	0.121285	0.361	0.292	4.32425e-90	CD8 ab T Cells	Wdr82
2.51401e-94	0.100154	0.651	0.559	4.50158e-90	CD8 ab T Cells	Chchd3
4.11374e-94	0.113839	0.483	0.403	7.36606e-90	CD8 ab T Cells	Virma
5.02252e-94	0.348783	0.1	0.067	8.99332e-90	CD8 ab T Cells	Rbmx2
5.21264e-94	0.100582	0.52	0.435	9.33375e-90	CD8 ab T Cells	Ino80
6.78748e-94	0.17338	0.285	0.227	1.21537e-89	CD8 ab T Cells	Ubald2
1.0484e-93	0.180547	0.232	0.179	1.87727e-89	CD8 ab T Cells	Npat
1.13786e-93	0.10055	0.528	0.443	2.03746e-89	CD8 ab T Cells	Nr2c2
1.20522e-93	0.278227	0.128	0.09	2.15807e-89	CD8 ab T Cells	Lpar6
1.33647e-93	0.200604	0.187	0.14	2.39308e-89	CD8 ab T Cells	Man2a2
1.46228e-93	0.182351	0.237	0.184	2.61837e-89	CD8 ab T Cells	Midn
2.38927e-93	0.187677	0.244	0.19	4.27822e-89	CD8 ab T Cells	Mad1l1
3.26165e-93	0.335258	0.117	0.082	5.8403e-89	CD8 ab T Cells	Mtfmt
4.56783e-93	0.248052	0.169	0.125	8.17916e-89	CD8 ab T Cells	Prkaa1
5.69274e-93	0.132231	0.293	0.233	1.01934e-88	CD8 ab T Cells	Higd2a
5.8286e-93	0.23518	0.179	0.134	1.04367e-88	CD8 ab T Cells	Gtf3a
7.4113e-93	0.111692	0.594	0.507	1.32707e-88	CD8 ab T Cells	Elk4
8.39699e-93	0.142209	0.302	0.24	1.50357e-88	CD8 ab T Cells	Ndufs6
9.35821e-93	0.107014	0.405	0.33	1.67568e-88	CD8 ab T Cells	Pebp1
9.37657e-93	0.340803	0.116	0.081	1.67897e-88	CD8 ab T Cells	Zfp251
1.23676e-92	0.128105	0.279	0.22	2.21454e-88	CD8 ab T Cells	Zfp1
1.95956e-92	0.256508	0.151	0.11	3.50879e-88	CD8 ab T Cells	Pms2
1.9862e-92	0.105371	0.743	0.649	3.55648e-88	CD8 ab T Cells	Eif3k
2.26657e-92	0.124165	0.346	0.28	4.05852e-88	CD8 ab T Cells	Rnf38
2.3058e-92	0.123451	0.312	0.249	4.12876e-88	CD8 ab T Cells	Vdac1
2.96515e-92	0.140818	0.378	0.309	5.3094e-88	CD8 ab T Cells	Anapc16
3.20085e-92	0.155095	0.225	0.173	5.73144e-88	CD8 ab T Cells	Gnl3l
4.81194e-92	0.108109	0.365	0.296	8.61626e-88	CD8 ab T Cells	Acat1
5.28386e-92	0.33993	0.12	0.085	9.46127e-88	CD8 ab T Cells	Nudt6
1.81427e-91	0.179007	0.22	0.169	3.24863e-87	CD8 ab T Cells	Atg2b
1.97546e-91	0.102718	0.693	0.604	3.53726e-87	CD8 ab T Cells	Usp25
1.98945e-91	0.128653	0.172	0.127	3.56231e-87	CD8 ab T Cells	Mcm3
2.26075e-91	0.165554	0.264	0.208	4.0481e-87	CD8 ab T Cells	Gpatch2
6.84744e-91	0.178168	0.246	0.193	1.2261e-86	CD8 ab T Cells	Sfxn1
9.51976e-91	0.137122	0.233	0.18	1.70461e-86	CD8 ab T Cells	Cenpq
1.24081e-90	0.111608	0.419	0.344	2.2218e-86	CD8 ab T Cells	Timm13
1.47586e-90	0.146924	0.267	0.21	2.64267e-86	CD8 ab T Cells	Ubxn6
1.65118e-90	0.103194	0.657	0.567	2.9566e-86	CD8 ab T Cells	Pum1
2.05516e-90	0.258454	0.155	0.114	3.67997e-86	CD8 ab T Cells	Scap
2.0797e-90	0.113065	0.348	0.281	3.72391e-86	CD8 ab T Cells	Tprgl
2.18431e-90	0.315629	0.106	0.073	3.91123e-86	CD8 ab T Cells	Naf1
2.40469e-90	0.299116	0.118	0.083	4.30584e-86	CD8 ab T Cells	Ecsit
2.75648e-90	0.169226	0.279	0.222	4.93576e-86	CD8 ab T Cells	Tmem208
3.41125e-90	0.26821	0.14	0.101	6.10818e-86	CD8 ab T Cells	Rfxap
4.46155e-90	0.117298	0.357	0.291	7.98885e-86	CD8 ab T Cells	Rspry1
4.46223e-90	0.130976	0.316	0.254	7.99007e-86	CD8 ab T Cells	Hira
6.86321e-90	0.21334	0.178	0.134	1.22893e-85	CD8 ab T Cells	Qdpr
8.93184e-90	0.324982	0.115	0.081	1.59934e-85	CD8 ab T Cells	Dcaf15
1.16517e-89	0.236361	0.167	0.124	2.08636e-85	CD8 ab T Cells	Fam53a
1.51352e-89	0.390865	0.1	0.068	2.7101e-85	CD8 ab T Cells	Zfp949
1.71908e-89	0.199444	0.218	0.168	3.07818e-85	CD8 ab T Cells	Exosc5
1.86201e-89	0.17799	0.2	0.152	3.33411e-85	CD8 ab T Cells	Nars2
2.35983e-89	0.145964	0.248	0.194	4.22551e-85	CD8 ab T Cells	Rbm34
2.38375e-89	0.125727	0.341	0.275	4.26835e-85	CD8 ab T Cells	Ndufab1
3.36396e-89	0.131147	0.388	0.319	6.0235e-85	CD8 ab T Cells	Bltp2
4.96834e-89	0.326176	0.114	0.08	8.89631e-85	CD8 ab T Cells	Mmut
5.90768e-89	0.213791	0.16	0.119	1.05783e-84	CD8 ab T Cells	Lrrc1
6.33803e-89	0.304391	0.109	0.075	1.13489e-84	CD8 ab T Cells	Haus4
7.89869e-89	0.12317	0.335	0.271	1.41434e-84	CD8 ab T Cells	Naa16
7.94487e-89	0.161822	0.213	0.163	1.42261e-84	CD8 ab T Cells	1110038F14Rik
1.27558e-88	0.105342	0.734	0.649	2.28406e-84	CD8 ab T Cells	Thoc2
1.376e-88	0.13696	0.194	0.147	2.46387e-84	CD8 ab T Cells	Tfrc
1.39469e-88	0.312037	0.117	0.082	2.49734e-84	CD8 ab T Cells	2310039H08Rik
1.46173e-88	0.119156	0.319	0.256	2.61737e-84	CD8 ab T Cells	Tmem14c
1.47087e-88	0.197157	0.186	0.141	2.63373e-84	CD8 ab T Cells	Pwp1
1.65749e-88	0.247315	0.154	0.113	2.9679e-84	CD8 ab T Cells	Mecr
1.71731e-88	0.223891	0.157	0.116	3.07502e-84	CD8 ab T Cells	2300009A05Rik
2.20445e-88	0.370067	0.1	0.068	3.94729e-84	CD8 ab T Cells	Ankrd39
3.03918e-88	0.253589	0.133	0.096	5.44195e-84	CD8 ab T Cells	Tma16
3.88e-88	0.279347	0.13	0.094	6.94754e-84	CD8 ab T Cells	Chchd7
4.91926e-88	0.100678	0.346	0.28	8.80842e-84	CD8 ab T Cells	Pdcd5
1.11566e-87	0.228331	0.163	0.122	1.9977e-83	CD8 ab T Cells	Taf5l
1.64543e-87	0.138549	0.286	0.228	2.94632e-83	CD8 ab T Cells	Rab18
2.32544e-87	0.252675	0.146	0.107	4.16393e-83	CD8 ab T Cells	Nup35
5.42998e-87	0.281453	0.131	0.094	9.72292e-83	CD8 ab T Cells	Nr2c2ap
5.74441e-87	0.101879	0.56	0.477	1.02859e-82	CD8 ab T Cells	Sec63
6.76511e-87	0.108483	0.35	0.285	1.21136e-82	CD8 ab T Cells	Gtf2f2
9.98367e-87	0.241033	0.115	0.081	1.78768e-82	CD8 ab T Cells	Lap3
1.36682e-86	0.127467	0.274	0.217	2.44743e-82	CD8 ab T Cells	Sacs
1.63353e-86	0.105706	0.435	0.36	2.92501e-82	CD8 ab T Cells	Tmem87a
1.66963e-86	0.110606	0.38	0.311	2.98964e-82	CD8 ab T Cells	Hprt
1.67364e-86	0.107821	0.267	0.209	2.99682e-82	CD8 ab T Cells	AI467606
2.79417e-86	0.130389	0.284	0.226	5.00324e-82	CD8 ab T Cells	Nmd3
2.83484e-86	0.19628	0.173	0.13	5.07606e-82	CD8 ab T Cells	Tmx4
4.77432e-86	0.123416	0.314	0.252	8.5489e-82	CD8 ab T Cells	Eif6
5.54296e-86	0.215287	0.185	0.141	9.92523e-82	CD8 ab T Cells	Ilk
7.06721e-86	0.154337	0.284	0.227	1.26545e-81	CD8 ab T Cells	Memo1
1.06839e-85	0.256127	0.131	0.094	1.91305e-81	CD8 ab T Cells	Zxdc
1.52792e-85	0.113751	0.356	0.29	2.73589e-81	CD8 ab T Cells	Mrps16
2.28479e-85	0.183769	0.222	0.173	4.09115e-81	CD8 ab T Cells	Pdcd2
2.46472e-85	0.147662	0.244	0.192	4.41332e-81	CD8 ab T Cells	Carnmt1
[truncated: 66,947 more rows]

## Sheet: Ileum_fine_epithelial
p_val	avg_log2FC	pct.1	pct.2	p_val_adj	cluster	gene
[truncated: 21,200 more rows]

## Sheet: Ileum_fine_Tcells
p_val	avg_log2FC	pct.1	pct.2	p_val_adj	cluster	gene
[truncated: 21,240 more rows]

[truncated: 7 more sheets: Ileum_fine_Bcells, Ileum_fine_stromal, Ileum_fine_myeloid, MLN_fine_Bcells, MLN_fine_Myeloid, MLN_fine_Stromal, MLN_fine_Tcells]
